# Supplementary material for: SM-GAT: a safety-aware multi-task graph attention network for multi-target anti-diabetic lead discovery from natural products
Source: Front Mol Biosci. 2026 Jul 8;13:1854162. doi: 10.3389/fmolb.2026.1854162 (PMC13388125; doi:10.3389/fmolb.2026.1854162)
Supplement: Supplementary file 2 [file DataSheet1.CSV]

canonical_smiles	DPP4_label_100	DPP4_label_500	DPP4_label_1000	alpha_glu_label_100	alpha_glu_label_500	alpha_glu_label_1000	OralTox_label_300	ClinicalTox_label
Br.Cc1cc(N2CCN(C3CNC(C(=O)N4CCSC4)C3)CC2)n(-c2ccccc2)n1.O	1	1	1	-1	-1	-1	-1	-1
Br.Cc1ccc(=N)n(Cc2cccc(F)c2)c1	0	0	0	-1	-1	-1	-1	-1
BrC(Br)(Br)c1ccc2ccccc2n1	-1	-1	-1	-1	-1	-1	0	-1
BrC(Br)Br	-1	-1	-1	-1	-1	-1	0	-1
BrC(Br)C(Br)Br	-1	-1	-1	-1	-1	-1	0	-1
BrC1(Br)C2CCC1CC2	-1	-1	-1	-1	-1	-1	1	-1
BrC=CBr	-1	-1	-1	-1	-1	-1	1	-1
BrC=Cc1ccccc1	-1	-1	-1	-1	-1	-1	0	-1
BrCBr	-1	-1	-1	-1	-1	-1	1	-1
BrCC(Br)C1CCC(Br)C(Br)C1	-1	-1	-1	-1	-1	-1	0	-1
BrCC=CCBr	-1	-1	-1	-1	-1	-1	1	-1
BrCCBr	-1	-1	-1	-1	-1	-1	1	-1
BrCCc1ccccc1	-1	-1	-1	-1	-1	-1	0	-1
BrCc1cccc(Oc2ccccc2)c1	-1	-1	-1	-1	-1	-1	0	-1
Brc1c(Br)c(Br)c(OCCOc2c(Br)c(Br)c(Br)c(Br)c2Br)c(Br)c1Br	-1	-1	-1	-1	-1	-1	0	-1
Brc1c(NC2=[NH+]CCN2)ccc2nccnc12	-1	-1	-1	-1	-1	-1	-1	0
Brc1cc2c(cc1Br)Oc1cc(Br)c(Br)cc1O2	-1	-1	-1	-1	-1	-1	1	-1
Brc1ccc(-c2csc(-n3nc(-c4ccccc4)cc3-c3c[nH]c4ccccc34)n2)cc1	-1	-1	-1	0	1	1	-1	-1
Brc1ccc(-n2c(-c3c(-c4cccc(Br)c4)[nH]c4ccccc34)nc(-c3ccccc3)c2-c2ccccc2)cc1	-1	-1	-1	0	0	0	-1	-1
Brc1ccc(CNC2=NCCS2)cc1	-1	-1	-1	-1	-1	-1	1	-1
Brc1ccc(Cn2cc(CSc3nc4ccccc4s3)nn2)cc1	-1	-1	-1	0	0	0	-1	-1
Brc1ccc(NC(=NC2CCCCC2)c2ccccc2)cc1	-1	-1	-1	-1	-1	-1	0	-1
Brc1ccc2[nH]cc(CC3CCNCC3)c2c1	-1	-1	-1	-1	-1	-1	1	-1
Brc1ccccc1	-1	-1	-1	-1	-1	-1	0	-1
Brc1ccccc1Cn1cc(CSc2nc3ccccc3s2)nn1	-1	-1	-1	0	0	0	-1	-1
Brc1cnc[nH]1	-1	-1	-1	-1	-1	-1	1	-1
Brc1nc(Br)c(Br)[nH]1	-1	-1	-1	-1	-1	-1	1	-1
Brc1nc2n(n1)CC(c1cc3ccccc3o1)=NN2	0	0	0	-1	-1	-1	-1	-1
Brc1nc[nH]c1Br	-1	-1	-1	-1	-1	-1	0	-1
C	-1	-1	-1	-1	-1	-1	0	-1
C#CC(=O)C=CC	-1	-1	-1	-1	-1	-1	1	-1
C#CC(=O)O	-1	-1	-1	-1	-1	-1	1	-1
C#CC(C)(C)N	-1	-1	-1	-1	-1	-1	0	-1
C#CC(C)(C)NC(=O)C=Cc1cc(OC)c(OC)c(OC)c1	-1	-1	-1	-1	-1	-1	0	-1
C#CC(C)(C)NC(=O)c1cc(Cl)cc(Cl)c1	-1	-1	-1	-1	-1	-1	0	-1
C#CC(C)(C)O	-1	-1	-1	-1	-1	-1	0	-1
C#CC(C)(CC)OC(=O)CCC(=O)O	-1	-1	-1	-1	-1	-1	0	-1
C#CC(C)(CCC=C(C)C)OC(C)=O	-1	-1	-1	-1	-1	-1	0	-1
C#CC(C)(O)C(O)c1ccccc1	-1	-1	-1	-1	-1	-1	0	-1
C#CC(C)N(C(=O)CCl)c1ccccc1	-1	-1	-1	-1	-1	-1	0	-1
C#CC(C)N(C)C(=O)Nc1ccc(Cl)cc1	-1	-1	-1	-1	-1	-1	0	-1
C#CC(C)OC(=O)Nc1cccc(Cl)c1	-1	-1	-1	-1	-1	-1	0	-1
C#CC(CC)(CC)NCC(=O)N1CC(F)CC1C#N	0	1	1	-1	-1	-1	-1	-1
C#CC(O)(C=CCl)CC	-1	-1	-1	-1	-1	-1	-1	0
C#CC(O)C=CC	-1	-1	-1	-1	-1	-1	1	-1
C#CC(O)CCC	-1	-1	-1	-1	-1	-1	1	-1
C#CC(OC(=O)C1C(C=C(C)C)C1(C)C)C(C)=CCC	-1	-1	-1	-1	-1	-1	0	-1
C#CC1(NCC(=O)N2C(C#N)CCC2C#N)CCCCC1	0	0	0	-1	-1	-1	-1	-1
C#CC1(O)CCC2C3CCC4=C(CCC(=O)C4)C3CCC21C	-1	-1	-1	-1	-1	-1	-1	0
C#CC1(O)CCC2C3CCC4=CC(=NO)CCC4C3CCC21CC	-1	-1	-1	-1	-1	-1	-1	0
C#CC1(O)CCC2C3CCC4=CC(=O)CCC4C3C(=C)CC21CC	-1	-1	-1	-1	-1	-1	-1	0
C#CC1(O)CCC2C3CCC4=CC(=O)CCC4C3CCC21C	-1	-1	-1	-1	-1	-1	-1	0
C#CC1(O)CCC2C3CCC4=CC(=O)CCC4C3CCC21CC	-1	-1	-1	-1	-1	-1	0	0
C#CC1(O)CCC2C3CCC4=Cc5oncc5CC4(C)C3CCC21C	-1	-1	-1	-1	-1	-1	0	0
C#CC1(O)CCC2C3CCc4cc(O)ccc4C3CCC21C	-1	-1	-1	-1	-1	-1	0	0
C#CC1(O)CCC2C3CCc4cc(OC)ccc4C3CCC21C	-1	-1	-1	-1	-1	-1	0	0
C#CC1(O)CCC2C3CCc4cc(OC5CCCC5)ccc4C3CCC21C	-1	-1	-1	-1	-1	-1	-1	0
C#CC1(OC(C)=O)CCC2C3CCC4=CC(=NO)CCC4C3CCC21CC	-1	-1	-1	-1	-1	-1	-1	0
C#CC1(OC(C)=O)CCC2C3CCC4=CC(=O)CCC4C3CCC21C	-1	-1	-1	-1	-1	-1	-1	0
C#CC1(OC(C)=O)CCC2C3CCC4=CC(OC(C)=O)CCC4C3CCC21C	-1	-1	-1	-1	-1	-1	-1	0
C#CC1(OC(C)=O)CCCCC1C(C)CC	-1	-1	-1	-1	-1	-1	0	-1
C#CC1(OC(N)=O)CCCCC1	-1	-1	-1	-1	-1	-1	-1	0
C#CC1CC(F)CN1C(=O)CC(C)(C)CC(=O)NC1CC1c1cccc(Cl)c1	1	1	1	-1	-1	-1	-1	-1
C#CC1CCC(C#N)N1C(=O)C(N)C1CCCC1	1	1	1	-1	-1	-1	-1	-1
C#CC1CCC(C#N)N1C(=O)C(N)C1CCCCC1	1	1	1	-1	-1	-1	-1	-1
C#CC1CCC(C#N)N1C(=O)C(N)CC(C)C	1	1	1	-1	-1	-1	-1	-1
C#CC1CCC(C#N)N1C(=O)CNC(C)(C)C	1	1	1	-1	-1	-1	-1	-1
C#CC1CCC(C#N)N1C(=O)CNC1(C)CCN(c2cc(C(=O)O)ccn2)CC1	1	1	1	-1	-1	-1	-1	-1
C#CC1CCC(C#N)N1C(=O)CNC1(C)CCN(c2ccc(C#N)cn2)CC1	1	1	1	-1	-1	-1	-1	-1
C#CC1CCC(C#N)N1C(=O)CNC1(C)CCN(c2ccc(C(=O)O)cn2)CC1	1	1	1	-1	-1	-1	-1	-1
C#CC1CCC(C#N)N1C(=O)CNC12CC3CC(CC(O)(C3)C1)C2	1	1	1	-1	-1	-1	-1	-1
C#CC1CCC(C#N)N1C(=O)CNC1CCC(O)CC1	1	1	1	-1	-1	-1	-1	-1
C#CC1CCC(C#N)N1C(=O)CNC1CCC(Oc2ccc(C#N)cn2)CC1	1	1	1	-1	-1	-1	-1	-1
C#CC1CCC(C#N)N1C(=O)CNC1CCCC1	1	1	1	-1	-1	-1	-1	-1
C#CC1CCC(C#N)N1C(=O)CNC1CCCCC1	1	1	1	-1	-1	-1	-1	-1
C#CCBr	-1	-1	-1	-1	-1	-1	1	-1
C#CCC(Cc1cnc2nc(N)nc(N)c2n1)c1ccc(C(=O)NC(CCC(=O)[O-])C(=O)[O-])cc1	-1	-1	-1	-1	-1	-1	-1	0
C#CCC1=C(C)C(OC(=O)C2C(C=C(C)C)C2(C)C)CC1=O	-1	-1	-1	-1	-1	-1	0	-1
C#CCCC#CC#CCCCCO	-1	-1	-1	-1	-1	-1	1	-1
C#CCCCC#C	-1	-1	-1	-1	-1	-1	0	-1
C#CCN(C(C)=O)C(=O)Oc1cccc2c1OC(C)(C)O2	-1	-1	-1	-1	-1	-1	0	-1
C#CCN(C)C(C)Cc1ccccc1	-1	-1	-1	-1	-1	-1	0	-1
C#CCN(C)C1CCc2ccccc21	-1	-1	-1	-1	-1	-1	1	-1
C#CCN(C)CCCOc1ccc(Cl)cc1Cl	-1	-1	-1	-1	-1	-1	1	-1
C#CCN(C)Cc1ccccc1	-1	-1	-1	-1	-1	-1	1	-1
C#CCN(C)c1ccccc1OC(=O)NC	-1	-1	-1	-1	-1	-1	1	-1
C#CCN(CC#N)C(=O)C1CC(C(=O)N(C)C)C(C)N1	1	1	1	-1	-1	-1	-1	-1
C#CCN1C(=O)CCc2c(OCCCN3CCC(Cc4ccccc4)CC3)cccc21	-1	-1	-1	-1	-1	-1	0	-1
C#CCN1C(=O)CN=C(c2ccccc2)c2cc(Cl)ccc21	-1	-1	-1	-1	-1	-1	0	-1
C#CCN1C(=O)CN=C(c2ccccc2)c2cc([N+](=O)[O-])ccc21	-1	-1	-1	-1	-1	-1	0	-1
C#CCN1CCC2=C(C1)c1c(O)cc(C(C)C(C)CCCCC)cc1OC2(C)C	-1	-1	-1	-1	-1	-1	0	-1
C#CCN1CCC2=C(C1)c1c(OC(=O)CCCN3CCCCC3)cc(C(C)C(C)CCCCC)cc1OC2(C)C	-1	-1	-1	-1	-1	-1	1	-1
C#CCNC(=O)Oc1cccc2c1OC(C)(C)O2	-1	-1	-1	-1	-1	-1	1	-1
C#CCO	-1	-1	-1	-1	-1	-1	1	-1
C#CCOC(=O)C=C(C)C=CCC(C)CCCC(C)C	-1	-1	-1	-1	-1	-1	0	-1
C#CCOC(=O)CCCCC(=O)OCC#C	-1	-1	-1	-1	-1	-1	1	-1
C#CCOC(=O)Nc1nc(N2CC=CCC2)cc2nc(=O)on12	-1	-1	-1	-1	-1	-1	0	-1
C#CCOC(C)=O	-1	-1	-1	-1	-1	-1	1	-1
C#CCOCC#C	-1	-1	-1	-1	-1	-1	0	-1
C#CCON=C1CC2CCC1(C)C2(C)C	-1	-1	-1	-1	-1	-1	0	-1
C#CCON=CC1=CCCN(C)C1	-1	-1	-1	-1	-1	-1	1	-1
C#CCON=CC1=CCCNC1	-1	-1	-1	-1	-1	-1	1	-1
C#CCOP(=O)(OCC(C)C)c1ccccc1	-1	-1	-1	-1	-1	-1	0	-1
C#CCOP(=O)(OCCC)c1ccccc1	-1	-1	-1	-1	-1	-1	0	-1
C#CCOS(=O)OC(CC)COc1ccc(C(C)(C)CC)cc1	-1	-1	-1	-1	-1	-1	0	-1
C#CCOS(=O)OC1CCCCC1Oc1ccc(C(C)(C)C)cc1	-1	-1	-1	-1	-1	-1	0	-1
C#CCOc1ccc(-c2cc(OC)c(-c3ccc(O)cc3)c(OCC#C)c2OC)cc1	-1	-1	-1	0	0	0	-1	-1
C#CCOc1ccc(N)cc1C(=O)NCCCC	-1	-1	-1	-1	-1	-1	0	-1
C#CCOc1cccc(OC(=O)NC)c1	-1	-1	-1	-1	-1	-1	1	-1
C#CCOc1ccccc1OC(=O)NC	-1	-1	-1	-1	-1	-1	1	-1
C#CCSP(=O)(NC(=O)CC)OC	-1	-1	-1	-1	-1	-1	0	-1
C#CCSP(=O)(OCC)OCC	-1	-1	-1	-1	-1	-1	1	-1
C#CC[NH+](C)C(C)Cc1ccccc1	-1	-1	-1	-1	-1	-1	-1	0
C#CC[NH+](C)Cc1ccccc1	-1	-1	-1	-1	-1	-1	-1	0
C#CC[NH2+]C1CCc2ccccc21	-1	-1	-1	-1	-1	-1	-1	0
C#CCc1cc(COC(=O)C2C(C=C(C)C)C2(C)C)c(C)o1	-1	-1	-1	-1	-1	-1	0	-1
C#CCc1ccc(COC(=O)C2C(C=C(C)C)C2(C)C)o1	-1	-1	-1	-1	-1	-1	0	-1
C#CCn1c(=O)n(C)c(=O)c2c1nc(N1CCCC(N)C1)n2Cc1ccccc1C#N	1	1	1	-1	-1	-1	-1	-1
C#CCn1c(N2CCCC(N)C2)nc2c1c(=O)n(Cc1nc(C)c3ccccc3n1)c(=O)n2C	1	1	1	-1	-1	-1	-1	-1
C#Cc1cccc(Nc2ncnc3cc(OCCOC)c(OCCOC)cc23)c1.Cl	-1	-1	-1	-1	-1	-1	-1	1
C#Cc1cnc(N2CCCC(N)C2)n(Cc2ccccc2C#N)c1=O	1	1	1	-1	-1	-1	-1	-1
C#N	-1	-1	-1	-1	-1	-1	-1	0
C(=Cc1ccccc1)CN1CCN(C(c2ccccc2)c2ccccc2)CC1	-1	-1	-1	-1	-1	-1	0	-1
C(=NC(N=Cc1ccco1)c1ccco1)c1ccco1	-1	-1	-1	-1	-1	-1	0	-1
C(=NC1CCCCC1)=NC1CCCCC1	-1	-1	-1	-1	-1	-1	0	-1
C(=NC1CCCCC1)c1ccccc1	-1	-1	-1	-1	-1	-1	0	-1
C(=NCCCCCCN=Cc1ccco1)c1ccco1	-1	-1	-1	-1	-1	-1	0	-1
C(=NNc1nc(-c2ccc(-c3ccccc3)cc2)cs1)c1cccc2ccccc12	-1	-1	-1	0	0	0	-1	-1
C(=Nc1ccc(N=Cc2ccco2)cc1)c1ccco1	-1	-1	-1	-1	-1	-1	0	-1
C(=Nc1ccccc1)Nc1ccccc1	-1	-1	-1	-1	-1	-1	0	-1
C(CC=Nc1ccccc1)=Nc1ccccc1	-1	-1	-1	-1	-1	-1	0	-1
C(CCOCC1CO1)COCC1CO1	-1	-1	-1	-1	-1	-1	0	-1
C(CNC1CCCCC1)=C1CCCC1	0	0	0	-1	-1	-1	-1	-1
C(CNCc1ccc2c(c1)OCO2)=C1CCCC1	0	0	0	-1	-1	-1	-1	-1
C(CNCc1ccccc1)=C1CCCC1	0	0	0	-1	-1	-1	-1	-1
C(OCC1CO1)C1CO1	-1	-1	-1	-1	-1	-1	0	-1
C(Oc1nc(OCC2CO2)nc(OCC2CO2)n1)C1CO1	-1	-1	-1	-1	-1	-1	0	-1
C1=C2CCCNC2C2CC1C1CCCCN1C2	-1	-1	-1	-1	-1	-1	0	-1
C1=CC(=C2N=c3cnc4c(c3=N2)COCC4)NO1	-1	-1	-1	-1	-1	-1	-1	0
C1=CC(C2OCC3(CC=CCC3)CO2)CCC1	-1	-1	-1	-1	-1	-1	0	-1
C1=CC(c2ccc(C3CC=CCC3)cc2)CCC1	-1	-1	-1	-1	-1	-1	0	-1
C1=CC2C3C=CC(C3)C2C1	-1	-1	-1	-1	-1	-1	0	-1
C1=CC2CCC1C2	-1	-1	-1	-1	-1	-1	0	-1
C1=CC=CCC=C1	-1	-1	-1	-1	-1	-1	1	-1
C1=CCC(c2ccccc2)CC1	-1	-1	-1	-1	-1	-1	0	-1
C1=CCC=C1	-1	-1	-1	-1	-1	-1	1	-1
C1=CCCC=CCCC=CCC1	-1	-1	-1	-1	-1	-1	0	-1
C1=Cc2cccc(OCC3CNCCO3)c2C1	-1	-1	-1	-1	-1	-1	0	-1
C1=Nc2ccccc2Oc2ccccc21	-1	-1	-1	-1	-1	-1	0	-1
C1C2CC3CC1CC(C2)C3	-1	-1	-1	-1	-1	-1	0	-1
C1C2OC2C2C1C1CC2C2OC12	-1	-1	-1	-1	-1	-1	1	-1
C1CC2C3CCC(C3)C2C1	-1	-1	-1	-1	-1	-1	0	-1
C1CC2CC1C1SSSC21	-1	-1	-1	-1	-1	-1	0	-1
C1CC2CC1CC2CNCC1CC2CCC1C2	-1	-1	-1	-1	-1	-1	0	-1
C1CC2OC2CC1C1CO1	-1	-1	-1	-1	-1	-1	0	-1
C1CCC(CNC2=NCCS2)CC1	-1	-1	-1	-1	-1	-1	1	-1
C1CCC(N2CCOCC2)CC1	-1	-1	-1	-1	-1	-1	1	-1
C1CCC(NCCN2CCCC2)CC1	0	0	0	-1	-1	-1	-1	-1
C1CCC2CCCCC2C1	-1	-1	-1	-1	-1	-1	0	-1
C1CCC2OCCOCCOC3CCCCC3OCCOCCOC2C1	-1	-1	-1	-1	-1	-1	1	-1
C1CCC2OCCOCCOCCOC3CCCCC3OCCOCCOCCOC2C1	-1	-1	-1	-1	-1	-1	1	-1
C1CCCC1	-1	-1	-1	-1	-1	-1	0	-1
C1CCCCC1	-1	-1	-1	-1	-1	-1	0	-1
C1CCCNCC1	-1	-1	-1	-1	-1	-1	1	-1
C1CCN2CC3CC(CN4CCCCC34)C2C1	-1	-1	-1	-1	-1	-1	0	-1
C1CCNC1	-1	-1	-1	-1	-1	-1	1	-1
C1CCNCC1	-1	-1	-1	-1	-1	-1	1	-1
C1CCSC1	-1	-1	-1	-1	-1	-1	0	-1
C1CCc2c(n[nH]c2OCCN2CCOCC2)C1	-1	-1	-1	-1	-1	-1	0	-1
C1CCc2nnnn2CC1	-1	-1	-1	-1	-1	-1	1	-1
C1CN(SSN2CCOCC2)CCO1	-1	-1	-1	-1	-1	-1	0	-1
C1CN(SSSSN2CCOCC2)CCO1	-1	-1	-1	-1	-1	-1	0	-1
C1CN1	-1	-1	-1	-1	-1	-1	1	-1
C1CN1P1(N2CC2)=NP(N2CC2)(N2CC2)=NP(N2CC2)(N2CC2)=N1	-1	-1	-1	-1	-1	-1	1	-1
C1CN1c1nc(N2CC2)nc(N2CC2)n1	-1	-1	-1	-1	-1	-1	1	-1
C1CN2CCC1CC2	-1	-1	-1	-1	-1	-1	1	-1
C1CN2CCN1CC2	-1	-1	-1	-1	-1	-1	0	-1
C1CNCCN1	-1	-1	-1	-1	-1	-1	0	-1
C1CNCCNC1	-1	-1	-1	-1	-1	-1	0	-1
C1CN[Cu+2]2(N1)NCCN2	-1	-1	-1	-1	-1	-1	0	-1
C1CO1	-1	-1	-1	-1	-1	-1	1	-1
C1COC(NC(C2CC2)C2CC2)=N1	-1	-1	-1	-1	-1	-1	1	-1
C1COC(OCC2CO2)C(OCC2CO2)O1	-1	-1	-1	-1	-1	-1	0	-1
C1COCCN1	-1	-1	-1	-1	-1	-1	0	-1
C1COCCO1	-1	-1	-1	-1	-1	-1	0	-1
C1COCCOCCNCCOCCOCCN1	-1	-1	-1	-1	-1	-1	0	-1
C1COCCOCCOCCO1	-1	-1	-1	-1	-1	-1	0	-1
C1COCCOCCOCCOCCO1	-1	-1	-1	-1	-1	-1	0	-1
C1COCCOCCOCCOCCOCCO1	-1	-1	-1	-1	-1	-1	0	-1
C1COCO1	-1	-1	-1	-1	-1	-1	0	-1
C1CS1	-1	-1	-1	-1	-1	-1	1	-1
C1CSCCO1	-1	-1	-1	-1	-1	-1	0	-1
C1CSCCS1	-1	-1	-1	-1	-1	-1	0	-1
C1C[NH2+]CCN1	-1	-1	-1	-1	-1	-1	-1	0
C1C[SiH2]C1	-1	-1	-1	-1	-1	-1	0	-1
C1NNCN2CNNCN12	-1	-1	-1	-1	-1	-1	0	-1
C1OC1C1CO1	-1	-1	-1	-1	-1	-1	1	-1
C1OC1CSCC1CO1	-1	-1	-1	-1	-1	-1	1	-1
C1OCC(COCC2COCO2)O1	-1	-1	-1	-1	-1	-1	0	-1
C=C(C#N)C(=O)OC	-1	-1	-1	-1	-1	-1	0	-1
C=C(C#N)OC(C)=O	-1	-1	-1	-1	-1	-1	1	-1
C=C(C)C#N	-1	-1	-1	-1	-1	-1	1	-1
C=C(C)C(=O)CC	-1	-1	-1	-1	-1	-1	0	-1
C=C(C)C(=O)NCO	-1	-1	-1	-1	-1	-1	1	-1
C=C(C)C(=O)Nc1ccc(Cl)c(Cl)c1	-1	-1	-1	-1	-1	-1	0	-1
C=C(C)C(=O)Nc1ccc(O)cc1	-1	-1	-1	-1	-1	-1	0	-1
C=C(C)C(=O)O	-1	-1	-1	-1	-1	-1	0	-1
C=C(C)C(=O)OC	-1	-1	-1	-1	-1	-1	0	-1
C=C(C)C(=O)OC(=O)COC(C)C	-1	-1	-1	-1	-1	-1	0	-1
C=C(C)C(=O)OC(C)CO	-1	-1	-1	-1	-1	-1	0	-1
C=C(C)C(=O)OCC	-1	-1	-1	-1	-1	-1	0	-1
C=C(C)C(=O)OCC(=O)OCC	-1	-1	-1	-1	-1	-1	0	-1
C=C(C)C(=O)OCC(CCCC)CCCCCC	-1	-1	-1	-1	-1	-1	0	-1
C=C(C)C(=O)OCC1CO1	-1	-1	-1	-1	-1	-1	0	-1
C=C(C)C(=O)OCCC#N	-1	-1	-1	-1	-1	-1	0	-1
C=C(C)C(=O)OCCC1CCCCN1	-1	-1	-1	-1	-1	-1	0	-1
C=C(C)C(=O)OCCCC	-1	-1	-1	-1	-1	-1	0	-1
C=C(C)C(=O)OCCCl	-1	-1	-1	-1	-1	-1	1	-1
C=C(C)C(=O)OCCN(C)C	-1	-1	-1	-1	-1	-1	0	-1
C=C(C)C(=O)OCCN(CC)CC	-1	-1	-1	-1	-1	-1	0	-1
C=C(C)C(=O)OCCN(CCOC(=O)C(=C)C)CCOC(=O)C(=C)C	-1	-1	-1	-1	-1	-1	0	-1
C=C(C)C(=O)OCCN=C=O	-1	-1	-1	-1	-1	-1	0	-1
C=C(C)C(=O)OCCO	-1	-1	-1	-1	-1	-1	0	-1
C=C(C)C(=O)OCCOC(=O)C(=C)C	-1	-1	-1	-1	-1	-1	0	-1
C=C(C)C(=O)OCCOC(=O)c1ccc2c(c1)C(=O)OC2=O	-1	-1	-1	-1	-1	-1	0	-1
C=C(C)C(=O)OCCOCCOCCOC(=O)C(=C)C	-1	-1	-1	-1	-1	-1	0	-1
C=C(C)C(=O)OCCSCC	-1	-1	-1	-1	-1	-1	0	-1
C=C(C)C(=O)OCCSCCCC	-1	-1	-1	-1	-1	-1	0	-1
C=C(C)C(=O)OCCc1ccccc1	-1	-1	-1	-1	-1	-1	0	-1
C=C(C)C(=O)OC[Si]12OCCN(CCO1)CCO2	-1	-1	-1	-1	-1	-1	0	-1
C=C(C)C(=O)O[Sn](CCC)(CCC)CCC	-1	-1	-1	-1	-1	-1	1	-1
C=C(C)C(=O)O[Sn](CCCC)(CCCC)CCCC	-1	-1	-1	-1	-1	-1	1	-1
C=C(C)C(C)=O	-1	-1	-1	-1	-1	-1	1	-1
C=C(C)C(C)CCC(C)C1CCC2(C)C3CCC4C(C)C(=O)CCC45CC35CCC12C	-1	-1	-1	0	0	0	-1	-1
C=C(C)C(C)CCC(C)C1CCC2(C)C3CCC4C(C)c5[nH]c6ccccc6c5CC45CC35CCC12C	-1	-1	-1	0	0	0	-1	-1
C=C(C)C(COc1c2ccoc2cc2oc(=O)ccc12)OC(C)(C)C(O)COc1c2occc2c(OC)c2ccc(=O)oc12	-1	-1	-1	0	0	0	-1	-1
C=C(C)C(COc1c2occc2c(OC)c2ccc(=O)oc12)OC(C)(C)C(O)COc1c2ccoc2cc2oc(=O)ccc12	-1	-1	-1	0	0	0	-1	-1
C=C(C)C(COc1c2occc2cc2ccc(=O)oc12)OC(C)(C)C(O)COc1c2ccoc2cc2oc(=O)ccc12	-1	-1	-1	0	0	0	-1	-1
C=C(C)C(N)=O	-1	-1	-1	-1	-1	-1	0	-1
C=C(C)C(O)CCC(C)=CCOc1ccc2oc3cc(O)cc(O)c3c(=O)c2c1	-1	-1	-1	0	0	0	-1	-1
C=C(C)C(O)Cc1c(O)c(CC=C(C)CCC=C(C)C)c2oc3ccc(O)cc3c(=O)c2c1O	-1	-1	-1	0	0	0	-1	-1
C=C(C)C1CC=C(C)C(=O)C1	-1	-1	-1	-1	-1	-1	0	-1
C=C(C)C1CC=C(C)C(O)C1	-1	-1	-1	-1	-1	-1	0	-1
C=C(C)C1CC=C(C)CC1	-1	-1	-1	-1	-1	-1	0	-1
C=C(C)C1CC=C(C=NO)CC1	-1	-1	-1	-1	-1	-1	0	-1
C=C(C)C1CC=C(CO)CC1	-1	-1	-1	-1	-1	-1	0	-1
C=C(C)C1CCC(C)(OP(=S)(OC)OC)CC1	-1	-1	-1	-1	-1	-1	0	-1
C=C(C)C1CCC(C)=C1CC(C)(C)COC(=O)CC	-1	-1	-1	-1	-1	-1	0	-1
C=C(C)C1CCC(C)C(=O)C1	-1	-1	-1	-1	-1	-1	0	-1
C=C(C)C1CCC(C)C(O)C1	-1	-1	-1	-1	-1	-1	0	-1
C=C(C)C1CCC(C)C(OC(C)=O)C1	-1	-1	-1	-1	-1	-1	0	-1
C=C(C)C1CCC2(C(=O)NCC(=O)O)CCC3(C)C(CCC4C5(C)Cc6c([nH]c7ccccc67)C(C)(C)C5CCC43C)C12	-1	-1	-1	0	0	0	-1	-1
C=C(C)C1CCC2(C(=O)O)CCC3(C)C(CCC4C5(C)CCC(O)C(C)(C)C5CCC43C)C12	0	0	0	-1	-1	-1	-1	-1
C=C(C)C1CCC2(C(=O)O)CCC3(C)C(CCC4C5(C)Cc6c([nH]c7ccccc67)C(C)(C)C5CCC43C)C12	-1	-1	-1	1	1	1	-1	-1
C=C(C)C1CCC2(C)CCC3(C)C(CCC4C5(C)CCC(O)C(C)(C)C5CCC43C)C12	-1	-1	-1	-1	-1	-1	0	-1
C=C(C)C1CCC2(C1)C(C)=CCCC2C	-1	-1	-1	-1	-1	-1	-1	0
C=C(C)C1Cc2c(ccc3c2OC2COc4cc(OC)c(OC)cc4C2C3=O)O1	-1	-1	-1	-1	-1	-1	1	-1
C=C(C)C=NONC(C)=O	-1	-1	-1	-1	-1	-1	1	-1
C=C(C)C=O	-1	-1	-1	-1	-1	-1	1	-1
C=C(C)CC#N	-1	-1	-1	-1	-1	-1	0	-1
C=C(C)CC1CNC(C(=O)N2CCCC2C#N)C1	1	1	1	-1	-1	-1	-1	-1
C=C(C)CCCC(C)=CCOC=O	-1	-1	-1	-1	-1	-1	0	-1
C=C(C)CCCC(C)CCOC(=O)CC	-1	-1	-1	-1	-1	-1	0	-1
C=C(C)CCCC(C)CCOC(=O)Cc1ccccc1	-1	-1	-1	-1	-1	-1	0	-1
C=C(C)CCCC(C)CCOC(C)=O	-1	-1	-1	-1	-1	-1	0	-1
C=C(C)CCl	-1	-1	-1	-1	-1	-1	0	-1
C=C(C)CN(CC)c1c([N+](=O)[O-])cc(C(F)(F)F)cc1[N+](=O)[O-]	-1	-1	-1	-1	-1	-1	0	-1
C=C(C)CNCC	-1	-1	-1	-1	-1	-1	1	-1
C=C(C)CNc1ccc(C(C)C(=O)O)cc1	-1	-1	-1	-1	-1	-1	0	-1
C=C(C)Cn1c(N)cc(=O)n(C)c1=O	-1	-1	-1	-1	-1	-1	0	-1
C=C(C)OC(C)=O	-1	-1	-1	-1	-1	-1	0	-1
C=C(C)c1ccc(C(C)(C)N=C=O)cc1	-1	-1	-1	-1	-1	-1	0	-1
C=C(C)c1cccc(C(=C)C)c1	-1	-1	-1	-1	-1	-1	0	-1
C=C(C)c1cccc(C(C)(C)N=C=O)c1	-1	-1	-1	-1	-1	-1	0	-1
C=C(C)c1ccccc1	-1	-1	-1	-1	-1	-1	0	-1
C=C(CC)C(=O)c1ccc(OCC(=O)O)c(Cl)c1Cl	-1	-1	-1	-1	-1	-1	0	-1
C=C(CC)C(=O)c1ccc(OCC(=O)[O-])c(Cl)c1Cl	-1	-1	-1	-1	-1	-1	-1	0
C=C(CC)CCCC(C)COC(C)=O	-1	-1	-1	-1	-1	-1	0	-1
C=C(CCC=C(C)C)C(O)Cc1c(O)c(CC=C(C)C)c(O)c2c(=O)c3cc(O)ccc3oc12	-1	-1	-1	0	0	0	-1	-1
C=C(CCl)CCl	-1	-1	-1	-1	-1	-1	1	-1
C=C(CO)C(=O)OCC	-1	-1	-1	-1	-1	-1	0	-1
C=C(Cl)C#N	-1	-1	-1	-1	-1	-1	1	-1
C=C(Cl)C(=O)Nc1ccc(OC)cc1	-1	-1	-1	-1	-1	-1	1	-1
C=C(Cl)C(=O)OC	-1	-1	-1	-1	-1	-1	1	-1
C=C(Cl)C(Cl)=C(Cl)Cl	-1	-1	-1	-1	-1	-1	0	-1
C=C(Cl)C(Cl)CCl	-1	-1	-1	-1	-1	-1	0	-1
C=C(Cl)C(OC(C)=O)OC(C)=O	-1	-1	-1	-1	-1	-1	0	-1
C=C(Cl)CCl	-1	-1	-1	-1	-1	-1	0	-1
C=C(Cl)COP(C)(=S)Oc1ccc([N+](=O)[O-])c(C(F)(F)F)c1	-1	-1	-1	-1	-1	-1	1	-1
C=C(Cl)COP(C)(=S)Oc1ccc([N+](=O)[O-])cc1	-1	-1	-1	-1	-1	-1	1	-1
C=C(Cl)CSC(=S)N(CC)CC	-1	-1	-1	-1	-1	-1	0	-1
C=C(Cl)Cl	-1	-1	-1	-1	-1	-1	1	-1
C=C(Cl)c1ccc([N+](=O)[O-])cc1	-1	-1	-1	-1	-1	-1	0	-1
C=C(F)C(=O)OCC(F)(F)C(F)F	-1	-1	-1	-1	-1	-1	1	-1
C=C(F)CO	-1	-1	-1	-1	-1	-1	1	-1
C=C(O)C(=O)CC	-1	-1	-1	-1	-1	-1	0	-1
C=C(O)C(=O)CCC	-1	-1	-1	-1	-1	-1	0	-1
C=C(O)C(C)=O	-1	-1	-1	-1	-1	-1	0	-1
C=C(O)C=O	-1	-1	-1	-1	-1	-1	0	-1
C=C(OCC)C1C(C)(C)CC(=O)CC1(C)C	-1	-1	-1	-1	-1	-1	0	-1
C=C(OP(=O)(OC)OC)P(=O)(OC)OC	-1	-1	-1	-1	-1	-1	1	-1
C=C(OP(=O)(OC)OC)P(=O)(OCC)OCC	-1	-1	-1	-1	-1	-1	1	-1
C=C(OP(=O)(OC)OC)c1ccc(Cl)cc1Cl	-1	-1	-1	-1	-1	-1	0	-1
C=C(OP(=O)(OCC)OCC)P(=O)(OC)OC	-1	-1	-1	-1	-1	-1	1	-1
C=C(OP(=O)(OCC)OCC)c1ccc(Cl)cc1Cl	-1	-1	-1	-1	-1	-1	0	-1
C=C(c1ccc(C(=O)[O-])cc1)c1cc2c(cc1C)C(C)(C)CCC2(C)C	-1	-1	-1	-1	-1	-1	-1	0
C=C(c1ccccc1OCC(O)CN(C)C)n1ccnc1	-1	-1	-1	-1	-1	-1	0	-1
C=C(c1ccccc1OCc1cccc(Cl)c1)n1ccnc1	-1	-1	-1	-1	-1	-1	0	-1
C=C1C(=CC=C2CCCC3(C)C2CCC3C(C)C=CC(C)C(C)C)CC(O)CC1O	-1	-1	-1	-1	-1	-1	1	0
C=C1C(=CC=C2CCCC3(C)C2CCC3C(C)C=CC(O)C2CC2)CC(O)CC1O	-1	-1	-1	-1	-1	-1	-1	0
C=C1C(=CC=C2CCCC3(C)C2CCC3C(C)CCC(O)C(C)C)CC(O)CC1O	-1	-1	-1	-1	-1	-1	1	-1
C=C1C(=CC=C2CCCC3(C)C2CCC3C(C)CCCC(C)(C)O)CC(O)CC1O	-1	-1	-1	-1	-1	-1	1	1
C=C1C(=CC=C2CCCC3(C)C2CCC3C(C)CCCC(O)(C(F)(F)F)C(F)(F)F)CC(O)CC1O	-1	-1	-1	-1	-1	-1	1	-1
C=C1C(=O)NC(C)C(=O)NC(CC(C)C)C(=O)NC(C(=O)O)C(C)C(=O)NC(CCCNC(=N)N)C(=O)NC(C=CC(C)=CC(C)C(Cc2ccccc2)OC)C(C)C(=O)NC(C(=O)O)CCC(=O)N1C	-1	-1	-1	-1	-1	-1	1	-1
C=C1C(=O)OC2CC(C)C3C=CC(=O)C3(C)C(O)C12	-1	-1	-1	-1	-1	-1	1	-1
C=C1C(=O)OC2CC1CCC1(C)OC1CCC(C)=CCCC2(C)O	-1	-1	-1	-1	-1	-1	0	-1
C=C1C(C)(C)C2(Cl)C(Cl)(Cl)C(Cl)(Cl)C1(Cl)C2(Cl)Cl	-1	-1	-1	-1	-1	-1	1	-1
C=C1C(C)(C)C2(Cl)C(Cl)C1(Cl)C(Cl)(Cl)C2(Cl)Cl	-1	-1	-1	-1	-1	-1	1	-1
C=C1C(CO)C(O)CC1n1cnc2c(=O)[nH]c(N)nc21	-1	-1	-1	-1	-1	-1	-1	0
C=C1C(O)CC23CC1C(C)(C)C2CCC3C	-1	-1	-1	-1	-1	-1	0	-1
C=C1C2CCC(C2)C1(C)C	-1	-1	-1	-1	-1	-1	0	-1
C=C1C2CCC3C2C(C)(C)CCCC13C	-1	-1	-1	-1	-1	-1	0	-1
C=C1CC(=CC)C(=O)OC2CCN3CC=C(COC(=O)C1(C)O)C23	-1	-1	-1	-1	-1	-1	1	-1
C=C1CC(=O)N(c2ccc([N+](=O)[O-])cc2)C1=O	-1	-1	-1	-1	-1	-1	0	-1
C=C1CC(C#N)N(C(=O)C(N)CC(=O)N2CCN(C(c3ccc(F)cc3)c3ccc(F)cc3)CC2)C1.O=C(O)C(F)(F)F.O=C(O)C(F)(F)F	0	0	1	-1	-1	-1	-1	-1
C=C1CC(C#N)N(C(=O)CNC(=O)c2cccc3ccccc23)C1	0	0	0	-1	-1	-1	-1	-1
C=C1CC1CC(N)C(=O)O	-1	-1	-1	-1	-1	-1	1	-1
C=C1CC23CC1(O)CCC2C12C=CC(O)C(C)(C(=O)O1)C2C3C(=O)O	-1	-1	-1	-1	-1	-1	0	-1
C=C1CC2C(CCC3(C)C(=O)CCC23)C2(C)C=CC(=O)C=C12	-1	-1	-1	-1	-1	-1	-1	0
C=C1CC2CCC34CC5OC6C(OC7CCC(CC(=O)CC8C(CC9OC(CCC1O2)CC(C)C9=C)OC(CC(O)CN)C8OC)OC7C6O3)C5O4	-1	-1	-1	-1	-1	-1	-1	1
C=C1CCC(O)CC1=CC=C1CCCC2(C)C1CCC2C(C)C=CC(C)C(C)C	-1	-1	-1	-1	-1	-1	1	0
C=C1CCC(O)CC1=CC=C1CCCC2(C)C1CCC2C(C)CCC(O)C(C)(C)O	-1	-1	-1	-1	-1	-1	1	-1
C=C1CCC(O)CC1=CC=C1CCCC2(C)C1CCC2C(C)CCCC(C)(C)O	-1	-1	-1	-1	-1	-1	-1	0
C=C1CCC(O)CC1=CC=C1CCCC2(C)C1CCC2C(C)CCCC(C)C	-1	-1	-1	-1	-1	-1	1	0
C=C1CCC2(O)C3Cc4ccc(O)c5c4C2(CC[NH+]3CC2CC2)C1O5	-1	-1	-1	-1	-1	-1	-1	0
C=C1CCC2CC1C2(C)C	-1	-1	-1	-1	-1	-1	0	-1
C=C1CCC2OC2(C)CCC2C1CC2(C)C	-1	-1	-1	-1	-1	-1	0	-1
C=C1CCN(C(=O)C(N)C(C)CC)C1.O=C(O)C(F)(F)F	0	0	0	-1	-1	-1	-1	-1
C=C1CCN(C(=O)C(N)CC(=O)N2CCN(C(c3ccc(F)cc3)c3ccc(F)cc3)CC2)C1.O=C(O)C(F)(F)F.O=C(O)C(F)(F)F	0	0	0	-1	-1	-1	-1	-1
C=C1N(CCCCCC(=O)O)c2ccccc2C1(C)C	-1	-1	-1	-1	-1	-1	-1	1
C=C1c2cccc(O)c2C(=O)C2=C(O)C3(O)C(=O)C(C(N)=O)C(=O)C(N(C)C)C3C(O)C12	-1	-1	-1	-1	-1	-1	0	-1
C=C1c2cccc([O-])c2C(=O)C2=C([O-])C3(O)C(=O)C(C(N)=O)=C([O-])C([NH+](C)C)C3C(O)C12	-1	-1	-1	-1	-1	-1	-1	0
C=CBr	-1	-1	-1	-1	-1	-1	0	-1
C=CC#CC(C)(C)O	-1	-1	-1	-1	-1	-1	0	-1
C=CC#N	-1	-1	-1	-1	-1	-1	1	-1
C=CC(=C)CCC=C(C)C	-1	-1	-1	-1	-1	-1	0	-1
C=CC(=C)CCCC(C)(C)O	-1	-1	-1	-1	-1	-1	0	-1
C=CC(=C)CCCC(C)(C)OC(C)=O	-1	-1	-1	-1	-1	-1	0	-1
C=CC(=C)Cl	-1	-1	-1	-1	-1	-1	0	-1
C=CC(=O)N(C)C	-1	-1	-1	-1	-1	-1	0	-1
C=CC(=O)N(CC)CC	-1	-1	-1	-1	-1	-1	0	-1
C=CC(=O)N1CN(C(=O)C=C)CN(C(=O)C=C)C1	-1	-1	-1	-1	-1	-1	0	-1
C=CC(=O)NC	-1	-1	-1	-1	-1	-1	0	-1
C=CC(=O)NC(C)(C)CC(C)=O	-1	-1	-1	-1	-1	-1	0	-1
C=CC(=O)NC(C)(C)CS(=O)(=O)O	-1	-1	-1	-1	-1	-1	0	-1
C=CC(=O)NC(C)C	-1	-1	-1	-1	-1	-1	0	-1
C=CC(=O)NC(OC)C(=O)OC	-1	-1	-1	-1	-1	-1	0	-1
C=CC(=O)NCNC(=O)C=C	-1	-1	-1	-1	-1	-1	0	-1
C=CC(=O)NCO	-1	-1	-1	-1	-1	-1	0	-1
C=CC(=O)NCOCCCC	-1	-1	-1	-1	-1	-1	0	-1
C=CC(=O)Nc1ccc(O)cc1	-1	-1	-1	-1	-1	-1	0	-1
C=CC(=O)O	-1	-1	-1	-1	-1	-1	1	-1
C=CC(=O)OC	-1	-1	-1	-1	-1	-1	1	-1
C=CC(=O)OC(C)COCC(C)OC(=O)C=C	-1	-1	-1	-1	-1	-1	0	-1
C=CC(=O)OC(C)COCC(C)OCC(C)OC(=O)C=C	-1	-1	-1	-1	-1	-1	0	-1
C=CC(=O)OC1CC2CCC1(C)C2(C)C	-1	-1	-1	-1	-1	-1	0	-1
C=CC(=O)OCC	-1	-1	-1	-1	-1	-1	0	-1
C=CC(=O)OCC(=O)OCC	-1	-1	-1	-1	-1	-1	1	-1
C=CC(=O)OCC(C)O	-1	-1	-1	-1	-1	-1	1	-1
C=CC(=O)OCC(CC)CC	-1	-1	-1	-1	-1	-1	0	-1
C=CC(=O)OCC(CO)(COC(=O)C=C)COC(=O)C=C	-1	-1	-1	-1	-1	-1	0	-1
C=CC(=O)OCC1CO1	-1	-1	-1	-1	-1	-1	1	-1
C=CC(=O)OCCC#N	-1	-1	-1	-1	-1	-1	1	-1
C=CC(=O)OCCCC	-1	-1	-1	-1	-1	-1	0	-1
C=CC(=O)OCCCCCC(C)C	-1	-1	-1	-1	-1	-1	0	-1
C=CC(=O)OCCCCCCC	-1	-1	-1	-1	-1	-1	0	-1
C=CC(=O)OCCCCCCCCCC	-1	-1	-1	-1	-1	-1	0	-1
C=CC(=O)OCCCCCCOC(=O)C=C	-1	-1	-1	-1	-1	-1	0	-1
C=CC(=O)OCCCCOC(=O)C=C	-1	-1	-1	-1	-1	-1	0	-1
C=CC(=O)OCCCOCC	-1	-1	-1	-1	-1	-1	0	-1
C=CC(=O)OCCCl	-1	-1	-1	-1	-1	-1	1	-1
C=CC(=O)OCCN(C)C	-1	-1	-1	-1	-1	-1	0	-1
C=CC(=O)OCCN(CC)CC	-1	-1	-1	-1	-1	-1	0	-1
C=CC(=O)OCCO	-1	-1	-1	-1	-1	-1	0	-1
C=CC(=O)OCCOC(=O)C=C	-1	-1	-1	-1	-1	-1	1	-1
C=CC(=O)OCCOC(=O)c1ccc(C(=O)O)cc1C(=O)O	-1	-1	-1	-1	-1	-1	0	-1
C=CC(=O)OCCOCC	-1	-1	-1	-1	-1	-1	0	-1
C=CC(=O)OCCOCCOC(=O)C=C	-1	-1	-1	-1	-1	-1	1	-1
C=CC(=O)OCCOCCOCCOC(=O)C=C	-1	-1	-1	-1	-1	-1	0	-1
C=CC(=O)OCCOCCOCCOCCOC(=O)C=C	-1	-1	-1	-1	-1	-1	0	-1
C=CC(=O)OCCSCC	-1	-1	-1	-1	-1	-1	0	-1
C=CC(=O)Oc1c(Br)cc(Cl)c2cccnc12	-1	-1	-1	-1	-1	-1	0	-1
C=CC(C)(C)C(N)C(=O)N1C(C#N)CC2CC21	1	1	1	-1	-1	-1	-1	-1
C=CC(C)(C)c1cc(C=CC(=O)c2ccc(O)cc2)c(OC)cc1O	0	0	0	-1	-1	-1	-1	-1
C=CC(C)(CCC=C(C)C)OC	-1	-1	-1	-1	-1	-1	0	-1
C=CC(C)(CCC=C(C)C)OC(=O)C(C)C	-1	-1	-1	-1	-1	-1	0	-1
C=CC(C)(CCC=C(C)C)OC(=O)C=Cc1ccccc1	-1	-1	-1	-1	-1	-1	0	-1
C=CC(C)(CCC=C(C)C)OC(=O)CC	-1	-1	-1	-1	-1	-1	0	-1
C=CC(C)(CCC=C(C)C)OC(=O)Cc1ccccc1	-1	-1	-1	-1	-1	-1	0	-1
C=CC(C)(CCC=C(C)C)OC(=O)c1ccccc1	-1	-1	-1	-1	-1	-1	0	-1
C=CC(C)(CCC=C(C)C)OC(=O)c1ccccc1N	-1	-1	-1	-1	-1	-1	0	-1
C=CC(C)(CCC=C(C)C)OC(C)=O	-1	-1	-1	-1	-1	-1	0	-1
C=CC(C)(CCC=C(C)C)OC(C)OCC	-1	-1	-1	-1	-1	-1	0	-1
C=CC(C)(CCC=C(C)C)OC=O	-1	-1	-1	-1	-1	-1	0	-1
C=CC(C)(CCC=C(C)CC)OC(C)=O	-1	-1	-1	-1	-1	-1	0	-1
C=CC(C)(CCC=C(C)CCC=C(C)C)OC(C)=O	-1	-1	-1	-1	-1	-1	0	-1
C=CC(C)(O)CC	-1	-1	-1	-1	-1	-1	0	-1
C=CC(C)(O)CCC1C(C)(O)CCC2C(C)(C)CCCC21C	-1	-1	-1	-1	-1	-1	0	-1
C=CC(C)(O)CCC=C(C)C	-1	-1	-1	-1	-1	-1	0	-1
C=CC(C)(O)CCC=C(C)CC(C)C	-1	-1	-1	-1	-1	-1	0	-1
C=CC(C)(O)CCC=C(C)CCC=C(C)C	-1	-1	-1	-1	-1	-1	0	-1
C=CC(C)(O)CCC=C(C)CCC=C(C)CCC=C(C)C	-1	-1	-1	-1	-1	-1	0	-1
C=CC(C)(O)CCCCC	-1	-1	-1	-1	-1	-1	0	-1
C=CC(C)=CCCC(C)(C)O	-1	-1	-1	-1	-1	-1	0	-1
C=CC(C)=O	-1	-1	-1	-1	-1	-1	1	-1
C=CC(C)CCC=C(C)C	-1	-1	-1	-1	-1	-1	0	-1
C=CC(C)CCCC(C)(C)O	-1	-1	-1	-1	-1	-1	0	-1
C=CC(C)NC(=S)NNC(=S)NC	-1	-1	-1	-1	-1	-1	0	-1
C=CC(CC)(CC)C(N)C(=O)N1C(C#N)CC2CC21	1	1	1	-1	-1	-1	-1	-1
C=CC(CCC(=O)O)OC(C)=O	-1	-1	-1	-1	-1	-1	0	-1
C=CC(CCCCC)OC(C)=O	-1	-1	-1	-1	-1	-1	0	-1
C=CC(COC)c1ccccc1OC(=O)NC	-1	-1	-1	-1	-1	-1	1	-1
C=CC(Cl)=C(Cl)Cl	-1	-1	-1	-1	-1	-1	0	-1
C=CC(N)=O	-1	-1	-1	-1	-1	-1	1	-1
C=CC(N)CCC(=O)O	-1	-1	-1	-1	-1	-1	0	-1
C=CC(O)C#N	-1	-1	-1	-1	-1	-1	1	-1
C=CC(O)C(C=CC#CC#CC#CC)OC1OC(CO)C(O)C(O)C1O	0	0	0	-1	-1	-1	-1	-1
C=CC(O)CC#N	-1	-1	-1	-1	-1	-1	1	-1
C=CC(O)CCCCC	-1	-1	-1	-1	-1	-1	0	-1
C=CC(OC(C)=O)OC(C)=O	-1	-1	-1	-1	-1	-1	1	-1
C=CC(OP(=O)(OCC)OCC)C(=O)N(C)C	-1	-1	-1	-1	-1	-1	1	-1
C=CC([NH3+])CCC(=O)[O-]	-1	-1	-1	-1	-1	-1	-1	0
C=CC1(C(N)C(=O)N2C(C#N)CC3CC32)CCC1	1	1	1	-1	-1	-1	-1	-1
C=CC1(C(N)C(=O)N2C(C#N)CC3CC32)CCCC1	1	1	1	-1	-1	-1	-1	-1
C=CC1(C(N)C(=O)N2C(C#N)CC3CC32)CCCCC1	1	1	1	-1	-1	-1	-1	-1
C=CC1(C(N)C(=O)N2C(C#N)CC3CC32)CCCCCC1	1	1	1	-1	-1	-1	-1	-1
C=CC1(C(N)C(=O)N2C(C#N)CC3CC32)CCOCC1	1	1	1	-1	-1	-1	-1	-1
C=CC1(C)CC(=O)C2(O)C(C)(O1)C(OC(C)=O)C(O)C1C(C)(C)CCC(O)C12C	-1	-1	-1	-1	-1	-1	0	-1
C=CC1(C)CC(=O)C2(O)C(C)(O1)C(OC(C)=O)C(OC(=O)CCN(C)C)C1C(C)(C)CCC(O)C12C	-1	-1	-1	-1	-1	-1	1	-1
C=CC1(C)CC(OC(=O)CSC2CC3CCC(C2)[NH+]3C)C2(C)C(C)CCC3(CCC(=O)C32)C(C)C1O	-1	-1	-1	-1	-1	-1	-1	0
C=CC1(C)CC(OC(=O)CSCCN(CC)CC)C2(C)C(C)CCC3(CCC(=O)C32)C(C)C1O	-1	-1	-1	-1	-1	-1	0	-1
C=CC1(C)CCC(C(C)(C)O)O1	-1	-1	-1	-1	-1	-1	0	-1
C=CC1(C)OC(=O)N(c2cc(Cl)cc(Cl)c2)C1=O	-1	-1	-1	-1	-1	-1	0	-1
C=CC1=C(C(=O)O)N2C(=O)C(NC(=O)C(=NO)c3csc(N)n3)C2SC1	-1	-1	-1	-1	-1	-1	0	-1
C=CC1=C(C(=O)O)N2C(=O)C(NC(=O)C(=NOCC(=O)O)c3csc(N)n3)C2SC1	-1	-1	-1	-1	-1	-1	0	-1
C=CC1=C(C(=O)[O-])N2C(=O)C(NC(=O)C(=NO)c3csc(N)n3)C2SC1	-1	-1	-1	-1	-1	-1	-1	0
C=CC1=C(C(=O)[O-])N2C(=O)C(NC(=O)C(=NOCC(=O)[O-])c3csc(N)n3)C2SC1	-1	-1	-1	-1	-1	-1	-1	0
C=CC1=C(C)c2cc3[nH]c(c(CC(=O)O)c4[nH]c(cc5nc(cc1n2)C(C)=C5CC)c(C)c4C(=O)O)C(CCC(=O)O)C3C	-1	-1	-1	-1	-1	-1	0	-1
C=CC1=C(C)c2cc3[nH]c(cc4nc(cc5[nH]c(cc1n2)c(C)c5CCC(=O)[O-])C(CCC(=O)OC)=C4C)C1(C)C3=CC=C(C(=O)OC)C1C(=O)OC	-1	-1	-1	-1	-1	-1	-1	0
C=CC1CCC(C#N)N1C(=O)C(N)C1CCCC1	0	0	0	-1	-1	-1	-1	-1
C=CC1CCC(C(=O)N2CCCC2C#N)N1	1	1	1	-1	-1	-1	-1	-1
C=CC1CN2CCC1CC2C(O)c1ccnc2ccc(OC)cc12	-1	-1	-1	-1	-1	-1	0	-1
C=CC1C[NH+]2CCC1CC2C(O)c1ccnc2ccc(OC)cc12	-1	-1	-1	-1	-1	-1	-1	0
C=CC1OCC(C)O1	-1	-1	-1	-1	-1	-1	0	-1
C=CC1OCC2(CO1)COC(C=C)OC2	-1	-1	-1	-1	-1	-1	0	-1
C=CC1OCCO1	-1	-1	-1	-1	-1	-1	1	-1
C=CC=C	-1	-1	-1	-1	-1	-1	0	-1
C=CC=CC=C	-1	-1	-1	-1	-1	-1	1	-1
C=CC=CC=CCCCCC	-1	-1	-1	-1	-1	-1	0	-1
C=CC=CCC1=C(C)C(OC(=O)C2C(C=C(C)C(=O)OC)C2(C)C)CC1=O	-1	-1	-1	-1	-1	-1	1	-1
C=CC=CCC1=C(C)C(OC(=O)C2C(C=C(C)C)C2(C)C)CC1=O	-1	-1	-1	-1	-1	-1	1	0
C=CC=COC(C)=O	-1	-1	-1	-1	-1	-1	0	-1
C=CC=NNc1ccccc1	-1	-1	-1	-1	-1	-1	0	-1
C=CC=O	-1	-1	-1	-1	-1	-1	1	-1
C=CCBr	-1	-1	-1	-1	-1	-1	1	-1
C=CCC#N	-1	-1	-1	-1	-1	-1	1	-1
C=CCC(C(=O)N1CCn2c(nnc2C(F)(F)F)C1)C(N)Cc1cc(F)c(F)cc1F	0	0	0	-1	-1	-1	-1	-1
C=CCC(C(=O)NC(N)=O)C(C)C	-1	-1	-1	-1	-1	-1	0	-1
C=CCC(CC)(CC)C(N)=O	-1	-1	-1	-1	-1	-1	0	-1
C=CCC(CC=C)(C(=O)OCCN(CC)CC)c1ccccc1	-1	-1	-1	-1	-1	-1	0	-1
C=CCC(CC=C)C(=O)O	-1	-1	-1	-1	-1	-1	0	-1
C=CCC(CCN(CC)CC)(C(=O)OCC)c1ccccc1	-1	-1	-1	-1	-1	-1	1	-1
C=CCC(N)Cc1ccccc1	-1	-1	-1	-1	-1	-1	0	-1
C=CCC1(C(C)C#CCC)C(=O)NC(=O)N(C)C1=O	-1	-1	-1	-1	-1	-1	-1	0
C=CCC1(C(C)CC)C(=O)NC(=O)NC1=O	-1	-1	-1	-1	-1	-1	-1	0
C=CCC1(C(C)CCC)C(=O)NC(=O)NC1=O	-1	-1	-1	-1	-1	-1	-1	0
C=CCC1(C(C)CCC)C(=O)NC(S)=[NH+]C1=O	-1	-1	-1	-1	-1	-1	-1	0
C=CCC1(C(C)SCC)C(=O)NC(=O)NC1=O	-1	-1	-1	-1	-1	-1	0	-1
C=CCC1(C(C)SCCCC)C(=O)NC(=O)NC1=O	-1	-1	-1	-1	-1	-1	0	-1
C=CCC1(C2C=CCC2)C(=O)NC(=O)NC1=O	-1	-1	-1	-1	-1	-1	1	-1
C=CCC1(CC(C)C)C(=O)NC(=O)NC1=O	-1	-1	-1	-1	-1	-1	-1	0
C=CCC1(CCSCCCC)C(=O)NC(=S)NC1=O	-1	-1	-1	-1	-1	-1	0	-1
C=CCC1=C(C)C(OC(=O)C2C(C)(C)C2(C)C)CC1=O	-1	-1	-1	-1	-1	-1	1	-1
C=CCC1=C(C)C(OC(=O)C2C(C=C(C)C)C2(C)C)CC1=O	-1	-1	-1	-1	-1	-1	0	-1
C=CCC1C=C(C)CC(C)CC(OC)C2OC(O)(C(=O)C(=O)N3CCCCC3C(=O)OC(C(C)=CC3CCC(O)C(OC)C3)C(C)C(O)CC1=O)C(C)CC2OC	-1	-1	-1	-1	-1	-1	1	0
C=CCC1CNC(C(=O)N2CCCC2C#N)C1	1	1	1	-1	-1	-1	-1	-1
C=CCC1c2nnc(C(F)(F)F)n2CCN1C(=O)CC(N)Cc1cc(F)c(F)cc1F.Cl	1	1	1	-1	-1	-1	-1	-1
C=CCCC(=O)O	-1	-1	-1	-1	-1	-1	0	-1
C=CCCC=O	-1	-1	-1	-1	-1	-1	0	-1
C=CCCCCCCCCC(=O)O	-1	-1	-1	-1	-1	-1	0	-1
C=CCCCCCCCCC(=O)OCC	-1	-1	-1	-1	-1	-1	0	-1
C=CCCCCCCCCC(=O)OCCCC	-1	-1	-1	-1	-1	-1	0	-1
C=CCCCCCCCCC(OCC=C(C)CCC=C(C)C)OCC=C(C)CCC=C(C)C	-1	-1	-1	-1	-1	-1	0	-1
C=CCCCCCCCCC=O	-1	-1	-1	-1	-1	-1	0	-1
C=CCCCCCCCCCO	-1	-1	-1	-1	-1	-1	0	-1
C=CCCCCCCCCOC(C)=O	-1	-1	-1	-1	-1	-1	0	-1
C=CCCCOC(=O)C(CC)N(Cc1ccco1)C(=O)n1ccnc1	-1	-1	-1	-1	-1	-1	0	-1
C=CCCl	-1	-1	-1	-1	-1	-1	0	-1
C=CCI	-1	-1	-1	-1	-1	-1	1	-1
C=CCN	-1	-1	-1	-1	-1	-1	1	-1
C=CCN(C(=O)Cn1nc(C)ccc1=O)C(C)Cc1ccccc1	-1	-1	-1	-1	-1	-1	0	-1
C=CCN(C(C)=O)C(=O)Oc1cccc2c1OC(C)(C)O2	-1	-1	-1	-1	-1	-1	0	-1
C=CCN(C)N=O	-1	-1	-1	-1	-1	-1	0	-1
C=CCN(C1=NCCN1)c1c(Cl)cccc1Cl	-1	-1	-1	-1	-1	-1	0	-1
C=CCN(CC#N)C(=O)C(N)C(C)(C)C	0	1	1	-1	-1	-1	-1	-1
C=CCN(CC#N)C(=O)C(N)C12CC3CC(CC(C3)C1)C2	1	1	1	-1	-1	-1	-1	-1
C=CCN(CC#N)C(=O)C1CC(C(=O)N(C)C)C(C)N1	1	1	1	-1	-1	-1	-1	-1
C=CCN(CC=C)C(=O)C(Cl)Cl	-1	-1	-1	-1	-1	-1	0	-1
C=CCN(CC=C)C(=O)CCl	-1	-1	-1	-1	-1	-1	0	-1
C=CCN(CC=C)C(=O)CSP(=S)(OCC)OCC	-1	-1	-1	-1	-1	-1	1	-1
C=CCN(CC=C)C(=O)n1cnc(S(=O)(=O)C2CC3CCC2C3)n1	1	1	1	-1	-1	-1	-1	-1
C=CCN(CC=C)CC=C	-1	-1	-1	-1	-1	-1	0	-1
C=CCN(CC=C)N=O	-1	-1	-1	-1	-1	-1	0	-1
C=CCN(CC=C)c1c(C)cc(OC(=O)NC)cc1C	-1	-1	-1	-1	-1	-1	1	-1
C=CCN(CC=C)c1ccc(OC(=O)NC)cc1	-1	-1	-1	-1	-1	-1	1	-1
C=CCN1CCC23CCCCC2C1Cc1ccc(O)cc13	-1	-1	-1	-1	-1	-1	0	-1
C=CCN1CCC23c4c5ccc(O)c4OC2C(=O)CCC3(O)C1C5	-1	-1	-1	-1	-1	-1	0	-1
C=CCN1CCC23c4c5ccc(O)c4OC2C(O)C=CC3C1C5	-1	-1	-1	-1	-1	-1	0	-1
C=CCN1CCCC1=Nc1ccc(Cl)c(Cl)c1	-1	-1	-1	-1	-1	-1	0	-1
C=CCN1CCc2nc(N)sc2CC1	-1	-1	-1	-1	-1	-1	0	-1
C=CCN=C=S	-1	-1	-1	-1	-1	-1	1	-1
C=CCNC(=O)NS(=O)(=O)c1ccc(Cl)cc1	-1	-1	-1	-1	-1	-1	0	-1
C=CCNC(=O)OCC(O)C1COc2ccccc2O1	-1	-1	-1	-1	-1	-1	0	-1
C=CCNC(=O)ON=C1SCOC1C	-1	-1	-1	-1	-1	-1	0	-1
C=CCNC(=O)Oc1cccc2c1OC(C)(C)O2	-1	-1	-1	-1	-1	-1	0	-1
C=CCNC(=S)Nc1ccccc1	-1	-1	-1	-1	-1	-1	0	-1
C=CCNC(N)=S	-1	-1	-1	-1	-1	-1	1	-1
C=CCNCC=C	-1	-1	-1	-1	-1	-1	0	-1
C=CCNP(=O)(OC=C(Cl)Cl)OC1CCCCC1	-1	-1	-1	-1	-1	-1	1	-1
C=CCNP(=O)(OC=C(Cl)Cl)OCCCl	-1	-1	-1	-1	-1	-1	1	-1
C=CCNc1nc(NCC=C)nc(N(CCCCCCN(c2nc(NCC=C)nc(NCC=C)n2)C2CC(C)(C)NC(C)(C)C2)C2CC(C)(C)NC(C)(C)C2)n1	-1	-1	-1	-1	-1	-1	0	-1
C=CCO	-1	-1	-1	-1	-1	-1	1	-1
C=CCOC(=O)C(=C)C	-1	-1	-1	-1	-1	-1	1	-1
C=CCOC(=O)C=CC(=O)OCC=C	-1	-1	-1	-1	-1	-1	1	-1
C=CCOC(=O)C=Cc1ccccc1	-1	-1	-1	-1	-1	-1	0	-1
C=CCOC(=O)CC#N	-1	-1	-1	-1	-1	-1	1	-1
C=CCOC(=O)CC(C)C	-1	-1	-1	-1	-1	-1	1	-1
C=CCOC(=O)CC(C)CC(C)(C)C	-1	-1	-1	-1	-1	-1	0	-1
C=CCOC(=O)CC(SP(=S)(OC)OC)C(=O)OCC(C)SP(=S)(OC)OC	-1	-1	-1	-1	-1	-1	0	-1
C=CCOC(=O)CC1CCCCC1	-1	-1	-1	-1	-1	-1	0	-1
C=CCOC(=O)CCC	-1	-1	-1	-1	-1	-1	1	-1
C=CCOC(=O)CCC1CCCCC1	-1	-1	-1	-1	-1	-1	0	-1
C=CCOC(=O)CCCCC	-1	-1	-1	-1	-1	-1	1	-1
C=CCOC(=O)CCCCCC	-1	-1	-1	-1	-1	-1	0	-1
C=CCOC(=O)CCCCCCC	-1	-1	-1	-1	-1	-1	0	-1
C=CCOC(=O)Cc1ccccc1	-1	-1	-1	-1	-1	-1	0	-1
C=CCOC(=O)Cl	-1	-1	-1	-1	-1	-1	1	-1
C=CCOC(=O)Nc1ccc(NCc2ccc(F)cc2)nc1N	-1	-1	-1	-1	-1	-1	0	-1
C=CCOC(=O)Nc1nc(N2CC=CCC2)cc2nc(=O)on12	-1	-1	-1	-1	-1	-1	0	-1
C=CCOC(=O)OC(=C)C(=O)OCC=C	-1	-1	-1	-1	-1	-1	0	-1
C=CCOC(=O)OCCOCCOC(=O)OCC=C	-1	-1	-1	-1	-1	-1	0	-1
C=CCOC(=O)c1ccc(C(=O)OCC=C)c(C(=O)OCC=C)c1	-1	-1	-1	-1	-1	-1	0	-1
C=CCOC(=O)c1ccccc1C(=O)OCC=C	-1	-1	-1	-1	-1	-1	0	-1
C=CCOC(C)=O	-1	-1	-1	-1	-1	-1	1	-1
C=CCOC(C)CO	-1	-1	-1	-1	-1	-1	0	-1
C=CCOC(Cn1ccnc1)c1ccc(Cl)cc1Cl	-1	-1	-1	-1	-1	-1	1	-1
C=CCOC1=NS(=O)(=O)c2ccccc21	-1	-1	-1	-1	-1	-1	0	-1
C=CCOC=C	-1	-1	-1	-1	-1	-1	0	-1
C=CCOC=O	-1	-1	-1	-1	-1	-1	1	-1
C=CCOCC(CC)(CO)CO	-1	-1	-1	-1	-1	-1	0	-1
C=CCOCC(CC)(CO)COCC=C	-1	-1	-1	-1	-1	-1	0	-1
C=CCOCC1CO1	-1	-1	-1	-1	-1	-1	0	-1
C=CCOCC=C	-1	-1	-1	-1	-1	-1	0	-1
C=CCOCCO	-1	-1	-1	-1	-1	-1	0	-1
C=CCON=C(CCC)C1C(=O)CC(C)(C)C(C(=O)OC)C1=O	-1	-1	-1	-1	-1	-1	0	-1
C=CCOP(OCC=C)OCC=C	-1	-1	-1	-1	-1	-1	1	-1
C=CCOc1c(Br)cc(C(C)(C)c2cc(Br)c(OCC=C)c(Br)c2)cc1Br	-1	-1	-1	-1	-1	-1	0	-1
C=CCOc1c(OC)c(-c2ccc(O)cc2)cc(OC)c1-c1ccc(O)cc1	-1	-1	-1	0	0	0	-1	-1
C=CCOc1cc(Cl)ccc1C(=O)NCCN(CC)CC	-1	-1	-1	-1	-1	-1	0	-1
C=CCOc1ccc(-c2c(OC)cc(-c3ccc(O)cc3)c(OC)c2O)cc1	-1	-1	-1	0	0	0	-1	-1
C=CCOc1ccc(-c2cc(OC)c(-c3ccc(O)cc3)c(O)c2OC)cc1	-1	-1	-1	0	0	0	-1	-1
C=CCOc1ccc(-c2cc(OC)c(-c3ccc(O)cc3)c(OCC=C)c2OC)cc1	-1	-1	-1	0	0	0	-1	-1
C=CCOc1ccc(C2=C(c3ccccc3)C(C)(C)Oc3cc(OC)ccc32)cc1	-1	-1	-1	-1	-1	-1	0	-1
C=CCOc1ccc(C2c3ccc(OC)cc3OC(C)(C)C2c2ccccc2)cc1	-1	-1	-1	-1	-1	-1	0	-1
C=CCOc1ccc(CC(=O)O)cc1Cl	-1	-1	-1	-1	-1	-1	0	-1
C=CCOc1ccccc1C(=O)N(C)C	-1	-1	-1	-1	-1	-1	0	-1
C=CCOc1ccccc1C(=O)N(CC)CC	-1	-1	-1	-1	-1	-1	0	-1
C=CCOc1ccccc1C(=O)NC1CCCCC1	-1	-1	-1	-1	-1	-1	0	-1
C=CCOc1ccccc1C(=O)NCCO	-1	-1	-1	-1	-1	-1	0	-1
C=CCOc1ccccc1C(N)=O	-1	-1	-1	-1	-1	-1	0	-1
C=CCOc1ccccc1OC(=O)NC	-1	-1	-1	-1	-1	-1	1	-1
C=CCOc1ccccc1OCC(O)CNC(C)C	-1	-1	-1	-1	-1	-1	0	-1
C=CCOc1ccccc1OCC(O)C[NH2+]C(C)C	-1	-1	-1	-1	-1	-1	-1	0
C=CCOc1nc(OCC=C)nc(OCC=C)n1	-1	-1	-1	-1	-1	-1	0	-1
C=CCSC(=S)SC(Cl)(Cl)Cl	-1	-1	-1	-1	-1	-1	0	-1
C=CCSC(C)C1(CC(C)C)C(=O)NC(=O)NC1=O	-1	-1	-1	-1	-1	-1	0	-1
C=CCSC(C)C1(CC=C)C(=O)NC(=O)NC1=O	-1	-1	-1	-1	-1	-1	0	-1
C=CCSC1=NCCS1	-1	-1	-1	-1	-1	-1	1	-1
C=CCSCC1(C(C)CCC)C(=O)NC(=O)NC1=O	-1	-1	-1	-1	-1	-1	0	-1
C=CCSCC=C	-1	-1	-1	-1	-1	-1	0	-1
C=CCSP(=O)(NC(=O)CC)OC	-1	-1	-1	-1	-1	-1	1	-1
C=CCSSCC=C	-1	-1	-1	-1	-1	-1	1	-1
C=CCSc1nc(N)c2c(C)coc2n1	-1	-1	-1	-1	-1	-1	0	-1
C=CCSc1nc2ccc(Cc3ccccc3)cc2[nH]1	-1	-1	-1	-1	-1	-1	0	-1
C=CC[N+](C)(C)CC=C	-1	-1	-1	-1	-1	-1	0	-1
C=CC[N+]1(C2CC3C4CCC5CC(O)C([NH+]6CCOCC6)CC5(C)C4CCC3(C)C2OC(C)=O)CCCC1	-1	-1	-1	-1	-1	-1	-1	0
C=CC[N+]1(C2CC3C4CCC5CC(OC(C)=O)C([NH+]6CCCCC6)CC5(C)C4CCC3(C)C2OC(=O)CC)CCCCC1	-1	-1	-1	-1	-1	-1	-1	0
C=CC[N+]1(CCC(C)CCCC(C)C)CCCCC1	-1	-1	-1	-1	-1	-1	0	-1
C=CC[N+]12CCC34c5ccccc5N5C=C6C7CC8C9(CC[N+]8(CC=C)CC7=CCO)c7ccccc7N(C=C(C(CC31)C(=CCO)C2)C54)C69	-1	-1	-1	-1	-1	-1	1	-1
C=CC[NH+]1CCC23CCCCC2C1Cc1ccc(O)cc13	-1	-1	-1	-1	-1	-1	-1	0
C=CC[NH+]1CCC23c4c5ccc(O)c4OC2C(=O)CCC3(O)C1C5	-1	-1	-1	-1	-1	-1	-1	0
C=CC[NH2+]CCCCCC[N+](C)(C)C	-1	-1	-1	-1	-1	-1	-1	0
C=CCc1c(O)c(CN(C)C)cc2c(C)cc(=O)oc12	-1	-1	-1	-1	-1	-1	0	-1
C=CCc1c(O)c(CN2CCN(CCO)CC2)cc2c(C)cc(=O)oc12	-1	-1	-1	-1	-1	-1	0	-1
C=CCc1cc(-c2cc(CC=C)c(O)c(CN(CC)CC)c2)cc(CN(CC)CC)c1O	-1	-1	-1	-1	-1	-1	0	-1
C=CCc1cc(OC)c2c(c1)OCO2	-1	-1	-1	-1	-1	-1	0	-1
C=CCc1ccc(O)c(OC)c1	-1	-1	-1	-1	-1	-1	0	-1
C=CCc1ccc(OC(=O)NC)c(OC)c1	-1	-1	-1	-1	-1	-1	1	-1
C=CCc1ccc(OC(C)=O)c(OC)c1	-1	-1	-1	-1	-1	-1	0	-1
C=CCc1ccc(OC)c(OC)c1	-1	-1	-1	-1	-1	-1	0	-1
C=CCc1ccc(OC)cc1	-1	-1	-1	-1	-1	-1	0	-1
C=CCc1ccc(OC=O)c(OC)c1	-1	-1	-1	-1	-1	-1	0	-1
C=CCc1ccc(OP(=S)(OC)OC)c(OC)c1	-1	-1	-1	-1	-1	-1	1	-1
C=CCc1ccc2c(c1)OCO2	-1	-1	-1	-1	-1	-1	0	-1
C=CCc1ccccc1	-1	-1	-1	-1	-1	-1	0	-1
C=CCc1ccccc1OCC(O)CNC(C)C	-1	-1	-1	-1	-1	-1	0	-1
C=CCl	-1	-1	-1	-1	-1	-1	0	-1
C=CCn1c(=O)[nH]c(=O)n(CC=C)c1=O	-1	-1	-1	-1	-1	-1	0	-1
C=CCn1c(=O)c2[nH]c(C)nc2n(CC(C)C)c1=O	-1	-1	-1	-1	-1	-1	1	-1
C=CCn1c(=O)c2[nH]c(C)nc2n(CCCC)c1=O	-1	-1	-1	-1	-1	-1	1	-1
C=CCn1c(=O)c2[nH]cnc2n(CCCC)c1=O	-1	-1	-1	-1	-1	-1	1	-1
C=CCn1c(=O)n(CC=C)c(=O)n(CC=C)c1=O	-1	-1	-1	-1	-1	-1	0	-1
C=CCn1c(C)c(N(C)C)c(=O)n(-c2ccccc2)c1=O	-1	-1	-1	-1	-1	-1	0	-1
C=CCn1c(C)cc(OP(=O)(OC)OC)cc1=O	-1	-1	-1	-1	-1	-1	1	-1
C=CCn1c(N)cc(=O)n(CC)c1=O	-1	-1	-1	-1	-1	-1	0	-1
C=CCn1ccc(=O)c(O)c1C	-1	-1	-1	-1	-1	-1	0	-1
C=CN(C(C)=O)c1ccccc1	-1	-1	-1	-1	-1	-1	0	-1
C=CN(C)N=O	-1	-1	-1	-1	-1	-1	1	-1
C=CN(CC)N=O	-1	-1	-1	-1	-1	-1	1	-1
C=CN1CCCC1=O	-1	-1	-1	-1	-1	-1	-1	0
C=COC	-1	-1	-1	-1	-1	-1	0	-1
C=COC(=O)C(CC)CCCC	-1	-1	-1	-1	-1	-1	0	-1
C=COC(=O)C1=C(C)NC(C)(c2ccc(N3CCN(C(c4ccccc4)c4ccccc4)CC3)cc2)C(C(=O)OC)C1c1cccc([N+](=O)[O-])c1	-1	-1	-1	-1	-1	-1	0	-1
C=COC(=O)C1CCCN1C(=O)C(CCCCNC(=O)OC(C)(C)C)NC(=O)OC(C)(C)C	1	1	1	-1	-1	-1	-1	-1
C=COC(=O)C1CCCN1C(=O)C(N)CCCCN	1	1	1	-1	-1	-1	-1	-1
C=COC(=O)C1CCCN1C(=O)CN	1	1	1	-1	-1	-1	-1	-1
C=COC(=O)C1CCCN1C(=O)CNC(=O)OC(C)(C)C	1	1	1	-1	-1	-1	-1	-1
C=COC(=O)C=CC	-1	-1	-1	-1	-1	-1	0	-1
C=COC(=O)CC	-1	-1	-1	-1	-1	-1	0	-1
C=COC(=O)CCC	-1	-1	-1	-1	-1	-1	0	-1
C=COC(=O)CCCCC(=O)OC	-1	-1	-1	-1	-1	-1	0	-1
C=COC(=O)CCCCC(=O)OC=C	-1	-1	-1	-1	-1	-1	0	-1
C=COC(=O)c1ccccc1	-1	-1	-1	-1	-1	-1	0	-1
C=COC(C)=O	-1	-1	-1	-1	-1	-1	0	-1
C=COC=O	-1	-1	-1	-1	-1	-1	0	-1
C=COCC(=O)N1CCN(C(=O)CC(N)Cc2ccccc2F)CC1	0	0	0	-1	-1	-1	-1	-1
C=COCC(C)CCCC(C)CC(C)C	-1	-1	-1	-1	-1	-1	0	-1
C=COCC(CC)CCCC	-1	-1	-1	-1	-1	-1	0	-1
C=COCC1CCC(COC=C)CC1	-1	-1	-1	-1	-1	-1	0	-1
C=COCCCC	-1	-1	-1	-1	-1	-1	0	-1
C=COCCCCCCCCCC	-1	-1	-1	-1	-1	-1	0	-1
C=COCCCl	-1	-1	-1	-1	-1	-1	1	-1
C=COCCO	-1	-1	-1	-1	-1	-1	0	-1
C=COCCOC	-1	-1	-1	-1	-1	-1	0	-1
C=COCCOC(=O)C(=C)C	-1	-1	-1	-1	-1	-1	0	-1
C=COCCOCC1CO1	-1	-1	-1	-1	-1	-1	0	-1
C=COCCOCCCC	-1	-1	-1	-1	-1	-1	0	-1
C=COCCOCCO	-1	-1	-1	-1	-1	-1	0	-1
C=COCCOCCOC=C	-1	-1	-1	-1	-1	-1	0	-1
C=COCCOCCOCCOC=C	-1	-1	-1	-1	-1	-1	0	-1
C=COCCSCC	-1	-1	-1	-1	-1	-1	0	-1
C=COCCSCCCC	-1	-1	-1	-1	-1	-1	0	-1
C=COP(=O)(OCC)OC(CCl)c1cc(Cl)c(Cl)cc1Cl	-1	-1	-1	-1	-1	-1	0	-1
C=CP(=O)(OCCCl)OCCCl	-1	-1	-1	-1	-1	-1	0	-1
C=CS(=O)(=O)C=C	-1	-1	-1	-1	-1	-1	1	-1
C=CS(=O)(=O)COCS(=O)(=O)C=C	-1	-1	-1	-1	-1	-1	1	-1
C=CS(C)(=O)=O	-1	-1	-1	-1	-1	-1	0	-1
C=CSC=C	-1	-1	-1	-1	-1	-1	1	-1
C=C[Si](C)(C)O[Si](C)(C)C=C	-1	-1	-1	-1	-1	-1	0	-1
C=C[Si](Cl)(Cl)CC	-1	-1	-1	-1	-1	-1	0	-1
C=C[Si](Cl)(Cl)Cl	-1	-1	-1	-1	-1	-1	0	-1
C=C[Si](OCCOC)(OCCOC)OCCOC	-1	-1	-1	-1	-1	-1	0	-1
C=C[Si]1(C)O[Si](C)(C=C)O[Si](C)(C=C)O[Si](C)(C=C)O1	-1	-1	-1	-1	-1	-1	0	-1
C=C[Sn](Cl)(C=C)C=C	-1	-1	-1	-1	-1	-1	0	-1
C=Cc1cc2oc3cc(O)cc(O)c3c(=O)c2c(OC)c1O	-1	-1	-1	0	0	0	-1	-1
C=Cc1ccc(C)cc1	-1	-1	-1	-1	-1	-1	0	-1
C=Cc1ccc(CC)cn1	-1	-1	-1	-1	-1	-1	0	-1
C=Cc1ccc(OC(C)=O)cc1	-1	-1	-1	-1	-1	-1	0	-1
C=Cc1ccc(OCC2CO2)cc1	-1	-1	-1	-1	-1	-1	0	-1
C=Cc1ccccc1	-1	-1	-1	-1	-1	-1	0	-1
C=Cc1ccccc1S(=O)(=O)O	-1	-1	-1	-1	-1	-1	0	-1
C=Cc1ccccn1	-1	-1	-1	-1	-1	-1	1	-1
C=Cc1ccncc1	-1	-1	-1	-1	-1	-1	1	-1
C=Cc1cnc(N2CCCC(N)C2)n(Cc2ccccc2C#N)c1=O	1	1	1	-1	-1	-1	-1	-1
C=NO	-1	-1	-1	-1	-1	-1	1	-1
C=O	-1	-1	-1	-1	-1	-1	1	-1
C=S(C)NS(=O)(=O)c1cc([N+](=O)[O-])c(N(CCC)CCC)c([N+](=O)[O-])c1	-1	-1	-1	-1	-1	-1	0	-1
C=[N+](C)O	-1	-1	-1	-1	-1	-1	0	-1
CB1P(C)B(C)P(C)B(C)P1C	-1	-1	-1	-1	-1	-1	1	-1
CBr	-1	-1	-1	-1	-1	-1	1	-1
CC#CC#CC#CC=CC=CC(CCO)OC1OC(CO)C(O)C(O)C1O	0	0	0	-1	-1	-1	-1	-1
CC#CC#Cc1ccc(C#CC(O)CO)s1	0	0	0	-1	-1	-1	-1	-1
CC#CC(CC(=O)O)c1ccc(OCc2cccc(CN3CCC4N=C(C5CC5)OC4C3)c2)cc1	1	1	1	-1	-1	-1	-1	-1
CC#CC1(O)CCC2C3CCC4=CC(=O)CCC4=C3C(c3ccc(N(C)C)cc3)CC21C	-1	-1	-1	-1	-1	-1	-1	0
CC#CC1CCC(C#N)N1C(=O)C(N)C1CCCC1	1	1	1	-1	-1	-1	-1	-1
CC#CC1CCC(C#N)N1C(=O)CNC1CCCC1	0	0	1	-1	-1	-1	-1	-1
CC#CCC(C)C(O)C=CC1C(O)CC2CC(=CCCCC(=O)O)CC21	-1	-1	-1	-1	-1	-1	1	-1
CC#CCC(C)C(O)C=CC1C(O)CC2CC(=CCCCC(=O)[O-])CC21	-1	-1	-1	-1	-1	-1	-1	0
CC#CCC(C)C(O)C=CC1C(O)CC2Oc3c(CCCC(=O)O)cccc3C21	-1	-1	-1	-1	-1	-1	1	-1
CC#CCN1C(N2CCCC(N)C2)=NC2C1C(=O)N(C(C)c1nc(C)c3ccccc3n1)C(=O)N2C	1	1	1	-1	-1	-1	-1	-1
CC#CCN1C(N2CCCC(N)C2)=NC2C1C(=O)N(Cc1cccnc1C#N)C(=O)N2Cc1cccnc1C#N	1	1	1	-1	-1	-1	-1	-1
CC#CCN1C(N2CCCC(NC(=O)OC(C)(C)C)C2)=NC2N=C3N(C)C(=O)CN3C(=O)C21	1	1	1	-1	-1	-1	-1	-1
CC#CCn1c(C(=O)N(C)Cc2cccc3ccccc23)cnc1N1CCCC(N)C1	0	0	0	-1	-1	-1	-1	-1
CC#CCn1c(C(=O)NCc2cccc3ccccc23)cnc1N1CCCC(N)C1	0	1	1	-1	-1	-1	-1	-1
CC#CCn1c(C(=O)NCc2nc(C)cc3ccccc23)cnc1N1CCCC(N)C1	1	1	1	-1	-1	-1	-1	-1
CC#CCn1c(C(=O)NCc2nc(C)cc3ccccc23)nnc1N1CCCC(N)C1	1	1	1	-1	-1	-1	-1	-1
CC#CCn1c(N2CC(=O)NC(CO)C2)nc2c1c(=O)n(Cc1nc(C)c3ccccc3n1)c(=O)n2C	0	0	0	-1	-1	-1	-1	-1
CC#CCn1c(N2CCCC(N)C2)c(C#N)c2c1c(=O)n(CC(=O)c1cccc(OC)c1)c(=O)n2C	1	1	1	-1	-1	-1	-1	-1
CC#CCn1c(N2CCCC(N)C2)c(C#N)c2c1c(=O)n(Cc1nc(C)c3ccccc3n1)c(=O)n2C	1	1	1	-1	-1	-1	-1	-1
CC#CCn1c(N2CCCC(N)C2)c(C#N)c2c1c(=O)n(Cc1nccc3ccccc13)c(=O)n2C	1	1	1	-1	-1	-1	-1	-1
CC#CCn1c(N2CCCC(N)C2)c(C#N)c2ncn(CC(=O)c3cccc(OC)c3)c(=O)c21	1	1	1	-1	-1	-1	-1	-1
CC#CCn1c(N2CCCC(N)C2)c(C#N)c2ncn(Cc3ccnc4ccccc34)c(=O)c21	1	1	1	-1	-1	-1	-1	-1
CC#CCn1c(N2CCCC(N)C2)c(C#N)c2ncn(Cc3nccc4ccccc34)c(=O)c21	1	1	1	-1	-1	-1	-1	-1
CC#CCn1c(N2CCCC(N)C2)cc(=O)n(C)c1=O	0	1	1	-1	-1	-1	-1	-1
CC#CCn1c(N2CCCC(N)C2)cc(=O)n(CC#CC)c1=O	0	0	0	-1	-1	-1	-1	-1
CC#CCn1c(N2CCCC(N)C2)cc(=O)n(Cc2cc(Br)cc(C(=O)O)c2)c1=O	1	1	1	-1	-1	-1	-1	-1
CC#CCn1c(N2CCCC(N)C2)cc(=O)n(Cc2cc(Br)cc(C(=O)OC)c2)c1=O	1	1	1	-1	-1	-1	-1	-1
CC#CCn1c(N2CCCC(N)C2)cc(=O)n(Cc2cc(Br)ccc2C(=O)O)c1=O	1	1	1	-1	-1	-1	-1	-1
CC#CCn1c(N2CCCC(N)C2)cc(=O)n(Cc2cc(Br)ccc2C(=O)OC)c1=O	0	1	1	-1	-1	-1	-1	-1
CC#CCn1c(N2CCCC(N)C2)cc(=O)n(Cc2cc(C#N)ccc2C(=O)O)c1=O	1	1	1	-1	-1	-1	-1	-1
CC#CCn1c(N2CCCC(N)C2)cc(=O)n(Cc2cc(C(=O)O)ccc2Br)c1=O	1	1	1	-1	-1	-1	-1	-1
CC#CCn1c(N2CCCC(N)C2)cc(=O)n(Cc2cc(C(=O)O)ccc2F)c1=O	1	1	1	-1	-1	-1	-1	-1
CC#CCn1c(N2CCCC(N)C2)cc(=O)n(Cc2cc(C(=O)OC)ccc2Br)c1=O	1	1	1	-1	-1	-1	-1	-1
CC#CCn1c(N2CCCC(N)C2)cc(=O)n(Cc2cc(C(=O)OC)ccc2F)c1=O	1	1	1	-1	-1	-1	-1	-1
CC#CCn1c(N2CCCC(N)C2)cc(=O)n(Cc2cc(Cl)c3ccccc3n2)c1=O	1	1	1	-1	-1	-1	-1	-1
CC#CCn1c(N2CCCC(N)C2)cc(=O)n(Cc2cc(OC)ccc2C(=O)O)c1=O	1	1	1	-1	-1	-1	-1	-1
CC#CCn1c(N2CCCC(N)C2)cc(=O)n(Cc2ccc(Br)c(C(=O)O)c2)c1=O	1	1	1	-1	-1	-1	-1	-1
CC#CCn1c(N2CCCC(N)C2)cc(=O)n(Cc2ccc(Br)c(C(=O)OC)c2)c1=O	1	1	1	-1	-1	-1	-1	-1
CC#CCn1c(N2CCCC(N)C2)cc(=O)n(Cc2ccc(Br)cc2C(=O)O)c1=O	1	1	1	-1	-1	-1	-1	-1
CC#CCn1c(N2CCCC(N)C2)cc(=O)n(Cc2ccc(Br)cc2C(=O)OC)c1=O	0	1	1	-1	-1	-1	-1	-1
CC#CCn1c(N2CCCC(N)C2)cc(=O)n(Cc2ccc(C(=O)OC)cc2)c1=O	1	1	1	-1	-1	-1	-1	-1
CC#CCn1c(N2CCCC(N)C2)cc(=O)n(Cc2ccc(Cl)c(C(=O)N(C)C)c2)c1=O	1	1	1	-1	-1	-1	-1	-1
CC#CCn1c(N2CCCC(N)C2)cc(=O)n(Cc2ccc(Cl)c(C(=O)O)c2)c1=O	1	1	1	-1	-1	-1	-1	-1
CC#CCn1c(N2CCCC(N)C2)cc(=O)n(Cc2ccc(Cl)c(C(=O)OC)c2)c1=O	1	1	1	-1	-1	-1	-1	-1
CC#CCn1c(N2CCCC(N)C2)cc(=O)n(Cc2ccc(Cl)cc2C(=O)O)c1=O	1	1	1	-1	-1	-1	-1	-1
CC#CCn1c(N2CCCC(N)C2)cc(=O)n(Cc2ccc(F)c(C(=O)O)c2)c1=O	1	1	1	-1	-1	-1	-1	-1
CC#CCn1c(N2CCCC(N)C2)cc(=O)n(Cc2ccc(F)c(C(=O)OC)c2)c1=O	1	1	1	-1	-1	-1	-1	-1
CC#CCn1c(N2CCCC(N)C2)cc(=O)n(Cc2ccc(F)cc2C(=O)O)c1=O	1	1	1	-1	-1	-1	-1	-1
CC#CCn1c(N2CCCC(N)C2)cc(=O)n(Cc2ccc3c(ccc4ccccc43)n2)c1=O	1	1	1	-1	-1	-1	-1	-1
CC#CCn1c(N2CCCC(N)C2)cc(=O)n(Cc2ccc3cc(Br)ccc3n2)c1=O	1	1	1	-1	-1	-1	-1	-1
CC#CCn1c(N2CCCC(N)C2)cc(=O)n(Cc2ccc3cc(C)ccc3n2)c1=O	1	1	1	-1	-1	-1	-1	-1
CC#CCn1c(N2CCCC(N)C2)cc(=O)n(Cc2ccc3cc(Cl)ccc3n2)c1=O	1	1	1	-1	-1	-1	-1	-1
CC#CCn1c(N2CCCC(N)C2)cc(=O)n(Cc2ccc3cc(F)ccc3n2)c1=O	1	1	1	-1	-1	-1	-1	-1
CC#CCn1c(N2CCCC(N)C2)cc(=O)n(Cc2ccc3cc(OC)ccc3n2)c1=O	1	1	1	-1	-1	-1	-1	-1
CC#CCn1c(N2CCCC(N)C2)cc(=O)n(Cc2ccc3ccc(Cl)cc3n2)c1=O	1	1	1	-1	-1	-1	-1	-1
CC#CCn1c(N2CCCC(N)C2)cc(=O)n(Cc2ccc3ccc(F)cc3n2)c1=O	1	1	1	-1	-1	-1	-1	-1
CC#CCn1c(N2CCCC(N)C2)cc(=O)n(Cc2ccc3ccccc3n2)c1=O	1	1	1	-1	-1	-1	-1	-1
CC#CCn1c(N2CCCC(N)C2)cc(=O)n(Cc2cccc(C(=O)N3CCCC3C(=O)O)c2)c1=O	1	1	1	-1	-1	-1	-1	-1
CC#CCn1c(N2CCCC(N)C2)cc(=O)n(Cc2cccc(C(=O)N3CCCC3C(=O)OC)c2)c1=O	1	1	1	-1	-1	-1	-1	-1
CC#CCn1c(N2CCCC(N)C2)cc(=O)n(Cc2cccc(C(=O)NC(C)C(=O)O)c2)c1=O	1	1	1	-1	-1	-1	-1	-1
CC#CCn1c(N2CCCC(N)C2)cc(=O)n(Cc2cccc(C(=O)NC(C)C(=O)OC)c2)c1=O	1	1	1	-1	-1	-1	-1	-1
CC#CCn1c(N2CCCC(N)C2)cc(=O)n(Cc2cccc(C(=O)NC)c2)c1=O	1	1	1	-1	-1	-1	-1	-1
CC#CCn1c(N2CCCC(N)C2)cc(=O)n(Cc2cccc(C(=O)NCC(=O)O)c2)c1=O	1	1	1	-1	-1	-1	-1	-1
CC#CCn1c(N2CCCC(N)C2)cc(=O)n(Cc2cccc(C(=O)NCC(=O)OC)c2)c1=O	1	1	1	-1	-1	-1	-1	-1
CC#CCn1c(N2CCCC(N)C2)cc(=O)n(Cc2cccc(C(=O)NCC)c2)c1=O	1	1	1	-1	-1	-1	-1	-1
CC#CCn1c(N2CCCC(N)C2)cc(=O)n(Cc2cccc(C(=O)O)c2Br)c1=O	0	0	1	-1	-1	-1	-1	-1
CC#CCn1c(N2CCCC(N)C2)cc(=O)n(Cc2cccc(C(=O)O)c2F)c1=O	0	0	1	-1	-1	-1	-1	-1
CC#CCn1c(N2CCCC(N)C2)cc(=O)n(Cc2cccc(C(=O)OC)c2Br)c1=O	1	1	1	-1	-1	-1	-1	-1
CC#CCn1c(N2CCCC(N)C2)cc(=O)n(Cc2cccc(C(=O)OC)c2F)c1=O	1	1	1	-1	-1	-1	-1	-1
CC#CCn1c(N2CCCC(N)C2)cc(=O)n(Cc2cccc(F)c2C(=O)O)c1=O	1	1	1	-1	-1	-1	-1	-1
CC#CCn1c(N2CCCC(N)C2)cc(=O)n(Cc2cccc(F)c2C(=O)OC)c1=O	1	1	1	-1	-1	-1	-1	-1
CC#CCn1c(N2CCCC(N)C2)cc(=O)n(Cc2ccccc2)c1=O	0	1	1	-1	-1	-1	-1	-1
CC#CCn1c(N2CCCC(N)C2)cc(=O)n(Cc2ccccc2C(=O)O)c1=O	1	1	1	-1	-1	-1	-1	-1
CC#CCn1c(N2CCCC(N)C2)cc(=O)n(Cc2ccccc2C(=O)OC)c1=O	1	1	1	-1	-1	-1	-1	-1
CC#CCn1c(N2CCCC(N)C2)cc(=O)n(Cc2ccccc2CC(=O)O)c1=O	1	1	1	-1	-1	-1	-1	-1
CC#CCn1c(N2CCCC(N)C2)cc(=O)n(Cc2ccccc2CC(=O)OC)c1=O	1	1	1	-1	-1	-1	-1	-1
CC#CCn1c(N2CCCC(N)C2)cc(=O)n(Cc2cn(-c3ccccc3)nn2)c1=O	0	1	1	-1	-1	-1	-1	-1
CC#CCn1c(N2CCCC(N)C2)cc(=O)n(Cc2cn(CC(=O)N(C)C)nn2)c1=O	1	1	1	-1	-1	-1	-1	-1
CC#CCn1c(N2CCCC(N)C2)cc(=O)n(Cc2cn(CC=CC(=O)O)nn2)c1=O	1	1	1	-1	-1	-1	-1	-1
CC#CCn1c(N2CCCC(N)C2)cc(=O)n(Cc2cn(CCC(=O)O)nn2)c1=O	1	1	1	-1	-1	-1	-1	-1
CC#CCn1c(N2CCCC(N)C2)cc(=O)n(Cc2cn(CCC(=O)OC)nn2)c1=O	1	1	1	-1	-1	-1	-1	-1
CC#CCn1c(N2CCCC(N)C2)cc(=O)n(Cc2nc(C)c3cc(C)ccc3n2)c1=O	1	1	1	-1	-1	-1	-1	-1
CC#CCn1c(N2CCCC(N)C2)cc(=O)n(Cc2nc3ccccc3[nH]2)c1=O	1	1	1	-1	-1	-1	-1	-1
CC#CCn1c(N2CCCC(N)C2)cc(=O)n(Cc2ncccn2)c1=O	1	1	1	-1	-1	-1	-1	-1
CC#CCn1c(N2CCCC(N)C2)nc(Br)c1C(=O)NCc1cccc2ccccc12	0	0	1	-1	-1	-1	-1	-1
CC#CCn1c(N2CCCC(N)C2)nc(C#N)c1C(=O)NCc1cccc2ccccc12	0	0	1	-1	-1	-1	-1	-1
CC#CCn1c(N2CCCC(N)C2)nc2c(Br)c[nH]c2c1=O	0	0	1	-1	-1	-1	-1	-1
CC#CCn1c(N2CCCC(N)C2)nc2c(C)c(=O)n(Cc3nc(C)c4c(Cl)cccc4n3)c(=O)n21	1	1	1	-1	-1	-1	-1	-1
CC#CCn1c(N2CCCC(N)C2)nc2c(C)c(=O)n(Cc3nc(C)c4c(F)cccc4n3)c(=O)n21	1	1	1	-1	-1	-1	-1	-1
CC#CCn1c(N2CCCC(N)C2)nc2c(C)nn(Cc3nc(C)c4ccccc4n3)c(=O)c21	1	1	1	-1	-1	-1	-1	-1
CC#CCn1c(N2CCCC(N)C2)nc2c(C)nn(Cc3nc(C)cc4ccccc34)c(=O)c21	1	1	1	-1	-1	-1	-1	-1
CC#CCn1c(N2CCCC(N)C2)nc2c(OC)nn(Cc3cccc4ccccc34)c(=O)c21	1	1	1	-1	-1	-1	-1	-1
CC#CCn1c(N2CCCC(N)C2)nc2c(OC)nn(Cc3nc(C)cc4ccccc34)c(=O)c21	1	1	1	-1	-1	-1	-1	-1
CC#CCn1c(N2CCCC(N)C2)nc2c1C(=O)N(CCCc1ccccc1)C1=NCCCN12	0	0	0	-1	-1	-1	-1	-1
CC#CCn1c(N2CCCC(N)C2)nc2c1C(=O)N(Cc1ccc(C#N)cc1)C1=NCCN12	1	1	1	-1	-1	-1	-1	-1
CC#CCn1c(N2CCCC(N)C2)nc2c1C(=O)N(Cc1ccc(OC)cc1)C1=NCCCN12	1	1	1	-1	-1	-1	-1	-1
CC#CCn1c(N2CCCC(N)C2)nc2c1C(=O)N(Cc1cccc(C#N)c1)C1=NCCN12	1	1	1	-1	-1	-1	-1	-1
CC#CCn1c(N2CCCC(N)C2)nc2c1C(=O)N(Cc1cccc3ccccc13)C1=NCCCN12	1	1	1	-1	-1	-1	-1	-1
CC#CCn1c(N2CCCC(N)C2)nc2c1C(=O)N(Cc1ccccc1C#N)C1=NCCN12	1	1	1	-1	-1	-1	-1	-1
CC#CCn1c(N2CCCC(N)C2)nc2c1C(=O)N(Cc1nc(C)c3ccccc3n1)C1=NC(C)CN12	1	1	1	-1	-1	-1	-1	-1
CC#CCn1c(N2CCCC(N)C2)nc2c1C(=O)N(Cc1nc(C)c3ccccc3n1)C1=NCCCN12	1	1	1	-1	-1	-1	-1	-1
CC#CCn1c(N2CCCC(N)C2)nc2c1C(=O)N(Cc1nc(C)c3ccccc3n1)C1=NCCN12	1	1	1	-1	-1	-1	-1	-1
CC#CCn1c(N2CCCC(N)C2)nc2c1C(=O)N(Cc1nccc(C#N)n1)C1=NCCN12	1	1	1	-1	-1	-1	-1	-1
CC#CCn1c(N2CCCC(N)C2)nc2c1C(=O)NC1=NCCCN12	0	0	0	-1	-1	-1	-1	-1
CC#CCn1c(N2CCCC(N)C2)nc2c1c(=O)n(C(C)C)c(=O)n2C	0	0	1	-1	-1	-1	-1	-1
CC#CCn1c(N2CCCC(N)C2)nc2c1c(=O)n(C)c(=O)n2C	1	1	1	-1	-1	-1	-1	-1
CC#CCn1c(N2CCCC(N)C2)nc2c1c(=O)n(CC(=O)c1cccc(OC)c1)c(=O)n2C	1	1	1	-1	-1	-1	-1	-1
CC#CCn1c(N2CCCC(N)C2)nc2c1c(=O)n(CC(=O)c1cccc3c1OCCO3)c(=O)n2C	1	1	1	-1	-1	-1	-1	-1
CC#CCn1c(N2CCCC(N)C2)nc2c1c(=O)n(CC(=O)c1cccc3c1OCO3)c(=O)n2C	1	1	1	-1	-1	-1	-1	-1
CC#CCn1c(N2CCCC(N)C2)nc2c1c(=O)n(CC(=O)c1ccccc1)c(=O)n2C	1	1	1	-1	-1	-1	-1	-1
CC#CCn1c(N2CCCC(N)C2)nc2c1c(=O)n(CC(=O)c1ccccc1-c1ccccc1)c(=O)n2C	1	1	1	-1	-1	-1	-1	-1
CC#CCn1c(N2CCCC(N)C2)nc2c1c(=O)n(CC(=O)c1ccccc1NC(=O)C(C)C)c(=O)n2C	1	1	1	-1	-1	-1	-1	-1
CC#CCn1c(N2CCCC(N)C2)nc2c1c(=O)n(CC(=O)c1ccccc1OCC(=O)NC)c(=O)n2C	1	1	1	-1	-1	-1	-1	-1
CC#CCn1c(N2CCCC(N)C2)nc2c1c(=O)n(CC(=O)c1ccccc1OCC(=O)NCC)c(=O)n2C	1	1	1	-1	-1	-1	-1	-1
CC#CCn1c(N2CCCC(N)C2)nc2c1c(=O)n(CC1=NC3C=CC=CC3C(C)=N1)c(=O)n2C	1	1	1	-1	-1	-1	-1	-1
CC#CCn1c(N2CCCC(N)C2)nc2c1c(=O)n(CC1CCN(C(=O)OC(C)C)CC1)c(=O)n2C	0	0	0	-1	-1	-1	-1	-1
CC#CCn1c(N2CCCC(N)C2)nc2c1c(=O)n(CC=Cc1c(F)c(F)c(F)c(F)c1F)c(=O)n2C	1	1	1	-1	-1	-1	-1	-1
CC#CCn1c(N2CCCC(N)C2)nc2c1c(=O)n(CCC1CCN(C(=O)OC(C)C)CC1)c(=O)n2C	0	0	1	-1	-1	-1	-1	-1
CC#CCn1c(N2CCCC(N)C2)nc2c1c(=O)n(CCCC1CCN(C(=O)OC(C)C)CC1)c(=O)n2C	1	1	1	-1	-1	-1	-1	-1
CC#CCn1c(N2CCCC(N)C2)nc2c1c(=O)n(CCCCC1CCN(C(=O)OC(C)C)CC1)c(=O)n2C	0	1	1	-1	-1	-1	-1	-1
CC#CCn1c(N2CCCC(N)C2)nc2c1c(=O)n(CCCCN1CCC(C(=O)OC(C)C)CC1)c(=O)n2C	0	1	1	-1	-1	-1	-1	-1
CC#CCn1c(N2CCCC(N)C2)nc2c1c(=O)n(CCCN1CCC(C(=O)N(C)C)CC1)c(=O)n2C	0	1	1	-1	-1	-1	-1	-1
CC#CCn1c(N2CCCC(N)C2)nc2c1c(=O)n(CCCN1CCC(C(=O)Nc3ccc(Br)cc3)CC1)c(=O)n2C	0	0	1	-1	-1	-1	-1	-1
CC#CCn1c(N2CCCC(N)C2)nc2c1c(=O)n(CCCN1CCC(C(=O)Nc3ccc(C#N)cc3)CC1)c(=O)n2C	0	0	1	-1	-1	-1	-1	-1
CC#CCn1c(N2CCCC(N)C2)nc2c1c(=O)n(CCCN1CCC(C(=O)Nc3ccc(C)cc3)CC1)c(=O)n2C	0	1	1	-1	-1	-1	-1	-1
CC#CCn1c(N2CCCC(N)C2)nc2c1c(=O)n(CCCN1CCC(C(=O)Nc3ccc(Cl)cc3)CC1)c(=O)n2C	0	1	1	-1	-1	-1	-1	-1
CC#CCn1c(N2CCCC(N)C2)nc2c1c(=O)n(CCCN1CCC(C(=O)Nc3ccc(F)cc3)CC1)c(=O)n2C	0	0	1	-1	-1	-1	-1	-1
CC#CCn1c(N2CCCC(N)C2)nc2c1c(=O)n(CCCN1CCC(C(=O)Nc3ccc(OC)cc3)CC1)c(=O)n2C	0	1	1	-1	-1	-1	-1	-1
CC#CCn1c(N2CCCC(N)C2)nc2c1c(=O)n(CCCN1CCC(C(=O)Nc3ccccc3)CC1)c(=O)n2C	0	1	1	-1	-1	-1	-1	-1
CC#CCn1c(N2CCCC(N)C2)nc2c1c(=O)n(CCCN1CCC(C(=O)OC(C)C)CC1)c(=O)n2C	0	1	1	-1	-1	-1	-1	-1
CC#CCn1c(N2CCCC(N)C2)nc2c1c(=O)n(CCCN1CCC(C(=O)OC)CC1)c(=O)n2C	0	1	1	-1	-1	-1	-1	-1
CC#CCn1c(N2CCCC(N)C2)nc2c1c(=O)n(CCCN1CCC(C(=O)OC3CCC3)CC1)c(=O)n2C	0	0	1	-1	-1	-1	-1	-1
CC#CCn1c(N2CCCC(N)C2)nc2c1c(=O)n(CCCN1CCC(C(=O)OC3CCCC3)CC1)c(=O)n2C	0	0	1	-1	-1	-1	-1	-1
CC#CCn1c(N2CCCC(N)C2)nc2c1c(=O)n(CCCN1CCC(C(=O)OC3CCCCC3)CC1)c(=O)n2C	0	1	1	-1	-1	-1	-1	-1
CC#CCn1c(N2CCCC(N)C2)nc2c1c(=O)n(CCCN1CCC(C(=O)OCC)CC1)c(=O)n2C	0	1	1	-1	-1	-1	-1	-1
CC#CCn1c(N2CCCC(N)C2)nc2c1c(=O)n(CCCN1CCC(C(=O)OCCC)CC1)c(=O)n2C	0	1	1	-1	-1	-1	-1	-1
CC#CCn1c(N2CCCC(N)C2)nc2c1c(=O)n(CCCN1CCC(C(=O)Oc3ccccc3)CC1)c(=O)n2C	0	1	1	-1	-1	-1	-1	-1
CC#CCn1c(N2CCCC(N)C2)nc2c1c(=O)n(CCCN1CCC(c3cc(-c4ccccc4)on3)CC1)c(=O)n2C	0	1	1	-1	-1	-1	-1	-1
CC#CCn1c(N2CCCC(N)C2)nc2c1c(=O)n(CCCN1CCC(c3nc(-c4ccccc4)c[nH]3)CC1)c(=O)n2C	1	1	1	-1	-1	-1	-1	-1
CC#CCn1c(N2CCCC(N)C2)nc2c1c(=O)n(CCCN1CCC(c3nc(-c4ccccc4)cs3)CC1)c(=O)n2C	0	1	1	-1	-1	-1	-1	-1
CC#CCn1c(N2CCCC(N)C2)nc2c1c(=O)n(CCCN1CCC(c3nc(-c4ccccc4)no3)CC1)c(=O)n2C	0	1	1	-1	-1	-1	-1	-1
CC#CCn1c(N2CCCC(N)C2)nc2c1c(=O)n(CCCN1CCC(c3ncc(-c4ccccc4)o3)CC1)c(=O)n2C	0	1	1	-1	-1	-1	-1	-1
CC#CCn1c(N2CCCC(N)C2)nc2c1c(=O)n(CCCN1CCC(c3nnnn3-c3ccccc3)CC1)c(=O)n2C	0	1	1	-1	-1	-1	-1	-1
CC#CCn1c(N2CCCC(N)C2)nc2c1c(=O)n(CCCN1CCC(n3cc(-c4ccccc4)nn3)CC1)c(=O)n2C	1	1	1	-1	-1	-1	-1	-1
CC#CCn1c(N2CCCC(N)C2)nc2c1c(=O)n(CCCN1CCN(c3cc(C)nn3-c3ccccc3)CC1)c(=O)n2C	1	1	1	-1	-1	-1	-1	-1
CC#CCn1c(N2CCCC(N)C2)nc2c1c(=O)n(CCCN1CCN(c3nc(-c4ccccc4)cs3)CC1)c(=O)n2C	1	1	1	-1	-1	-1	-1	-1
CC#CCn1c(N2CCCC(N)C2)nc2c1c(=O)n(CCCN1CCN(c3nc(-c4ccccc4)no3)CC1)c(=O)n2C	1	1	1	-1	-1	-1	-1	-1
CC#CCn1c(N2CCCC(N)C2)nc2c1c(=O)n(CCCN1CCN(c3nc(-c4ccccc4)ns3)CC1)c(=O)n2C	0	1	1	-1	-1	-1	-1	-1
CC#CCn1c(N2CCCC(N)C2)nc2c1c(=O)n(CCCN1CCN(c3ncc(C(F)(F)F)cn3)CC1)c(=O)n2C	0	0	1	-1	-1	-1	-1	-1
CC#CCn1c(N2CCCC(N)C2)nc2c1c(=O)n(CCCN1CCN(c3ncc(C)cn3)CC1)c(=O)n2C	0	0	1	-1	-1	-1	-1	-1
CC#CCn1c(N2CCCC(N)C2)nc2c1c(=O)n(CCCN1CCN(c3ncc(CC)cn3)CC1)c(=O)n2C	0	0	1	-1	-1	-1	-1	-1
CC#CCn1c(N2CCCC(N)C2)nc2c1c(=O)n(CCCN1CCN(c3ncc(CCC)cn3)CC1)c(=O)n2C	0	0	1	-1	-1	-1	-1	-1
CC#CCn1c(N2CCCC(N)C2)nc2c1c(=O)n(CCCN1CCN(c3ncc(F)cn3)CC1)c(=O)n2C	0	1	1	-1	-1	-1	-1	-1
CC#CCn1c(N2CCCC(N)C2)nc2c1c(=O)n(CCCN1CCN(c3ncc(OC)cn3)CC1)c(=O)n2C	0	1	1	-1	-1	-1	-1	-1
CC#CCn1c(N2CCCC(N)C2)nc2c1c(=O)n(CCCN1CCN(c3nnc(-c4ccccc4)[nH]3)CC1)c(=O)n2C	1	1	1	-1	-1	-1	-1	-1
CC#CCn1c(N2CCCC(N)C2)nc2c1c(=O)n(CCCN1CCN(c3noc(-c4ccccc4)n3)CC1)c(=O)n2C	0	0	1	-1	-1	-1	-1	-1
CC#CCn1c(N2CCCC(N)C2)nc2c1c(=O)n(CCN1CCC(C(=O)OC(C)C)CC1)c(=O)n2C	0	0	1	-1	-1	-1	-1	-1
CC#CCn1c(N2CCCC(N)C2)nc2c1c(=O)n(Cc1c(Br)cccc1C(=O)O)c(=O)n2C	1	1	1	-1	-1	-1	-1	-1
CC#CCn1c(N2CCCC(N)C2)nc2c1c(=O)n(Cc1c(Cl)cccc1C(=O)O)c(=O)n2C	1	1	1	-1	-1	-1	-1	-1
CC#CCn1c(N2CCCC(N)C2)nc2c1c(=O)n(Cc1c(Cl)cccc1C(=O)OC)c(=O)n2C	1	1	1	-1	-1	-1	-1	-1
CC#CCn1c(N2CCCC(N)C2)nc2c1c(=O)n(Cc1c(OC)cccc1C(=O)O)c(=O)n2C	1	1	1	-1	-1	-1	-1	-1
CC#CCn1c(N2CCCC(N)C2)nc2c1c(=O)n(Cc1cc(=O)n(C)c3ccccc13)c(=O)n2C	1	1	1	-1	-1	-1	-1	-1
CC#CCn1c(N2CCCC(N)C2)nc2c1c(=O)n(Cc1cc(Br)ccc1C(=O)O)c(=O)n2C	1	1	1	-1	-1	-1	-1	-1
CC#CCn1c(N2CCCC(N)C2)nc2c1c(=O)n(Cc1cc(C#N)ccc1C(=O)O)c(=O)n2C	1	1	1	-1	-1	-1	-1	-1
CC#CCn1c(N2CCCC(N)C2)nc2c1c(=O)n(Cc1cc(C)c3nccnc3c1)c(=O)n2C	1	1	1	-1	-1	-1	-1	-1
CC#CCn1c(N2CCCC(N)C2)nc2c1c(=O)n(Cc1cc(Cl)ccc1C(=O)O)c(=O)n2C	1	1	1	-1	-1	-1	-1	-1
CC#CCn1c(N2CCCC(N)C2)nc2c1c(=O)n(Cc1cc(Cl)ccc1C(=O)OC)c(=O)n2C	1	1	1	-1	-1	-1	-1	-1
CC#CCn1c(N2CCCC(N)C2)nc2c1c(=O)n(Cc1cc(F)c(F)cc1C#N)c(=O)n2C	1	1	1	-1	-1	-1	-1	-1
CC#CCn1c(N2CCCC(N)C2)nc2c1c(=O)n(Cc1cc(OC)ccc1C(=O)O)c(=O)n2C	1	1	1	-1	-1	-1	-1	-1
CC#CCn1c(N2CCCC(N)C2)nc2c1c(=O)n(Cc1ccc(Br)cc1C(=O)O)c(=O)n2C	1	1	1	-1	-1	-1	-1	-1
CC#CCn1c(N2CCCC(N)C2)nc2c1c(=O)n(Cc1ccc(Br)cc1C(=O)OC)c(=O)n2C	1	1	1	-1	-1	-1	-1	-1
CC#CCn1c(N2CCCC(N)C2)nc2c1c(=O)n(Cc1ccc(Br)cc1C(=O)OCC)c(=O)n2C	1	1	1	-1	-1	-1	-1	-1
CC#CCn1c(N2CCCC(N)C2)nc2c1c(=O)n(Cc1ccc(C#N)c3ccccc13)c(=O)n2C	1	1	1	-1	-1	-1	-1	-1
CC#CCn1c(N2CCCC(N)C2)nc2c1c(=O)n(Cc1ccc(Cl)cc1C(=O)O)c(=O)n2C	1	1	1	-1	-1	-1	-1	-1
CC#CCn1c(N2CCCC(N)C2)nc2c1c(=O)n(Cc1ccc(Cl)cc1C(=O)OC)c(=O)n2C	1	1	1	-1	-1	-1	-1	-1
CC#CCn1c(N2CCCC(N)C2)nc2c1c(=O)n(Cc1ccc(Cl)cc1C(=O)OCC)c(=O)n2C	1	1	1	-1	-1	-1	-1	-1
CC#CCn1c(N2CCCC(N)C2)nc2c1c(=O)n(Cc1ccc(F)c3ccccc13)c(=O)n2C	1	1	1	-1	-1	-1	-1	-1
CC#CCn1c(N2CCCC(N)C2)nc2c1c(=O)n(Cc1ccc(F)cc1C(=O)O)c(=O)n2C	1	1	1	-1	-1	-1	-1	-1
CC#CCn1c(N2CCCC(N)C2)nc2c1c(=O)n(Cc1ccc(OC)c3ccccc13)c(=O)n2C	1	1	1	-1	-1	-1	-1	-1
CC#CCn1c(N2CCCC(N)C2)nc2c1c(=O)n(Cc1ccc(OC)cc1)c(=O)n2C	1	1	1	-1	-1	-1	-1	-1
CC#CCn1c(N2CCCC(N)C2)nc2c1c(=O)n(Cc1cccc(F)c1C#N)c(=O)n2C	1	1	1	-1	-1	-1	-1	-1
CC#CCn1c(N2CCCC(N)C2)nc2c1c(=O)n(Cc1cccc(F)c1C(=O)O)c(=O)n2C	1	1	1	-1	-1	-1	-1	-1
CC#CCn1c(N2CCCC(N)C2)nc2c1c(=O)n(Cc1cccc(F)c1C(=O)OC)c(=O)n2C	1	1	1	-1	-1	-1	-1	-1
CC#CCn1c(N2CCCC(N)C2)nc2c1c(=O)n(Cc1cccc3ccccc13)c(=O)n2C	1	1	1	-1	-1	-1	-1	-1
CC#CCn1c(N2CCCC(N)C2)nc2c1c(=O)n(Cc1ccccc1C(=O)O)c(=O)n2C	1	1	1	-1	-1	-1	-1	-1
CC#CCn1c(N2CCCC(N)C2)nc2c1c(=O)n(Cc1ccccc1C(=O)OC)c(=O)n2C	1	1	1	-1	-1	-1	-1	-1
CC#CCn1c(N2CCCC(N)C2)nc2c1c(=O)n(Cc1ccnc3ccccc13)c(=O)n2C	1	1	1	-1	-1	-1	-1	-1
CC#CCn1c(N2CCCC(N)C2)nc2c1c(=O)n(Cc1nc(-c3ccccc3)c3ccccc3n1)c(=O)n2C	1	1	1	-1	-1	-1	-1	-1
CC#CCn1c(N2CCCC(N)C2)nc2c1c(=O)n(Cc1nc(-c3ccccc3)c3ccccc3n1)c(=O)n2C1CC1	1	1	1	-1	-1	-1	-1	-1
CC#CCn1c(N2CCCC(N)C2)nc2c1c(=O)n(Cc1nc(C(F)(F)F)cc3ccccc13)c(=O)n2C	1	1	1	-1	-1	-1	-1	-1
CC#CCn1c(N2CCCC(N)C2)nc2c1c(=O)n(Cc1nc(C(F)F)cc3ccccc13)c(=O)n2C	1	1	1	-1	-1	-1	-1	-1
CC#CCn1c(N2CCCC(N)C2)nc2c1c(=O)n(Cc1nc(C)c3ccccc3n1)c(=O)n2C	1	1	1	-1	-1	-1	-1	-1
CC#CCn1c(N2CCCC(N)C2)nc2c1c(=O)n(Cc1nc(C)cc3ccccc13)c(=O)n2C	1	1	1	-1	-1	-1	-1	-1
CC#CCn1c(N2CCCC(N)C2)nc2c1c(=O)n(Cc1nc(C)cc3ccccc13)c(=O)n2C1CC1	1	1	1	-1	-1	-1	-1	-1
CC#CCn1c(N2CCCC(N)C2)nc2c1c(=O)n(Cc1nc3cc(Cl)ccc3s1)c(=O)n2C	1	1	1	-1	-1	-1	-1	-1
CC#CCn1c(N2CCCC(N)C2)nc2c1c(=O)n(Cc1nc3cc(F)ccc3s1)c(=O)n2C	1	1	1	-1	-1	-1	-1	-1
CC#CCn1c(N2CCCC(N)C2)nc2c1c(=O)n(Cc1nc3ccccc3s1)c(=O)n2C	1	1	1	-1	-1	-1	-1	-1
CC#CCn1c(N2CCCC(N)C2)nc2c1c(=O)n(Cc1ncc(C)c3ccccc13)c(=O)n2C	1	1	1	-1	-1	-1	-1	-1
CC#CCn1c(N2CCCC(N)C2)nc2c1c(=O)n(Cc1ncc3ccccc3n1)c(=O)n2C	1	1	1	-1	-1	-1	-1	-1
CC#CCn1c(N2CCCC(N)C2)nc2c1c(=O)n(Cc1ncccc1C(=O)OC)c(=O)n2C	1	1	1	-1	-1	-1	-1	-1
CC#CCn1c(N2CCCC(N)C2)nc2c1c(=O)n(Cc1nccnc1C#N)c(=O)n2C	1	1	1	-1	-1	-1	-1	-1
CC#CCn1c(N2CCCC(N)C2)nc2c1c(=O)nc1n2CCCN1CC(=O)c1ccccc1	0	1	1	-1	-1	-1	-1	-1
CC#CCn1c(N2CCCC(N)C2)nc2c1c(=O)nc1n2CCCN1CCCc1ccccc1	0	0	0	-1	-1	-1	-1	-1
CC#CCn1c(N2CCCC(N)C2)nc2c1c(=O)nc1n2CCCN1Cc1ccc(OC)cc1	0	0	1	-1	-1	-1	-1	-1
CC#CCn1c(N2CCCC(N)C2)nc2c1c(=O)nc1n2CCCN1Cc1cccc2ccccc12	0	1	1	-1	-1	-1	-1	-1
CC#CCn1c(N2CCCC(N)C2)nc2c1c(=O)nc1n2CCCN1Cc1nc(C)c2ccccc2n1	0	0	0	-1	-1	-1	-1	-1
CC#CCn1c(N2CCCC(N)C2)nc2c3cc(C(=O)O)ccc3n(C)c(=O)c21.Cl	1	1	1	-1	-1	-1	-1	-1
CC#CCn1c(N2CCCC(N)C2)nc2cc[nH]c2c1=O	0	1	1	-1	-1	-1	-1	-1
CC#CCn1c(N2CCCC(N)C2)nc2ccn(C)c2c1=O	0	1	1	-1	-1	-1	-1	-1
CC#CCn1c(N2CCCC(N)C2)nc2ccn(Cc3c[nH]c4ccccc34)c2c1=O	1	1	1	-1	-1	-1	-1	-1
CC#CCn1c(N2CCCC(N)C2)nc2ccn(Cc3ccc4cc(Br)ccc4n3)c2c1=O	0	1	1	-1	-1	-1	-1	-1
CC#CCn1c(N2CCCC(N)C2)nc2ccn(Cc3ccc4cc(C)ccc4n3)c2c1=O	1	1	1	-1	-1	-1	-1	-1
CC#CCn1c(N2CCCC(N)C2)nc2ccn(Cc3ccc4cc(Cl)ccc4n3)c2c1=O	1	1	1	-1	-1	-1	-1	-1
CC#CCn1c(N2CCCC(N)C2)nc2ccn(Cc3ccc4cc(F)ccc4n3)c2c1=O	1	1	1	-1	-1	-1	-1	-1
CC#CCn1c(N2CCCC(N)C2)nc2ccn(Cc3ccc4ccc(Cl)cc4n3)c2c1=O	1	1	1	-1	-1	-1	-1	-1
CC#CCn1c(N2CCCC(N)C2)nc2ccn(Cc3ccc4ccc(F)cc4n3)c2c1=O	1	1	1	-1	-1	-1	-1	-1
CC#CCn1c(N2CCCC(N)C2)nc2ccn(Cc3ccc4ccccc4n3)c2c1=O	1	1	1	-1	-1	-1	-1	-1
CC#CCn1c(N2CCCC(N)C2)nc2ccn(Cc3cccc4ccccc34)c(=O)c21	1	1	1	-1	-1	-1	-1	-1
CC#CCn1c(N2CCCC(N)C2)nc2ccn(Cc3ccnc4ccccc34)c2c1=O	1	1	1	-1	-1	-1	-1	-1
CC#CCn1c(N2CCCC(N)C2)nc2ccn(Cc3cnc4ccccc4n3)c2c1=O	1	1	1	-1	-1	-1	-1	-1
CC#CCn1c(N2CCCC(N)C2)nc2ccn(Cc3nc(C)c4ccccc4n3)c2c1=O	1	1	1	-1	-1	-1	-1	-1
CC#CCn1c(N2CCCC(N)C2)nc2ccn(Cc3nc(C)cc4ccccc34)c(=O)c21	1	1	1	-1	-1	-1	-1	-1
CC#CCn1c(N2CCCC(N)C2)nc2ccn(Cc3nc4ccccc4[nH]3)c2c1=O	1	1	1	-1	-1	-1	-1	-1
CC#CCn1c(N2CCCC(N)C2)nc2ccn(Cc3nc4ccccc4nc3C)c2c1=O	1	1	1	-1	-1	-1	-1	-1
CC#CCn1c(N2CCCC(N)C2)nc2ccn(Cc3ncccn3)c2c1=O	1	1	1	-1	-1	-1	-1	-1
CC#CCn1c(N2CCCC(N)C2)nc2cnn(CC(=O)c3ccccc3)c(=O)c21	1	1	1	-1	-1	-1	-1	-1
CC#CCn1c(N2CCCC(N)C2)nc2cnn(CC3=Nc4ccccc4Oc4ccccc43)c(=O)c21	1	1	1	-1	-1	-1	-1	-1
CC#CCn1c(N2CCCC(N)C2)nc2cnn(Cc3ccc(C#N)c4ccccc34)c(=O)c21	1	1	1	-1	-1	-1	-1	-1
CC#CCn1c(N2CCCC(N)C2)nc2cnn(Cc3cccc4ccccc34)c(=O)c21	1	1	1	-1	-1	-1	-1	-1
CC#CCn1c(N2CCCC(N)C2)nc2cnn(Cc3nc(C)c4ccccc4n3)c(=O)c21	1	1	1	-1	-1	-1	-1	-1
CC#CCn1c(N2CCCC(N)C2)nc2cnn(Cc3nc(C)cc4ccccc34)c(=O)c21	1	1	1	-1	-1	-1	-1	-1
CC#CCn1c(N2CCCC(N)C2)nc2cnn(Cc3nc4ccccc4o3)c(=O)c21	1	1	1	-1	-1	-1	-1	-1
CC#CCn1c(N2CCCC(N)C2)nc2nc3n(c(=O)c21)CC(=O)N3C	0	1	1	-1	-1	-1	-1	-1
CC#CCn1c(N2CCCC(NC(=O)OC(C)(C)C)C2)nc2c1c(=O)n(CC(=O)c1cccc(OC3CC3)c1)c(=O)n2C	1	1	1	-1	-1	-1	-1	-1
CC#CCn1c(N2CCCC(NC(=O)OC(C)(C)C)C2)nc2c1c(=O)n(CC(=O)c1ccccc1Br)c(=O)n2C	1	1	1	-1	-1	-1	-1	-1
CC#CCn1c(N2CCCC(NC(=O)OC(C)(C)C)C2)nc2c1c(=O)n(CC(=O)c1ccccc1[N+](=O)[O-])c(=O)n2C	1	1	1	-1	-1	-1	-1	-1
CC#CCn1c(N2CCCC(NC(=O)OC(C)(C)C)C2)nc2c1c(=O)n(Cc1cc(C#N)c3ccccc3n1)c(=O)n2C	1	1	1	-1	-1	-1	-1	-1
CC#CCn1c(N2CCCC(NC(=O)OC(C)(C)C)C2)nc2c1c(=O)n(Cc1cc(C#N)cc3ccccc13)c(=O)n2C	1	1	1	-1	-1	-1	-1	-1
CC#CCn1c(N2CCCC(NC(=O)OC(C)(C)C)C2)nc2c1c(=O)n(Cc1ccc3nc(C)c(C)nc3c1)c(=O)n2C	1	1	1	-1	-1	-1	-1	-1
CC#CCn1c(N2CCCC(NC(=O)OC(C)(C)C)C2)nc2c1c(=O)n(Cc1nc(-c3ccccc3)nc3ccccc13)c(=O)n2C	1	1	1	-1	-1	-1	-1	-1
CC#CCn1c(N2CCCC(NC(=O)OC(C)(C)C)C2)nc2c1c(=O)n(Cc1nc(NCc3ccccc3)c3ccccc3n1)c(=O)n2C	1	1	1	-1	-1	-1	-1	-1
CC#CCn1c(N2CCCC(NC(=O)OC(C)(C)C)C2)nc2c1c(=O)n(Cc1nc3ccccc3c(C)c1C#N)c(=O)n2C	1	1	1	-1	-1	-1	-1	-1
CC#CCn1c(N2CCCC(NC(=O)OC(C)(C)C)C2)nc2c1c(=O)n(Cc1nccc(-c3ccccc3)n1)c(=O)n2C	1	1	1	-1	-1	-1	-1	-1
CC#CCn1c(N2CCCC(NC(C)=O)C2)nc2c1c(=O)n(Cc1nc(C)c3ccccc3n1)c(=O)n2C	0	0	0	-1	-1	-1	-1	-1
CC#CCn1c(N2CCCC([NH3+])C2)nc2c1c(=O)n(Cc1nc(C)c3ccccc3n1)c(=O)n2C	-1	-1	-1	-1	-1	-1	-1	0
CC#CCn1c(N2CCCCC2)nc2c1c(=O)n(Cc1nc(C)c3ccccc3n1)c(=O)n2C	0	0	0	-1	-1	-1	-1	-1
CC#CCn1c(N2CCCNCC2)c(C#N)c2c1c(=O)n(Cc1c(C#N)cnc3ccccc13)c(=O)n2C	1	1	1	-1	-1	-1	-1	-1
CC#CCn1c(N2CCCNCC2)c(C#N)c2c1c(=O)n(Cc1nc(C)c3ccccc3n1)c(=O)n2C	1	1	1	-1	-1	-1	-1	-1
CC#CCn1c(N2CCCNCC2)c(C#N)c2c1c(=O)n(Cc1ncc3ccccc3c1C#N)c(=O)n2C	1	1	1	-1	-1	-1	-1	-1
CC#CCn1c(N2CCCNCC2)c(C#N)c2c1c(=O)n(Cc1nccc3ccccc13)c(=O)n2C	1	1	1	-1	-1	-1	-1	-1
CC#CCn1c(N2CCCNCC2)c(C#N)c2ncn(Cc3nc(C)c4ccccc4n3)c(=O)c21	1	1	1	-1	-1	-1	-1	-1
CC#CCn1c(N2CCCNCC2)c(C#N)c2ncn(Cc3ncc4ccccc4n3)c(=O)c21	1	1	1	-1	-1	-1	-1	-1
CC#CCn1c(N2CCCNCC2)c(C#N)c2ncn(Cc3nccc4ccccc34)c(=O)c21	1	1	1	-1	-1	-1	-1	-1
CC#CCn1c(N2CCCNCC2)nc2c1c(=O)n(CCCN1CCC(C(=O)OC(C)C)CC1)c(=O)n2C	0	0	0	-1	-1	-1	-1	-1
CC#CCn1c(N2CCCNCC2)nc2cnn(Cc3nc(C)c4ccccc4n3)c(=O)c21	1	1	1	-1	-1	-1	-1	-1
CC#CCn1c(N2CCN3CCCC3C2)nc2c1c(=O)n(Cc1nc(C)c3ccccc3n1)c(=O)n2C	0	0	0	-1	-1	-1	-1	-1
CC#CCn1c(N2CCNC(=O)C2)nc2c1c(=O)[nH]c(=O)n2C	0	0	0	-1	-1	-1	-1	-1
CC#CCn1c(N2CCNC(=O)C2)nc2c1c(=O)n(Cc1ccccn1)c(=O)n2C	0	0	0	-1	-1	-1	-1	-1
CC#CCn1c(N2CCNC(=O)C2)nc2c1c(=O)n(Cc1cccnc1)c(=O)n2C	0	0	0	-1	-1	-1	-1	-1
CC#CCn1c(N2CCNC(=O)C2)nc2c1c(=O)n(Cc1ccncc1)c(=O)n2C	0	0	0	-1	-1	-1	-1	-1
CC#CCn1c(N2CCNC(=O)C2)nc2c1c(=O)n(Cc1nc(C)c3ccccc3n1)c(=O)n2C	0	0	0	-1	-1	-1	-1	-1
CC#CCn1c(N2CCNC(=O)C2)nc2c1c(=O)n(Cc1nc(OC)c3ccccc3n1)c(=O)n2C	0	0	0	-1	-1	-1	-1	-1
CC#CCn1c(N2CCNCC2)c(C#N)c2ncn(CC(=O)c3cccc(OC)c3)c(=O)c21	1	1	1	-1	-1	-1	-1	-1
CC#CCn1c(N2CCNCC2)nc2c1c(=O)n(C)c(=O)n2C	0	1	1	-1	-1	-1	-1	-1
CC#CCn1c(N2CCNCC2)nc2c1c(=O)n(CCCN1CCC(C(=O)OC(C)C)CC1)c(=O)n2C	0	0	0	-1	-1	-1	-1	-1
CC#CCn1c(N2CCNCC2)nc2c1c(=O)n(Cc1ccc(-c3ccccc3C#N)cc1)c(=O)n2C	0	0	0	-1	-1	-1	-1	-1
CC#CCn1c(N2CCNCC2)nc2c1c(=O)n(Cc1ccc(-n3cccn3)cc1)c(=O)n2C	0	0	0	-1	-1	-1	-1	-1
CC#CCn1c(N2CCNCC2)nc2c1c(=O)n(Cc1ccc(-n3cncn3)cc1)c(=O)n2C	0	1	1	-1	-1	-1	-1	-1
CC#CCn1c(N2CCNCC2)nc2c1c(=O)n(Cc1ccc3ccccc3c1)c(=O)n2C	0	1	1	-1	-1	-1	-1	-1
CC#CCn1c(N2CCNCC2)nc2c1c(=O)n(Cc1ccc3ccccc3n1)c(=O)n2C	1	1	1	-1	-1	-1	-1	-1
CC#CCn1c(N2CCNCC2)nc2c1c(=O)n(Cc1cccc(C#N)c1)c(=O)n2C	0	1	1	-1	-1	-1	-1	-1
CC#CCn1c(N2CCNCC2)nc2c1c(=O)n(Cc1ccccc1)c(=O)n2C	0	0	0	-1	-1	-1	-1	-1
CC#CCn1c(N2CCNCC2)nc2c1c(=O)n(Cc1csc(CO)n1)c(=O)n2C	0	0	1	-1	-1	-1	-1	-1
CC#CCn1c(N2CCNCC2)nc2c1c(=O)n(Cc1nc(C)c3ccccc3n1)c(=O)n2C	1	1	1	-1	-1	-1	-1	-1
CC#CCn1c(N2CCNCC2)nc2c1c(=O)n(Cc1nc(OC)c3ccccc3n1)c(=O)n2C	1	1	1	-1	-1	-1	-1	-1
CC#CCn1c(N2CCNCC2)nc2c1c(=O)n(Cc1ncc3ccccc3n1)c(=O)n2C	1	1	1	-1	-1	-1	-1	-1
CC#CCn1c(N2CCNCC2)nc2c1c(=O)n(Cc1nn(-c3ccccc3)nc1C)c(=O)n2C	0	1	1	-1	-1	-1	-1	-1
CC#CCn1c(N2CCNCC2)nc2cnn(Cc3nc(C)c4ccccc4n3)c(=O)c21	1	1	1	-1	-1	-1	-1	-1
CC#CCn1c(NCC(C)N)nc2cnn(Cc3nc(C)c4ccccc4n3)c(=O)c21	1	1	1	-1	-1	-1	-1	-1
CC#CCn1c(NCC(N)=O)nc2c1c(=O)n(Cc1nc(C)c3ccccc3n1)c(=O)n2C	0	0	0	-1	-1	-1	-1	-1
CC#CCn1c(NCCN)nc2cnn(Cc3nc(C)c4ccccc4n3)c(=O)c21	1	1	1	-1	-1	-1	-1	-1
CC#CCn1c(NCCNC(=O)c2ccncc2)nc2c1c(=O)n(Cc1nc(C)c3ccccc3n1)c(=O)n2C	0	0	0	-1	-1	-1	-1	-1
CC#CCn1c(NCCNC(C)=O)nc2c1c(=O)n(Cc1nc(C)c3ccccc3n1)c(=O)n2C	0	0	0	-1	-1	-1	-1	-1
CC#CCn1c(OCC)nc2c1c(=O)n(Cc1nc(C)c3ccccc3n1)c(=O)n2C	0	0	0	-1	-1	-1	-1	-1
CC#Cc1cc(C)nc(Nc2ccccc2)n1	-1	-1	-1	-1	-1	-1	0	-1
CC#Cc1cnc(N2CCCC(N)C2)n(Cc2ccccc2C#N)c1=O	1	1	1	-1	-1	-1	-1	-1
CC#N	-1	-1	-1	-1	-1	-1	0	-1
CC(=C(CCO)SSCC1CCCO1)N(C=O)Cc1cnc(C)nc1N	-1	-1	-1	-1	-1	-1	0	-1
CC(=C(CCOC(=O)C(C)C)SSC(CCOC(=O)C(C)C)=C(C)N(C=O)Cc1cnc(C)nc1N)N(C=O)Cc1cnc(C)nc1N	-1	-1	-1	-1	-1	-1	0	-1
CC(=C(CCS(C)=O)SSC(CCS(C)=O)=C(C)N(C=O)Cc1cnc(C)nc1N)N(C=O)Cc1cnc(C)nc1N	-1	-1	-1	-1	-1	-1	0	-1
CC(=C1CCOC(=O)S1)N(C=O)Cc1cnc(C)nc1N	-1	-1	-1	-1	-1	-1	0	-1
CC(=CC(=O)O)C(=O)O	-1	-1	-1	-1	-1	-1	0	-1
CC(=CC(=O)O)C1CCCCC1	-1	-1	-1	-1	-1	-1	0	-1
CC(=CC(=O)OCCCCCCCCC(=O)O)CC1OCC(CC2OC2C(C)C(C)O)C(O)C1O	-1	-1	-1	-1	-1	-1	0	-1
CC(=CC(=O)OCCCCCCCCC(=O)[O-])CC1OCC(CC2OC2C(C)C(C)O)C(O)C1O	-1	-1	-1	-1	-1	-1	-1	0
CC(=CC(=O)c1ccc(-c2ccccc2Cl)cc1)C(=O)O	-1	-1	-1	-1	-1	-1	0	-1
CC(=CC(=O)c1ccccc1)c1ccccc1	-1	-1	-1	-1	-1	-1	0	-1
CC(=CC(O)(C(F)(F)F)C(F)(F)F)CC(O)(C(F)(F)F)C(F)(F)F	-1	-1	-1	-1	-1	-1	1	-1
CC(=CC1C(C)=CCCC1(C)C)C(C)O	-1	-1	-1	-1	-1	-1	0	-1
CC(=CCC1=C(C)C(=O)c2ccccc2C1=O)CCCC(C)CCCC(C)CCCC(C)C	-1	-1	-1	-1	-1	-1	0	0
CC(=CCCC1(C)C2CC3C(C2)C31C)CO	-1	-1	-1	-1	-1	-1	0	-1
CC(=CCO)CCCC(C)CCCC(C)CCCC(C)C	-1	-1	-1	-1	-1	-1	0	-1
CC(=CCc1c(O)c(Cl)c(C)c(C=O)c1O)CCC=C(C)C1CC(=O)C(C)(C)O1	-1	-1	-1	-1	-1	-1	0	-1
CC(=Cc1ccccc1)C=C1SC(=S)N(CC(=O)O)C1=O	-1	-1	-1	-1	-1	-1	1	-1
CC(=Cc1ccccc1)CC(=O)N(CCO)CCO	-1	-1	-1	-1	-1	-1	0	-1
CC(=Cc1ccccc1)CC(=O)N1CCOCC1	-1	-1	-1	-1	-1	-1	0	-1
CC(=Cc1ccccc1)CC(=O)NC1CCCCC1	-1	-1	-1	-1	-1	-1	0	-1
CC(=Cc1ccccc1)CC(=O)NCCO	-1	-1	-1	-1	-1	-1	0	-1
CC(=Cc1ccccc1)CNN=C(C)C(=O)O	-1	-1	-1	-1	-1	-1	0	-1
CC(=Cc1csc(C)n1)C1CC2OC2(C)CCCC(C)C(O)C(C)C(=O)C(C)(C)C(O)CC(=O)N1	-1	-1	-1	-1	-1	-1	-1	0
CC(=NNC(=O)c1ccncc1)c1ccco1	-1	-1	-1	-1	-1	-1	1	-1
CC(=NNCCC1CCCCC1)C(=O)O	-1	-1	-1	-1	-1	-1	0	-1
CC(=NNc1nc(C)cc(C)n1)c1ccccc1C	-1	-1	-1	-1	-1	-1	0	-1
CC(=NO)C(=O)c1ccccc1	-1	-1	-1	-1	-1	-1	0	-1
CC(=NO)C(C)(O)C#Cc1ccccc1	-1	-1	-1	-1	-1	-1	0	-1
CC(=NO)C(C)[NH2+]CC(C)(C)C[NH2+]C(C)C(C)=NO	-1	-1	-1	-1	-1	-1	-1	0
CC(=NOC(=O)N(C)SSN(C)C(=O)ON=C(C)SCCC#N)SCCC#N	-1	-1	-1	-1	-1	-1	1	-1
CC(=Nc1c(I)cc(I)c(C(=O)NCC(C)C(=O)O)c1I)N1CCOCC1	-1	-1	-1	-1	-1	-1	0	-1
CC(=O)C(=NNc1ccc(-c2ccc(NN=C(C(C)=O)C(=O)Nc3ccc(C)cc3C)c(Cl)c2)cc1Cl)C(=O)Nc1ccc(C)cc1C	-1	-1	-1	-1	-1	-1	0	-1
CC(=O)C(=NNc1ccc(-c2ccc(NN=C(C(C)=O)C(=O)Nc3ccccc3)c(Cl)c2)cc1Cl)C(=O)Nc1ccccc1	-1	-1	-1	-1	-1	-1	0	-1
CC(=O)C(=NNc1ccc(-c2ccc(NN=C(C(C)=O)C(=O)Nc3ccccc3C)c(Cl)c2)cc1Cl)C(=O)Nc1ccccc1C	-1	-1	-1	-1	-1	-1	0	-1
CC(=O)C(C)(C)C	-1	-1	-1	-1	-1	-1	0	-1
CC(=O)C(C)=Cc1ccccc1	-1	-1	-1	-1	-1	-1	0	-1
CC(=O)C(C)C	-1	-1	-1	-1	-1	-1	1	-1
CC(=O)C(C)O	-1	-1	-1	-1	-1	-1	0	-1
CC(=O)C(Cl)C(=O)N(C)C	-1	-1	-1	-1	-1	-1	0	-1
CC(=O)C(Cl)C(=O)OC(C)c1ccccc1	-1	-1	-1	-1	-1	-1	0	-1
CC(=O)C(NC(=O)C(C)C(O)C(C)NC(=O)C(NC(=O)c1nc(C(CC(N)=O)NCC(N)C(N)=O)nc(N)c1C)C(OC1OC(CO)C(O)C(O)C1(C)OC1OC(CO)C(O)C(O)(C(N)=O)C1O)c1cnc[nH]1)C(=O)NCCC1=NC(c2nc(C(N)=O)cs2)CS1	-1	-1	-1	-1	-1	-1	0	-1
CC(=O)C(c1ccccc1)N1CCN(CCOc2ccccc2)CC1	-1	-1	-1	-1	-1	-1	0	-1
CC(=O)C1(O)CCC(c2ccccc2)CC1	-1	-1	-1	-1	-1	-1	0	-1
CC(=O)C1(O)CCC2C3C=C(Cl)C4=CC(=O)CCC4(C)C3CCC21C	-1	-1	-1	-1	-1	-1	0	-1
CC(=O)C1(O)CCC2C3CC(C)C4=CC(=O)C=CC4(C)C3(F)C(O)CC21C	-1	-1	-1	-1	-1	-1	-1	0
CC(=O)C1(O)Cc2c(O)c3c(c(O)c2C(OC2CC(N)C(O)C(C)O2)C1)C(=O)c1c(O)cccc1C3=O	-1	-1	-1	-1	-1	-1	1	-1
CC(=O)C1(O)Cc2c(O)c3c(c(O)c2C(OC2CC(N)C(O)C(C)O2)C1)C(=O)c1ccccc1C3=O	-1	-1	-1	-1	-1	-1	1	-1
CC(=O)C1(O)Cc2c([O-])c3c(c([O-])c2C(OC2CC([NH3+])C(O)C(C)O2)C1)C(=O)c1ccccc1C3=O	-1	-1	-1	-1	-1	-1	-1	0
CC(=O)C1(c2ccccc2)CCN(CCCOc2ccc3c(c2)NC(=O)CC3)CC1	-1	-1	-1	-1	-1	-1	0	-1
CC(=O)C12C3C4C5C1[Fe]45321678C2C1C6C7(C(C)=O)C28	-1	-1	-1	-1	-1	-1	0	-1
CC(=O)C1=C(C)C2CC3(C1)C(C)CCC3C2(C)C	-1	-1	-1	-1	-1	-1	0	-1
CC(=O)C1=C(C)N(c2cccc(C(F)(F)F)c2)C(=O)NC1c1ccc(C#N)nc1	0	0	0	-1	-1	-1	-1	-1
CC(=O)C1=C(O)C2C3c4c[nH]c5cccc(c45)CC3C(C)(C)N2C1=O	-1	-1	-1	-1	-1	-1	1	-1
CC(=O)C1=CCC2C3(C)CCC4C(C)(C)CCCC4(C)C3CC(OC(=O)CC(C)O)C2(C)C1C=O	-1	-1	-1	-1	-1	-1	1	-1
CC(=O)C1C(NCc2ccccc2)CC2C3CC=C4CC(O)CCC4(C)C3CCC21C	0	0	0	-1	-1	-1	-1	-1
CC(=O)C1CC2C(C=C1C)C2(C)C	-1	-1	-1	-1	-1	-1	0	-1
CC(=O)C1CCC2C3C=CC4=CC(=O)CCC4(C)C3CCC12C	-1	-1	-1	-1	-1	-1	0	0
CC(=O)C1CCC2C3CC(C)C4=CC(=O)CCC4(C)C3C(O)CC12C	-1	-1	-1	-1	-1	-1	-1	0
CC(=O)C1CCC2C3CCC4=CC(=O)CCC4(C)C3CCC12C	-1	-1	-1	-1	-1	-1	-1	0
CC(=O)C1CCC2C3CCC4CC(O)CCC4(C)C3C(=O)CC12C	-1	-1	-1	-1	-1	-1	1	-1
CC(=O)C1OC1(C)C	-1	-1	-1	-1	-1	-1	0	-1
CC(=O)C=C(C)C	-1	-1	-1	-1	-1	-1	0	-1
CC(=O)C=C(C)O	-1	-1	-1	-1	-1	-1	1	-1
CC(=O)C=CC1=C(C)CCCC1(C)C	-1	-1	-1	-1	-1	-1	0	-1
CC(=O)C=CC1C(C)=CCCC1(C)C	-1	-1	-1	-1	-1	-1	0	-1
CC(=O)C=CC1C(C)C=C(C)CC1C	-1	-1	-1	-1	-1	-1	0	-1
CC(=O)C=CC=C(C)CCC=C(C)C	-1	-1	-1	-1	-1	-1	0	-1
CC(=O)C=Cc1ccc(-c2ccccc2)cc1	-1	-1	-1	-1	-1	-1	0	-1
CC(=O)C=Cc1ccc2c(c1)OCO2	-1	-1	-1	-1	-1	-1	0	-1
CC(=O)C=Cc1ccccc1	-1	-1	-1	-1	-1	-1	0	-1
CC(=O)C=[N+]=[N-]	-1	-1	-1	-1	-1	-1	1	-1
CC(=O)CC(=O)Nc1ccc(C)cc1C	-1	-1	-1	-1	-1	-1	0	-1
CC(=O)CC(=O)Nc1ccc(Cl)cc1C	-1	-1	-1	-1	-1	-1	0	-1
CC(=O)CC(=O)Nc1ccccc1	-1	-1	-1	-1	-1	-1	0	-1
CC(=O)CC(=O)Nc1ccccc1C	-1	-1	-1	-1	-1	-1	0	-1
CC(=O)CC(=O)Nc1ccccc1Cl	-1	-1	-1	-1	-1	-1	0	-1
CC(=O)CC(=O)OC(C)c1ccccc1	-1	-1	-1	-1	-1	-1	0	-1
CC(=O)CC(=O)OC1CC(C)CCC1C(C)C	-1	-1	-1	-1	-1	-1	0	-1
CC(=O)CC(C)(C)N(C)N=O	-1	-1	-1	-1	-1	-1	0	-1
CC(=O)CC(C)(C)O	-1	-1	-1	-1	-1	-1	0	-1
CC(=O)CC(C)C	-1	-1	-1	-1	-1	-1	0	-1
CC(=O)CC(c1ccc(Cl)cc1)c1c(O)c2ccccc2oc1=O	-1	-1	-1	-1	-1	-1	1	-1
CC(=O)CC(c1ccccc1)C1C(=O)Oc2ccccc2C1=O	-1	-1	-1	-1	-1	-1	1	-1
CC(=O)CC(c1ccccc1)c1c([O-])c2ccccc2oc1=O	-1	-1	-1	-1	-1	-1	-1	0
CC(=O)CC1OCC(CCl)O1	-1	-1	-1	-1	-1	-1	1	-1
CC(=O)CCC(=O)O	-1	-1	-1	-1	-1	-1	0	-1
CC(=O)CCC(C)=O	-1	-1	-1	-1	-1	-1	0	-1
CC(=O)CCC(C)C	-1	-1	-1	-1	-1	-1	0	-1
CC(=O)CCC1C(=O)N(c2ccccc2)N(c2ccccc2)C1=O	-1	-1	-1	-1	-1	-1	0	-1
CC(=O)CCC=C(C)C	-1	-1	-1	-1	-1	-1	0	-1
CC(=O)CCC=C(C)CCC=C(C)C	-1	-1	-1	-1	-1	-1	0	-1
CC(=O)CCC=C(C)CCC=C(C)CCC=C(C)CCC=C(C)C	-1	-1	-1	-1	-1	-1	0	-1
CC(=O)CCCC(C)CCC=C(C)C	-1	-1	-1	-1	-1	-1	0	-1
CC(=O)CCCCCCCC(=O)O	-1	-1	-1	-1	-1	-1	0	-1
CC(=O)CCCCn1c(=O)c2c(ncn2C)n(C)c1=O	-1	-1	-1	-1	-1	-1	-1	0
CC(=O)CCCO	-1	-1	-1	-1	-1	-1	0	-1
CC(=O)CCCOC(C)=O	-1	-1	-1	-1	-1	-1	0	-1
CC(=O)CCc1c(OC(=O)c2ccccc2)n(-c2ccccc2)n(-c2ccccc2)c1=O	-1	-1	-1	-1	-1	-1	0	-1
CC(=O)CCc1ccc(-c2ccccc2)cc1	-1	-1	-1	-1	-1	-1	0	-1
CC(=O)CCc1ccc(O)cc1	-1	-1	-1	-1	-1	-1	0	-1
CC(=O)CCc1ccc(OC(C)=O)cc1	-1	-1	-1	-1	-1	-1	0	-1
CC(=O)CCc1ccccc1	-1	-1	-1	-1	-1	-1	0	-1
CC(=O)CCl	-1	-1	-1	-1	-1	-1	1	-1
CC(=O)CNC(=O)Oc1cc(C)c(C)cc1Cl	-1	-1	-1	-1	-1	-1	0	-1
CC(=O)CNC(=O)Oc1cccc(C(C)(C)C)c1	-1	-1	-1	-1	-1	-1	0	-1
CC(=O)CNC(C)(C)Cc1ccc(Cl)cc1	-1	-1	-1	-1	-1	-1	1	-1
CC(=O)CNC(C)(C)Cc1ccccc1	-1	-1	-1	-1	-1	-1	1	-1
CC(=O)CO	-1	-1	-1	-1	-1	-1	0	-1
CC(=O)COc1nn(-c2cccc(C(F)(F)F)c2)c2ncccc12	-1	-1	-1	-1	-1	-1	0	-1
CC(=O)CSc1nnnn1C	-1	-1	-1	-1	-1	-1	0	-1
CC(=O)Cl	-1	-1	-1	-1	-1	-1	0	-1
CC(=O)N(C(=Nc1cccnc1)NC#N)C(C)(C)C	-1	-1	-1	-1	-1	-1	0	-1
CC(=O)N(C)C	-1	-1	-1	-1	-1	-1	0	-1
CC(=O)N(C)C(=O)Oc1cccc2c1OC(C)(C(C)(C)C)O2	-1	-1	-1	-1	-1	-1	0	-1
CC(=O)N(C)C(=O)Oc1cccc2c1OC(C)(C)O2	-1	-1	-1	-1	-1	-1	0	-1
CC(=O)N(C)C(=O)Oc1cccc2c1OC1(CCCC1)O2	-1	-1	-1	-1	-1	-1	0	-1
CC(=O)N(C)C(=O)Oc1cccc2c1OC1(CCCCC1)O2	-1	-1	-1	-1	-1	-1	0	-1
CC(=O)N(C)C(=O)Oc1cccc2c1OCO2	-1	-1	-1	-1	-1	-1	0	-1
CC(=O)N(C)C1CCC(C(C(=O)N(C)C)C(N)C(=O)N2CCC(F)C2)CC1.Cl	1	1	1	-1	-1	-1	-1	-1
CC(=O)N(C)C1CCC(C(C)C(N)C(=O)N2CCC(F)C2)CC1	1	1	1	-1	-1	-1	-1	-1
CC(=O)N(C)C1CCC(C(C)C(N)C(=O)N2CCC(F)C2)CC1.Cl	1	1	1	-1	-1	-1	-1	-1
CC(=O)N(C)C1CCC(C(N)Cc2cc(F)ccc2F)CC1	0	1	1	-1	-1	-1	-1	-1
CC(=O)N(C)CC(=O)N1CCCC1B(O)O	0	0	0	-1	-1	-1	-1	-1
CC(=O)N(C)N=O	-1	-1	-1	-1	-1	-1	1	-1
CC(=O)N(C)c1ccc(C(C(=O)N(C)C)C(N)C(=O)N2CCC(F)C2)cc1.O=C(O)C(F)(F)F	0	1	1	-1	-1	-1	-1	-1
CC(=O)N(C)c1ccc(C(C)C(N)C(=O)N2CCC(F)C2)cc1.O=C(O)C(F)(F)F	0	1	1	-1	-1	-1	-1	-1
CC(=O)N(CC(C)C(=O)O)c1c(I)cc(I)c(N)c1I	-1	-1	-1	-1	-1	-1	0	-1
CC(=O)N(CC(C)C(=O)[O-])c1c(I)cc(I)c(N)c1I	-1	-1	-1	-1	-1	-1	-1	0
CC(=O)N(CC(O)CN(C(C)=O)c1c(I)c(C(=O)NCC(O)CO)c(I)c(C(=O)NCC(O)CO)c1I)c1c(I)c(C(=O)NCC(O)CO)c(I)c(C(=O)NCC(O)CO)c1I	-1	-1	-1	-1	-1	-1	-1	0
CC(=O)N(CC(O)CO)c1c(I)c(C(=O)NCC(O)CO)c(I)c(C(=O)NCC(O)CO)c1I	-1	-1	-1	-1	-1	-1	-1	0
CC(=O)N(CC(O)CO)c1c(I)c(C(=O)NCCO)c(I)c(C(=O)NCC(O)CO)c1I	-1	-1	-1	-1	-1	-1	-1	0
CC(=O)N(CCCC(F)(F)F)C1CCC(C(N)Cc2cc(F)ccc2F)CC1	1	1	1	-1	-1	-1	-1	-1
CC(=O)N(CCN(C)C)n1cc(-c2ccccc2)c2ccccc21	-1	-1	-1	-1	-1	-1	0	-1
CC(=O)N(Cc1ccccc1)C1CCC(C(N)Cc2cc(F)ccc2F)CC1	0	1	1	-1	-1	-1	-1	-1
CC(=O)N(O)CCCCCNC(=O)CCC(=O)N(O)CCCCCNC(=O)CCC(=O)N(O)CCCCC[NH3+]	-1	-1	-1	-1	-1	-1	-1	0
CC(=O)N(OCCN(C)C)C12CC3CC(CC(C3)C1)C2	-1	-1	-1	-1	-1	-1	0	-1
CC(=O)N(OCc1ccccc1)C1c2cc(C#N)ccc2OC(C)(C)C1O	-1	-1	-1	-1	-1	-1	0	-1
CC(=O)N(c1onc(C)c1C)S(=O)(=O)c1ccc(N)cc1	-1	-1	-1	-1	-1	-1	-1	0
CC(=O)N1CC(N)C(c2ccc(Cl)cc2Cl)C1	0	0	0	-1	-1	-1	-1	-1
CC(=O)N1CC(c2noc(C3CCCN3C(=O)CC(N)Cc3cc(F)c(F)cc3F)n2)C1	1	1	1	-1	-1	-1	-1	-1
CC(=O)N1CCC(C(N)C(=O)N2C(C#N)CC3CC32)CC1	1	1	1	-1	-1	-1	-1	-1
CC(=O)N1CCC(C(N)Cc2cc(F)ccc2F)CC1	0	1	1	-1	-1	-1	-1	-1
CC(=O)N1CCCN(C(=O)CC(N)Cc2cc(F)c(F)cc2F)CC1.Cl	0	0	0	-1	-1	-1	-1	-1
CC(=O)N1CCN(C(=O)CN2Cc3c(nc(C)c(CN)c3-c3ccc(Cl)cc3Cl)C2=O)CC1	1	1	1	-1	-1	-1	-1	-1
CC(=O)N1CCN(CC(=O)NN=Cc2ccc([N+](=O)[O-])o2)CC1	-1	-1	-1	-1	-1	-1	0	-1
CC(=O)N1CCN(c2ccc(OCC3COC(Cn4ccnc4)(c4ccc(Cl)cc4Cl)O3)cc2)CC1	-1	-1	-1	-1	-1	-1	1	-1
CC(=O)N1CCN(c2ccc3nnc(-c4cccc(C)c4)n3n2)CC1	0	1	1	-1	-1	-1	-1	-1
CC(=O)N1CCOCC1	-1	-1	-1	-1	-1	-1	0	-1
CC(=O)N1CCSC1C(=O)Oc1c(C)ncc(CO)c1CO	-1	-1	-1	-1	-1	-1	0	-1
CC(=O)N1CN([N+](=O)[O-])CN([N+](=O)[O-])CN([N+](=O)[O-])C1	-1	-1	-1	-1	-1	-1	0	-1
CC(=O)N1N=C(c2ccc(N)cc2)c2cc3c(cc2CC1C)OCO3	-1	-1	-1	-1	-1	-1	1	-1
CC(=O)N=S(=O)([O-])c1ccc(N)cc1	-1	-1	-1	-1	-1	-1	-1	0
CC(=O)N=c1sc(S(N)(=O)=O)nn1C	-1	-1	-1	-1	-1	-1	-1	0
CC(=O)NC(=O)C(Cl)(Cl)Cl	-1	-1	-1	-1	-1	-1	0	-1
CC(=O)NC(=O)N(C)N=O	-1	-1	-1	-1	-1	-1	1	-1
CC(=O)NC(=O)c1ccccc1O	-1	-1	-1	-1	-1	-1	0	-1
CC(=O)NC(C(=O)N1CCCC1B(O)O)C(C)C	0	0	0	-1	-1	-1	-1	-1
CC(=O)NC(C(=O)O)C(C)(C)S	-1	-1	-1	-1	-1	-1	0	-1
CC(=O)NC(CC(C)C)C(=O)NC(CC(C)C)C(=O)NC(C=O)CCCNC(=N)N	-1	-1	-1	-1	-1	-1	0	-1
CC(=O)NC(CCC(=O)O)C(=O)O	-1	-1	-1	-1	-1	-1	0	-1
CC(=O)NC(CS)C(=O)O	-1	-1	-1	-1	-1	-1	0	-1
CC(=O)NC(CS)C(=O)[O-]	-1	-1	-1	-1	-1	-1	-1	0
CC(=O)NC(Cc1c[nH]c2ccccc12)C(=O)O	-1	-1	-1	-1	-1	-1	0	-1
CC(=O)NC(Cc1ccc2ccccc2c1)C(=O)NC(Cc1ccc(Cl)cc1)C(=O)NC(Cc1cccnc1)C(=O)NC(CO)C(=O)N(C)C(Cc1ccc(O)cc1)C(=O)NC(CC(N)=O)C(=O)NC(CC(C)C)C(=O)NC(CCCC[NH2+]C(C)C)C(=O)N1CCCC1C(=O)NC(C)C(N)=O	-1	-1	-1	-1	-1	-1	-1	0
CC(=O)NC(Cc1ccc2ccccc2c1)C(=O)NC(Cc1ccc(Cl)cc1)C(=O)NC(Cc1cccnc1)C(=O)NC(CO)C(=O)NC(Cc1ccc(NC(=O)C2CC(=O)NC(=O)N2)cc1)C(=O)NC(Cc1ccc(NC(N)=O)cc1)C(=O)NC(CC(C)C)C(=O)NC(CCCC[NH2+]C(C)C)C(=O)N1CCCC1C(=O)NC(C)C(N)=O	-1	-1	-1	-1	-1	-1	-1	0
CC(=O)NC(Cc1ccc2ccccc2c1)C(=O)NC(Cc1ccc(Cl)cc1)C(=O)NC(Cc1cccnc1)C(=O)NC(CO)C(=O)NC(Cc1ccc(O)cc1)C(=O)NC(CCCNC(N)=O)C(=O)NC(CC(C)C)C(=O)NC(CCCNC(N)=[NH2+])C(=O)N1CCCC1C(=O)NC(C)C(N)=O	-1	-1	-1	-1	-1	-1	-1	0
CC(=O)NC(N)=S	-1	-1	-1	-1	-1	-1	1	-1
CC(=O)NC1(O)C2(Cl)C3(Cl)C4(Cl)C(Cl)(Cl)C5(Cl)C3(Cl)C1(Cl)C5(Cl)C42Cl	-1	-1	-1	-1	-1	-1	1	-1
CC(=O)NC1C(O)CC(O)(C(=O)O)OC1C(O)C(O)CO	-1	-1	-1	-1	-1	-1	0	-1
CC(=O)NC1C(O)OC(CO)C(O)C1OC1OC(C(=O)O)C(OC2OC(CO)C(O)C(OC3OC(C(=O)O)C(O)C(O)C3O)C2NC(C)=O)C(O)C1O	-1	-1	-1	-1	-1	-1	0	-1
CC(=O)NC1C(O)OC(COS(=O)(=O)O)C(OC2OC(C(=O)O)C(OC3OC(CO)C(OC4OC(C(=O)O)C(O)C(O)C4OS(=O)(=O)O)C(OS(=O)(=O)O)C3NS(=O)(=O)O)C(O)C2OS(=O)(=O)O)C1O	-1	-1	-1	-1	-1	-1	0	-1
CC(=O)NC1C(O)OC(OS(=O)(=O)O)C(O)C1OC1OC(C(=O)O)C(O)C(O)C1O	-1	-1	-1	-1	-1	-1	0	-1
CC(=O)NC1C(O)OC(OS(=O)(=O)[O-])C(O)C1OC1OC(C(=O)[O-])C(O)C(O)C1O	-1	-1	-1	-1	-1	-1	-1	0
CC(=O)NC1C([NH+]=C(N)N)C=C(C(=O)[O-])OC1C(O)C(O)CO	-1	-1	-1	-1	-1	-1	-1	0
CC(=O)NC1CCC(C(C)C(N)C(=O)N2CCC(F)C2)CC1	1	1	1	-1	-1	-1	-1	-1
CC(=O)NC1CCCN(c2ccnc3c2n(Cc2ccccc2C#N)c(=O)n3C)C1	0	0	0	-1	-1	-1	-1	-1
CC(=O)NCC(=O)N1CCCC1B(O)O	0	1	1	-1	-1	-1	-1	-1
CC(=O)NCC1CC2CCCCC2N1C(=O)CC(N)Cc1cc(F)c(F)cc1F	0	1	1	-1	-1	-1	-1	-1
CC(=O)NCC1CN(c2ccc(N3CCOCC3)c(F)c2)C(=O)O1	-1	-1	-1	-1	-1	-1	-1	0
CC(=O)NCCC(N)C(=O)N1CCCCC1	0	0	0	-1	-1	-1	-1	-1
CC(=O)NCCCCC(N)C(=O)N1CCC2CC21	0	0	0	-1	-1	-1	-1	-1
CC(=O)NCCCOc1ccc(C(=O)N2CCC(N3C(=O)CCc4ccccc43)CC2)cc1	-1	-1	-1	-1	-1	-1	0	-1
CC(=O)NCCCS(=O)(=O)[O-]	-1	-1	-1	-1	-1	-1	-1	0
CC(=O)NCCO	-1	-1	-1	-1	-1	-1	0	-1
CC(=O)NCSC(C)(C)C(N)C(=O)N1CC(F)CC1C#N	1	1	1	-1	-1	-1	-1	-1
CC(=O)NCc1c(I)c(NC(C)=O)c(I)c(C(=O)O)c1I	-1	-1	-1	-1	-1	-1	0	-1
CC(=O)NCc1c(I)c(NC(C)=O)c(I)c(C(=O)[O-])c1I	-1	-1	-1	-1	-1	-1	-1	0
CC(=O)NNC(=O)c1ccccn1	-1	-1	-1	-1	-1	-1	0	-1
CC(=O)NNc1ccc(N)cc1	-1	-1	-1	-1	-1	-1	1	-1
CC(=O)NO	-1	-1	-1	-1	-1	-1	-1	0
CC(=O)Nc1c(I)c(C(=O)NC(C=O)C(O)C(O)C(O)CO)c(I)c(N(C)C(C)=O)c1I	-1	-1	-1	-1	-1	-1	0	-1
CC(=O)Nc1c(I)c(C(=O)NC2C(O)OC(CO)C(O)C2O)c(I)c(N(C)C(C)=O)c1I	-1	-1	-1	-1	-1	-1	-1	0
CC(=O)Nc1c(I)c(C(=O)O)c(I)c(N(C)C(C)=O)c1I	-1	-1	-1	-1	-1	-1	0	-1
CC(=O)Nc1c(I)c(C(=O)[O-])c(I)c(N(C)C(C)=O)c1I	-1	-1	-1	-1	-1	-1	-1	0
CC(=O)Nc1c(I)c(NC(C)=O)c(I)c(C(=O)O)c1I	-1	-1	-1	-1	-1	-1	0	-1
CC(=O)Nc1c(I)c(NC(C)=O)c(I)c(C(=O)[O-])c1I	-1	-1	-1	-1	-1	-1	-1	0
CC(=O)Nc1c(I)cc(I)c(C(=O)[O-])c1I	-1	-1	-1	-1	-1	-1	-1	0
CC(=O)Nc1c(I)cc(I)c(OCCOC(C)C(=O)O)c1I	-1	-1	-1	-1	-1	-1	0	-1
CC(=O)Nc1cc(Cl)c([N+](=O)[O-])cc1Cl	-1	-1	-1	-1	-1	-1	0	-1
CC(=O)Nc1cc(Cl)ccc1Cl	-1	-1	-1	-1	-1	-1	0	-1
CC(=O)Nc1cc(NS(=O)(=O)C(F)(F)F)c(C)cc1C	-1	-1	-1	-1	-1	-1	0	-1
CC(=O)Nc1cc2cccnc2c(N2CCN(CCO)CC2)n1	-1	-1	-1	-1	-1	-1	0	-1
CC(=O)Nc1ccc(-c2ccc(N)cc2)cc1	-1	-1	-1	-1	-1	-1	0	-1
CC(=O)Nc1ccc(-c2ccc3nccc(C(=O)NCC(=O)N4CC(F)(F)CC4C#N)c3c2)cc1	0	0	1	-1	-1	-1	-1	-1
CC(=O)Nc1ccc(-n2c(-c3c(-c4ccccc4)[nH]c4ccc(F)cc34)nc(-c3ccccc3)c2-c2ccccc2)cc1	-1	-1	-1	0	0	0	-1	-1
CC(=O)Nc1ccc(C(=O)CCl)cc1	-1	-1	-1	-1	-1	-1	0	-1
CC(=O)Nc1ccc(C(C(=O)N(C)C)C(N)C(=O)N2CCC(F)C2)cc1.O=C(O)C(F)(F)F	0	1	1	-1	-1	-1	-1	-1
CC(=O)Nc1ccc(C(C)C(N)C(=O)N2CCC(F)C2)cc1.O=C(O)C(F)(F)F	0	0	1	-1	-1	-1	-1	-1
CC(=O)Nc1ccc(C(C[N+](=O)[O-])Sc2ccc(C)cc2)cc1	-1	-1	-1	-1	-1	-1	0	-1
CC(=O)Nc1ccc(C)c(NS(=O)(=O)C(F)(F)F)c1	-1	-1	-1	-1	-1	-1	0	-1
CC(=O)Nc1ccc(C2=NN(C(C)=O)C(C)Cc3cc4c(cc32)OCO4)cc1	-1	-1	-1	-1	-1	-1	0	-1
CC(=O)Nc1ccc(CC(=O)O)cc1	-1	-1	-1	-1	-1	-1	0	-1
CC(=O)Nc1ccc(CS(=O)(=O)C(C)(C)C(N)C(=O)N2CC(F)CC2C#N)cc1	0	1	1	-1	-1	-1	-1	-1
CC(=O)Nc1ccc(Cc2ccccn2)c([N+](=O)[O-])c1	-1	-1	-1	-1	-1	-1	1	-1
CC(=O)Nc1ccc(N)cc1	-1	-1	-1	-1	-1	-1	0	-1
CC(=O)Nc1ccc(N=NN(C)C)cc1	-1	-1	-1	-1	-1	-1	0	-1
CC(=O)Nc1ccc(N=Nc2c(S(=O)(=O)O)cc3cc(NC(=O)Nc4ccc5c(O)c(N=Nc6ccccc6)c(S(=O)(=O)O)cc5c4)ccc3c2O)cc1	-1	-1	-1	-1	-1	-1	0	-1
CC(=O)Nc1ccc(N=Nc2c(S(=O)(=O)O)cc3cc(S(=O)(=O)O)cc(NC(C)=O)c3c2O)cc1	-1	-1	-1	-1	-1	-1	0	-1
CC(=O)Nc1ccc(O)cc1	-1	-1	-1	-1	-1	-1	-1	0
CC(=O)Nc1ccc(OC(=O)c2ccccc2OC(C)=O)cc1	-1	-1	-1	-1	-1	-1	0	-1
CC(=O)Nc1ccc(OC(=O)c2cccs2)cc1	-1	-1	-1	-1	-1	-1	0	-1
CC(=O)Nc1ccc(OCC(O)CNC(C)C)cc1	-1	-1	-1	-1	-1	-1	0	-1
CC(=O)Nc1ccc(OP(=O)(Oc2ccc(NC(C)=O)cc2)C2CCCN2C(=O)C(CCCCN)NC(=O)OCc2ccccc2)cc1	0	0	0	-1	-1	-1	-1	-1
CC(=O)Nc1ccc(OP(=O)(Oc2ccc(NC(C)=O)cc2)C2CCCN2C(=O)C(N)CCCCN)cc1	0	0	0	-1	-1	-1	-1	-1
CC(=O)Nc1ccc(OP(=O)(Oc2ccc(NC(C)=O)cc2)C2CCCN2C(=O)C2CCCN2)cc1	0	1	1	-1	-1	-1	-1	-1
CC(=O)Nc1ccc(OP(=O)(Oc2ccc(NC(C)=O)cc2)C2CCCN2C(=O)C2CCCN2)cc1.Cl	0	1	1	-1	-1	-1	-1	-1
CC(=O)Nc1ccc(OP(=O)(Oc2ccc(NC(C)=O)cc2)C2c3ccccc3CN2C(=O)C(CCCCN)NC(=O)OCc2ccccc2)cc1	0	0	0	-1	-1	-1	-1	-1
CC(=O)Nc1ccc(OP(=O)(Oc2ccc(NC(C)=O)cc2)C2c3ccccc3CN2C(=O)C(N)CCCCN)cc1	0	0	0	-1	-1	-1	-1	-1
CC(=O)Nc1ccc(S(=O)(=O)Cl)cc1	-1	-1	-1	-1	-1	-1	0	-1
CC(=O)Nc1ccc(S(=O)(=O)N2CCN(C(=O)CCNCC(=O)N3CCCC3C#N)CC2)cc1	0	0	0	-1	-1	-1	-1	-1
CC(=O)Nc1ccc(S(=O)(=O)Nc2cc(C)on2)cc1	-1	-1	-1	-1	-1	-1	0	-1
CC(=O)Nc1ccc(S(=O)(=O)O)c2cc(S(=O)(=O)O)c(N=Nc3ccc(N=Nc4ccc(S(=O)(=O)O)cc4)c4ccc(S(=O)(=O)O)cc34)c(O)c12	-1	-1	-1	-1	-1	-1	0	-1
CC(=O)Nc1ccc([N+](=O)[O-])c(Cl)n1	-1	-1	-1	-1	-1	-1	0	-1
CC(=O)Nc1ccc2c(=O)n(CC(C)C)c(CN)c(-c3ccccc3)c2c1	0	1	1	-1	-1	-1	-1	-1
CC(=O)Nc1ccc2c(c1)OCO2	-1	-1	-1	-1	-1	-1	0	-1
CC(=O)Nc1ccc2c(c1)nc1n2CC(N)C(c2cc(F)c(F)cc2F)C1.O=C(O)C(F)(F)F	1	1	1	-1	-1	-1	-1	-1
CC(=O)Nc1ccc2c(c1)sc1ccccc12	-1	-1	-1	-1	-1	-1	0	-1
CC(=O)Nc1ccc2nc(C(F)(F)F)[nH]c2c1	-1	-1	-1	-1	-1	-1	1	-1
CC(=O)Nc1cccc(-c2cc(N3CC(N)C(c4cc(F)c(F)cc4F)C3)ncn2)c1	1	1	1	-1	-1	-1	-1	-1
CC(=O)Nc1cccc(-c2ccc3nccc(C(=O)NCC(=O)N4CC(F)(F)CC4C#N)c3c2)c1	0	0	1	-1	-1	-1	-1	-1
CC(=O)Nc1cccc(N=Nc2ccc(N(C)C)cc2)c1	-1	-1	-1	-1	-1	-1	0	-1
CC(=O)Nc1cccc(NC(C)=O)c1	-1	-1	-1	-1	-1	-1	0	-1
CC(=O)Nc1cccc(OP(=O)(Oc2cccc(NC(C)=O)c2)C2CCCN2C(=O)C2CCCN2)c1.Cl	0	0	1	-1	-1	-1	-1	-1
CC(=O)Nc1cccc2c3c([nH]c12)CCCC3	-1	-1	-1	-1	-1	-1	0	-1
CC(=O)Nc1cccc2c3ccccc3n(C)c12	-1	-1	-1	-1	-1	-1	0	-1
CC(=O)Nc1ccccc1	-1	-1	-1	-1	-1	-1	0	-1
CC(=O)Nc1ccccc1-c1ccc2nccc(C(=O)NCC(=O)N3CC(F)(F)CC3C#N)c2c1	0	0	1	-1	-1	-1	-1	-1
CC(=O)Nc1ccccc1CCNC(=O)c1ccc2ccccc2c1O	-1	-1	-1	-1	-1	-1	0	-1
CC(=O)Nc1ccccc1O	-1	-1	-1	-1	-1	-1	0	-1
CC(=O)Nc1ccncc1	-1	-1	-1	-1	-1	-1	0	-1
CC(=O)Nc1nc(C)c(S(=O)(=O)N(C)C2CCC(C(N)Cc3cc(F)ccc3F)CC2)s1	1	1	1	-1	-1	-1	-1	-1
CC(=O)Nc1ncc([N+](=O)[O-])s1	-1	-1	-1	-1	-1	-1	0	-1
CC(=O)Nc1nnc(S(N)(=O)=O)s1	-1	-1	-1	-1	-1	-1	-1	0
CC(=O)OC(C(=O)NC(N)=O)c1ccccc1	-1	-1	-1	-1	-1	-1	0	-1
CC(=O)OC(C(Cl)(Cl)Cl)P(=O)(Oc1ccccc1)Oc1ccccc1	-1	-1	-1	-1	-1	-1	0	-1
CC(=O)OC(C)(C)C	-1	-1	-1	-1	-1	-1	0	-1
CC(=O)OC(C)(C)C1CC=C(C)CC1	-1	-1	-1	-1	-1	-1	0	-1
CC(=O)OC(C)(C)CCc1ccccc1	-1	-1	-1	-1	-1	-1	0	-1
CC(=O)OC(C)(C)Cc1ccccc1	-1	-1	-1	-1	-1	-1	0	-1
CC(=O)OC(C)=O	-1	-1	-1	-1	-1	-1	0	-1
CC(=O)OC(C)C	-1	-1	-1	-1	-1	-1	0	-1
CC(=O)OC(C)C(C)C(=O)OCC12C3CC4(C)C(=CCC5C6(C)CCC(OC7OC(C(=O)O)C(OC8OC(CO)C(O)C(O)C8O)C(O)C7OC7OCC(O)C(O)C7O)C(C)(CO)C6CCC54C)C1CC(C)(C)C(O3)C2O	-1	-1	-1	-1	-1	-1	0	-1
CC(=O)OC(C)C(Cl)(Cl)Cl	-1	-1	-1	-1	-1	-1	0	-1
CC(=O)OC(C)CC(C)C	-1	-1	-1	-1	-1	-1	0	-1
CC(=O)OC(C)C[N+](C)(C)C	-1	-1	-1	-1	-1	-1	-1	0
CC(=O)OC(C)Cc1ccccc1	-1	-1	-1	-1	-1	-1	0	-1
CC(=O)OC(C)OC(=O)C(C)c1ccc(-c2ccccc2)c(F)c1	-1	-1	-1	-1	-1	-1	1	-1
CC(=O)OC(C)c1ccccc1	-1	-1	-1	-1	-1	-1	0	-1
CC(=O)OC(OC(C)=O)C(Cl)CCl	-1	-1	-1	-1	-1	-1	0	-1
CC(=O)OC(c1ccc(Cl)c(Cl)c1)C(Cl)(Cl)Cl	-1	-1	-1	-1	-1	-1	0	-1
CC(=O)OC(c1ccccc1)C(Cl)(Cl)Cl	-1	-1	-1	-1	-1	-1	0	-1
CC(=O)OC(c1ccccc1)C1CCCCN1	-1	-1	-1	-1	-1	-1	0	-1
CC(=O)OC1(C(C)=O)CCC2C3C=C(C)C4=CC(=O)CCC4(C)C3CCC21C	-1	-1	-1	-1	-1	-1	-1	0
CC(=O)OC1(C(C)=O)CCC2C3C=C(C)C4=CC(=O)CCC4C3CCC21C	-1	-1	-1	-1	-1	-1	0	-1
CC(=O)OC1(C(C)=O)CCC2C3C=C(Cl)C4=CC(=O)C5CC5C4(C)C3CCC21C	-1	-1	-1	-1	-1	-1	0	-1
CC(=O)OC1(C(C)=O)CCC2C3C=C(Cl)C4=CC(=O)CCC4(C)C3CCC21C	-1	-1	-1	-1	-1	-1	0	-1
CC(=O)OC1(C(C)=O)CCC2C3CC(C)C4=CC(=O)C=CC4(C)C3(F)C(O)CC21C	-1	-1	-1	-1	-1	-1	-1	0
CC(=O)OC1(C(C)=O)CCC2C3CC(C)C4=CC(=O)CCC4(C)C3CCC21C	-1	-1	-1	-1	-1	-1	0	0
CC(=O)OC1(C(C)=O)CCC2C3CCC4=CC(=O)CCC4=C3C(c3ccc(N(C)C)cc3)CC21C	-1	-1	-1	-1	-1	-1	-1	0
CC(=O)OC1(C)CC(C)C(=O)C(C(O)CC2CC(=O)NC(=O)C2)C1	-1	-1	-1	-1	-1	-1	1	-1
CC(=O)OC1(C)CCC23CC1C(C)(C)C2CCC3C	-1	-1	-1	-1	-1	-1	0	-1
CC(=O)OC12CC3CC(CC(NCC(=O)N4CCCC4C#N)(C3)C1)C2	1	1	1	-1	-1	-1	-1	-1
CC(=O)OC12CCC(C)=CCC13CCC2C(C)(C=CC=C(C)C(=O)O)OC3=O	-1	-1	-1	-1	-1	-1	1	-1
CC(=O)OC12CCCC(C)(CCC3C1CC3(C)C)C2	-1	-1	-1	-1	-1	-1	0	-1
CC(=O)OC12COC1CC(O)C1(C)C(=O)C(O)C3=C(C)C(OC(=O)C(O)C(NC(=O)OC(C)(C)C)c4ccccc4)CC(O)(C(OC(=O)c4ccccc4)C21)C3(C)C	-1	-1	-1	-1	-1	-1	-1	1
CC(=O)OC1=C(OC(C)=O)C(=O)OC1=O	-1	-1	-1	-1	-1	-1	0	-1
CC(=O)OC1=C(c2c(C)cc(C)cc2C)C(=O)c2ccccc21	-1	-1	-1	-1	-1	-1	0	-1
CC(=O)OC1C(=O)C2(C)C(O)CC3OCC3(OC(C)=O)C2C(OC(=O)c2ccccc2)C2(O)CC(OC(=O)C(O)C(NC(=O)c3ccccc3)c3ccccc3)C(C)=C1C2(C)C	-1	-1	-1	-1	-1	-1	-1	1
CC(=O)OC1C(=O)OC2C(OC(C)=O)C(=O)OC12	-1	-1	-1	-1	-1	-1	0	-1
CC(=O)OC1C(O)C2OC3C=C(C)C(=O)C(O)C3(CO)C1(C)C21CO1	-1	-1	-1	-1	-1	-1	1	-1
CC(=O)OC1C=C(C)C2CC(=C(C)C)CC2C(C)C1	-1	-1	-1	-1	-1	-1	0	-1
CC(=O)OC1CC(C)CCC1C(C)C	-1	-1	-1	-1	-1	-1	0	-1
CC(=O)OC1CC(C)OC(C)O1	-1	-1	-1	-1	-1	-1	0	-1
CC(=O)OC1CC(OC2C(O)CC(OC3C(O)CC(OC4CCC5(C)C(CCC6C5CCC5(C)C(C7=CC(=O)OC7)CCC65O)C4)OC3C)OC2C)OC(C)C1O	-1	-1	-1	-1	-1	-1	-1	0
CC(=O)OC1CC2(O)C(CCC3(C)C(c4ccc(=O)oc4)CCC32O)C2(C)CCC(OC3OC(CO)C(O)C(O)C3O)C=C12	-1	-1	-1	-1	-1	-1	1	-1
CC(=O)OC1CC2CC(NCC(=O)N3CCCC3C#N)CC2C1.Cl	1	1	1	-1	-1	-1	-1	-1
CC(=O)OC1CC2CCC1(C)C2(C)C	-1	-1	-1	-1	-1	-1	0	-1
CC(=O)OC1CC2CCC3C(CCC4(C)C3CC(N3CC[N+](C)(C)CC3)C4OC(C)=O)C2(C)CC1N1CC[N+](C)(C)CC1	-1	-1	-1	-1	-1	-1	-1	0
CC(=O)OC1CC2CCC3C(CCC4(C)C3CC(OC(C)=O)C4[N+]3(C)CCCCC3)C2(C)CC1[N+]1(C)CCCCC1	-1	-1	-1	-1	-1	-1	1	-1
CC(=O)OC1CC2CCC3C(CCC4(C)C3CC([N+]3(C)CCCCC3)C4OC(C)=O)C2(C)CC1N1CCCCC1	-1	-1	-1	-1	-1	-1	0	-1
CC(=O)OC1CC2CCC3C(CCC4(C)C3CC([N+]3(C)CCCCC3)C4OC(C)=O)C2(C)CC1[N+]1(C)CCCCC1	-1	-1	-1	-1	-1	-1	1	0
CC(=O)OC1CC2CCC3C(CCC4(C)C3CC([N+]3(C)CCCCC3)C4OC(C)=O)C2(C)CC1[NH+]1CCCCC1	-1	-1	-1	-1	-1	-1	-1	0
CC(=O)OC1CCC(C(C)(C)C)CC1	-1	-1	-1	-1	-1	-1	0	-1
CC(=O)OC1CCC(N2CCCCC2)CC1	-1	-1	-1	-1	-1	-1	0	-1
CC(=O)OC1CCC2(C)C(=CCC3C2CCC2(C)C(C(C)=O)=CCC32)C1	0	0	0	-1	-1	-1	-1	-1
CC(=O)OC1CCC2(C)C(CCC3(C)C2C(=O)C=C2C4CC(C)(C(=O)O)CCC4(C)CCC23C)C1(C)C	-1	-1	-1	-1	-1	-1	0	-1
CC(=O)OC1CCC2C3CCC4CC(=O)C=C(C)C4(C)C3CCC12C	-1	-1	-1	-1	-1	-1	0	-1
CC(=O)OC1CCC2CCCCC2C1	-1	-1	-1	-1	-1	-1	0	-1
CC(=O)OC1CCCCC1C(C)(C)C	-1	-1	-1	-1	-1	-1	0	-1
CC(=O)OC1CN(C)C(=O)N1c1cc(C(C)(C)C)no1	-1	-1	-1	-1	-1	-1	0	-1
CC(=O)OC1CN(C)C(=O)N1c1cc(C(C)(C)C)on1	-1	-1	-1	-1	-1	-1	0	-1
CC(=O)OC1Cc2ccccc2N(C(N)=O)c2ccccc21	-1	-1	-1	-1	-1	-1	-1	1
CC(=O)OC1c2c(ccc3ccc(=O)oc23)OC(C)(C)C1OC(=O)C=C(C)C	-1	-1	-1	-1	-1	-1	0	-1
CC(=O)OC1c2cccc(O)c2C(=O)c2c(O)cccc21	-1	-1	-1	-1	-1	-1	0	-1
CC(=O)OC=CCOC(C)=O	-1	-1	-1	-1	-1	-1	1	-1
CC(=O)OCC#N	-1	-1	-1	-1	-1	-1	1	-1
CC(=O)OCC(=O)C1(O)C(C)CC2C3CC(F)C4=CC(=O)C=CC4(C)C3C(O)CC21C	-1	-1	-1	-1	-1	-1	-1	0
CC(=O)OCC(=O)C1(O)C(C)CC2C3CCC4=CC(=O)C=CC4(C)C3(F)C(O)CC21C	-1	-1	-1	-1	-1	-1	-1	0
CC(=O)OCC(=O)C1(O)CCC2C3CC(C)C4=CC(=O)C=CC4(C)C3C(O)CC21C	-1	-1	-1	-1	-1	-1	0	-1
CC(=O)OCC(=O)C1(O)CCC2C3CCC4=CC(=O)CCC4(C)C3(F)C(O)CC21C	-1	-1	-1	-1	-1	-1	0	0
CC(=O)OCC(=O)C1(O)CCC2C3CCC4=CC(=O)CCC4(C)C3C(=O)CC21C	-1	-1	-1	-1	-1	-1	-1	0
CC(=O)OCC(=O)C1(O)CCC2C3CCC4=CC(=O)CCC4(C)C3C(O)CC21C	-1	-1	-1	-1	-1	-1	-1	0
CC(=O)OCC(=O)C1(OC(C)=O)C(C)CC2C3CC(F)C4=CC(=O)C=CC4(C)C3(F)C(O)CC21C	-1	-1	-1	-1	-1	-1	0	0
CC(=O)OCC(=O)C1(OC(C)=O)CCC2C3CC(F)C4=CC(=O)C(Br)=CC4(C)C3(F)C(O)CC21C	-1	-1	-1	-1	-1	-1	0	-1
CC(=O)OCC(=O)C12OC(C)(C)OC1CC1C3CC(F)C4=CC(=O)C=CC4(C)C3(F)C(O)CC12C	-1	-1	-1	-1	-1	-1	1	0
CC(=O)OCC(=O)C12OC3(CCCC3)OC1CC1C3CCC4=CC(=O)C=CC4(C)C3(F)C(O)CC12C	-1	-1	-1	-1	-1	-1	0	0
CC(=O)OCC(=O)C1CCC2C3CCC4=CC(=O)CCC4(C)C3CCC12C	-1	-1	-1	-1	-1	-1	-1	0
CC(=O)OCC(=O)NCCCOc1cccc(CN2CCCCC2)c1	-1	-1	-1	-1	-1	-1	0	-1
CC(=O)OCC(C(OC(C)=O)c1ccccc1)[N+](=O)[O-]	-1	-1	-1	-1	-1	-1	0	-1
CC(=O)OCC(C)=CCCC1(C)C2CC3C(C2)C31C	-1	-1	-1	-1	-1	-1	0	-1
CC(=O)OCC(C)C	-1	-1	-1	-1	-1	-1	0	-1
CC(=O)OCC(C)O	-1	-1	-1	-1	-1	-1	0	-1
CC(=O)OCC(C)OC(C)=O	-1	-1	-1	-1	-1	-1	0	-1
CC(=O)OCC(C)c1ccccc1	-1	-1	-1	-1	-1	-1	0	-1
CC(=O)OCC(CCn1cnc2cnc(N)nc21)COC(C)=O	-1	-1	-1	-1	-1	-1	-1	0
CC(=O)OCC(COC(C)=O)OC(C)=O	-1	-1	-1	-1	-1	-1	0	-1
CC(=O)OCC(COc1ccccc1)OC(C)=O	-1	-1	-1	-1	-1	-1	0	-1
CC(=O)OCC12CC(O)C(C)=CC1OC1C(O)C(O)C2(C)C12CO2	-1	-1	-1	-1	-1	-1	1	-1
CC(=O)OCC12CC(OC(=O)CC(C)C)C(C)=CC1OC1C(O)C(OC(C)=O)C2(C)C12CO2	-1	-1	-1	-1	-1	-1	1	-1
CC(=O)OCC12CCC(C)=CC1OC1C(O)C(OC(C)=O)C2(C)C12CO2	-1	-1	-1	-1	-1	-1	1	-1
CC(=O)OCC12CCC(O)C=C1CCC1(O)C2CCC2(C)C(c3ccc(=O)oc3)CCC21O	-1	-1	-1	-1	-1	-1	1	-1
CC(=O)OCC1=C(C(=O)O)N2C(=O)C(NC(=O)C(N)c3ccccc3)C2SC1	-1	-1	-1	-1	-1	-1	0	-1
CC(=O)OCC1=C(C(=O)O)N2C(=O)C(NC(=O)CC#N)C2SC1	-1	-1	-1	-1	-1	-1	0	-1
CC(=O)OCC1=C(C(=O)O)N2C(=O)C(NC(=O)CSc3ccncc3)C2SC1	-1	-1	-1	-1	-1	-1	0	-1
CC(=O)OCC1=C(C(=O)O)N2C(=O)C(NC(=O)Cc3cccs3)C2SC1	-1	-1	-1	-1	-1	-1	0	-1
CC(=O)OCC1=C(C(=O)[O-])N2C(=O)C(NC(=O)C([NH3+])c3ccccc3)C2SC1	-1	-1	-1	-1	-1	-1	-1	0
CC(=O)OCC1=C(C(=O)[O-])N2C(=O)C(NC(=O)CSc3ccncc3)C2SC1	-1	-1	-1	-1	-1	-1	-1	0
CC(=O)OCC1=C(C(=O)[O-])N2C(=O)C(NC(=O)Cc3cccs3)C2SC1	-1	-1	-1	-1	-1	-1	-1	0
CC(=O)OCC1=CCC23CC1C(C)(C)C2CCC3C	-1	-1	-1	-1	-1	-1	0	-1
CC(=O)OCC1=CCC2CC1C2(C)C	-1	-1	-1	-1	-1	-1	0	-1
CC(=O)OCC1CC2CCCCC2N1C(=O)CC(N)Cc1cc(F)c(F)cc1F	1	1	1	-1	-1	-1	-1	-1
CC(=O)OCC1OC(OC2(COC(C)=O)OC(COC(C)=O)C(OC(C)=O)C2OC(C)=O)C(OC(C)=O)C(OC(C)=O)C1OC(C)=O	-1	-1	-1	-1	-1	-1	0	-1
CC(=O)OCC1OC(n2ncc(=O)[nH]c2=O)C(OC(C)=O)C1OC(C)=O	-1	-1	-1	-1	-1	-1	0	-1
CC(=O)OCC=C(C)C	-1	-1	-1	-1	-1	-1	0	-1
CC(=O)OCC=C(C)CCC=C(C)C	-1	-1	-1	-1	-1	-1	0	-1
CC(=O)OCC=Cc1ccccc1	-1	-1	-1	-1	-1	-1	0	-1
CC(=O)OCCC(C)C	-1	-1	-1	-1	-1	-1	0	-1
CC(=O)OCCC(C)CC(C)(C)C	-1	-1	-1	-1	-1	-1	0	-1
CC(=O)OCCC(C)CCC=C(C)C	-1	-1	-1	-1	-1	-1	0	-1
CC(=O)OCCC(C)CCCC(C)C	-1	-1	-1	-1	-1	-1	0	-1
CC(=O)OCCC(Cl)C(C)=O	-1	-1	-1	-1	-1	-1	0	-1
CC(=O)OCCC1=CCC2CC1C2(C)C	-1	-1	-1	-1	-1	-1	0	-1
CC(=O)OCCCC(=O)CBr	-1	-1	-1	-1	-1	-1	0	-1
CC(=O)OCCCCNc1nc2scnn2c(=O)c1[N+](=O)[O-]	0	0	0	-1	-1	-1	-1	-1
CC(=O)OCCCNc1nc2scnn2c(=O)c1[N+](=O)[O-]	0	0	0	-1	-1	-1	-1	-1
CC(=O)OCCCc1ccccc1	-1	-1	-1	-1	-1	-1	0	-1
CC(=O)OCCCl	-1	-1	-1	-1	-1	-1	1	-1
CC(=O)OCCN(CCOC(C)=O)N=O	-1	-1	-1	-1	-1	-1	0	-1
CC(=O)OCCN(CCOC(C)=O)c1ccccc1	-1	-1	-1	-1	-1	-1	0	-1
CC(=O)OCCNc1nc2scnn2c(=O)c1[N+](=O)[O-]	0	0	0	-1	-1	-1	-1	-1
CC(=O)OCCO	-1	-1	-1	-1	-1	-1	0	-1
CC(=O)OCCOC(C)=O	-1	-1	-1	-1	-1	-1	0	-1
CC(=O)OCC[N+](C)(C)C	-1	-1	-1	-1	-1	-1	-1	0
CC(=O)OCCc1ccccc1	-1	-1	-1	-1	-1	-1	0	-1
CC(=O)OCN(C)N=O	-1	-1	-1	-1	-1	-1	1	-1
CC(=O)OCOC(=O)C1=C(COC(N)=O)SC2C(C(C)O)C(=O)N12	-1	-1	-1	-1	-1	-1	0	-1
CC(=O)OCc1ccc(C(C)C)cc1	-1	-1	-1	-1	-1	-1	0	-1
CC(=O)OCc1ccc(C)cc1	-1	-1	-1	-1	-1	-1	0	-1
CC(=O)OCc1ccc2c(c1)OCO2	-1	-1	-1	-1	-1	-1	0	-1
CC(=O)OCc1ccc2cc1C(=O)NCC(=O)NCC(=O)NCCCCC(N)C(=O)N1CCCC1C(=O)N2.O=C(O)C(F)(F)F	0	0	0	-1	-1	-1	-1	-1
CC(=O)OCc1ccccc1	-1	-1	-1	-1	-1	-1	0	-1
CC(=O)ON(C(=O)OC(C)C)c1ccccc1	-1	-1	-1	-1	-1	-1	0	-1
CC(=O)OOC(C)(C)C	-1	-1	-1	-1	-1	-1	0	-1
CC(=O)O[Hg]c1ccccc1	-1	-1	-1	-1	-1	-1	1	-1
CC(=O)O[Pb](C)(C)OC(C)=O	-1	-1	-1	-1	-1	-1	1	-1
CC(=O)O[Pb](OC(C)=O)(c1ccccc1)c1ccccc1	-1	-1	-1	-1	-1	-1	0	-1
CC(=O)O[Pb](c1ccccc1)(c1ccccc1)c1ccccc1	-1	-1	-1	-1	-1	-1	1	-1
CC(=O)O[Si](C)(OC(C)=O)OC(C)=O	-1	-1	-1	-1	-1	-1	0	-1
CC(=O)O[Sn](C(C)C)(C(C)C)C(C)C	-1	-1	-1	-1	-1	-1	1	-1
CC(=O)O[Sn](C)(C)C	-1	-1	-1	-1	-1	-1	1	-1
CC(=O)O[Sn](CC(C)(C)c1ccccc1)(CC(C)(C)c1ccccc1)CC(C)(C)c1ccccc1	-1	-1	-1	-1	-1	-1	0	-1
CC(=O)O[Sn](c1ccccc1)(c1ccccc1)c1ccccc1	-1	-1	-1	-1	-1	-1	1	-1
CC(=O)O[U](=O)(=O)OC(C)=O	-1	-1	-1	-1	-1	-1	1	-1
CC(=O)Oc1c(Br)cc(Cl)cc1C(=S)Nc1ccc(Br)cc1	-1	-1	-1	-1	-1	-1	0	-1
CC(=O)Oc1c(C(C)(C)C)cc([N+](=O)[O-])c(C)c1[N+](=O)[O-]	-1	-1	-1	-1	-1	-1	1	-1
CC(=O)Oc1c(C)c(C)c2c(c1C)CCC(C)(CCCC(C)CCCC(C)CCCC(C)C)O2	-1	-1	-1	-1	-1	-1	-1	0
CC(=O)Oc1c(C)cc(OCC(O)C[NH2+]C(C)C)c(C)c1C	-1	-1	-1	-1	-1	-1	-1	0
CC(=O)Oc1c(I)cc(I)cc1C(=O)Nc1ccc(Cl)cc1	-1	-1	-1	-1	-1	-1	0	-1
CC(=O)Oc1c([N+](=O)[O-])cc([N+](=O)[O-])cc1C(C)(C)C	-1	-1	-1	-1	-1	-1	1	-1
CC(=O)Oc1cc(C(C)C)c(OCCN(C)C)cc1C	-1	-1	-1	-1	-1	-1	0	-1
CC(=O)Oc1cc(C(F)(F)F)ccc1C(=O)O	-1	-1	-1	-1	-1	-1	0	-1
CC(=O)Oc1cc2c(s1)CC[NH+](C(C(=O)C1CC1)c1ccccc1F)C2	-1	-1	-1	-1	-1	-1	-1	0
CC(=O)Oc1ccc(-c2ccc(F)cc2)cc1C(=O)O	-1	-1	-1	-1	-1	-1	1	-1
CC(=O)Oc1ccc(Br)cc1C(=O)O	-1	-1	-1	-1	-1	-1	0	-1
CC(=O)Oc1ccc(C(=C2CCCCC2)c2ccc(OC(C)=O)cc2)cc1	-1	-1	-1	-1	-1	-1	0	-1
CC(=O)Oc1ccc(C(c2ccc(OC(C)=O)cc2)c2ccccn2)cc1	-1	-1	-1	-1	-1	-1	-1	0
CC(=O)Oc1ccc(C(c2ccc(OS(=O)(=O)O)cc2)c2ccccn2)cc1	-1	-1	-1	-1	-1	-1	0	-1
CC(=O)Oc1ccc(C)cc1	-1	-1	-1	-1	-1	-1	0	-1
CC(=O)Oc1ccc(C2(c3ccc(OC(C)=O)cc3)C(=O)N(C(C)=O)c3ccccc32)cc1	-1	-1	-1	-1	-1	-1	0	-1
CC(=O)Oc1ccc(C2(c3ccc(OC(C)=O)cc3)C(=O)Nc3ccccc32)cc1	-1	-1	-1	-1	-1	-1	0	-1
CC(=O)Oc1ccc(C2(c3ccc(OC(C)=O)cc3)Oc3ccccc3NC2=O)cc1	-1	-1	-1	-1	-1	-1	0	-1
CC(=O)Oc1ccc(Oc2c(I)cc(C(=O)O)cc2I)cc1I	-1	-1	-1	-1	-1	-1	0	-1
CC(=O)Oc1cccc(Oc2ccc(C(F)(F)F)cc2Cl)c1	-1	-1	-1	-1	-1	-1	0	-1
CC(=O)Oc1ccccc1C(=O)Nc1ncc([N+](=O)[O-])s1	-1	-1	-1	-1	-1	-1	-1	0
CC(=O)Oc1ccccc1C(=O)O	-1	-1	-1	-1	-1	-1	-1	1
CC(=O)Oc1ccccc1C(=O)OC(=O)c1ccccc1OC(C)=O	-1	-1	-1	-1	-1	-1	0	-1
CC(=O)Oc1ccccc1C(=O)Oc1cccc(CO[N+](=O)[O-])c1	-1	-1	-1	-1	-1	-1	0	-1
CC(=O)Oc1ccccc1C(=O)[O-]	-1	-1	-1	-1	-1	-1	-1	0
CC(=O)Oc1ccccc1C(N)=O	-1	-1	-1	-1	-1	-1	0	-1
CC(=O)Oc1ccccc1C=CC(=O)O	-1	-1	-1	-1	-1	-1	0	-1
CC(=O)SC1CC2=CC(=O)CC(SC(C)=O)C2(C)C2CCC3(C)C(CCC3(C)O)C12	-1	-1	-1	-1	-1	-1	0	-1
CC(=O)SC1CC2=CC(=O)CCC2(C)C2CCC3(C)C(CCC34CCC(=O)O4)C12	-1	-1	-1	-1	-1	-1	0	0
CC(=O)SCC(=O)Nc1nc2ccccc2s1	-1	-1	-1	-1	-1	-1	0	-1
CC(=O)SCC(C)C(=O)N1CCCC1C(=O)NC(Cc1ccccc1)C(=O)O	-1	-1	-1	-1	-1	-1	0	-1
CC(=O)SCCCCCCSC(C)=O	-1	-1	-1	-1	-1	-1	0	-1
CC(=O)SCC[N+](C)(C)C	-1	-1	-1	-1	-1	-1	1	-1
CC(=O)SCc1cnc(C)c(O)c1CN	-1	-1	-1	-1	-1	-1	0	-1
CC(=O)SCc1cnc(C)c(O)c1CSC(C)=O	-1	-1	-1	-1	-1	-1	0	-1
CC(=O)[O-]	-1	-1	-1	-1	-1	-1	-1	0
CC(=O)c1c(C)c([N+](=O)[O-])c(C(C)(C)C)c([N+](=O)[O-])c1C	-1	-1	-1	-1	-1	-1	0	-1
CC(=O)c1c(Cl)c(Cl)c(Cl)c(Cl)c1Cl	-1	-1	-1	-1	-1	-1	0	-1
CC(=O)c1c(O)cc(C)oc1=O	-1	-1	-1	-1	-1	-1	0	-1
CC(=O)c1c2c(c(C)[nH]c1=O)CC(c1ccncc1)CC2	-1	-1	-1	-1	-1	-1	1	-1
CC(=O)c1cc2c(cc1C)C(C)(C)C(C)C2(C)C	-1	-1	-1	-1	-1	-1	0	-1
CC(=O)c1cc2c(cc1C)C(C)(C)C(C)C2C(C)C	-1	-1	-1	-1	-1	-1	0	-1
CC(=O)c1cc2c(cc1C)C(C)(C)C(C)CC2(C)C	-1	-1	-1	-1	-1	-1	0	-1
CC(=O)c1cc2cccc(OCC(O)CNC(C)C)c2o1	-1	-1	-1	-1	-1	-1	0	-1
CC(=O)c1ccc(-c2cc(N3CC(N)C(c4cc(F)c(F)cc4F)C3)ncn2)cc1	0	1	1	-1	-1	-1	-1	-1
CC(=O)c1ccc(C(O)C(CO)NC(=O)C(Cl)Cl)cc1	-1	-1	-1	-1	-1	-1	0	-1
CC(=O)c1ccc(C)cc1	-1	-1	-1	-1	-1	-1	0	-1
CC(=O)c1ccc(N)cc1	-1	-1	-1	-1	-1	-1	0	-1
CC(=O)c1ccc(N2CC(N)C(c3ccccc3)C2)nc1	0	0	0	-1	-1	-1	-1	-1
CC(=O)c1ccc(N2CC3C(C2)C3NCC(=O)N2CC(F)CC2C#N)cc1	0	1	1	-1	-1	-1	-1	-1
CC(=O)c1ccc(N2CCN(C(=O)CC(N)Cc3cc(F)c(F)cc3F)CC2)cc1	1	1	1	-1	-1	-1	-1	-1
CC(=O)c1ccc(O)c(C(N)=O)c1	-1	-1	-1	-1	-1	-1	0	-1
CC(=O)c1ccc(O)cc1O	-1	-1	-1	-1	-1	-1	0	-1
CC(=O)c1ccc(OCC(=O)NN)cc1	-1	-1	-1	-1	-1	-1	0	-1
CC(=O)c1ccc(OCC(C)O)c2ccccc12	-1	-1	-1	-1	-1	-1	0	-1
CC(=O)c1ccc(Oc2c(I)cc(C(=O)O)cc2I)cc1I	-1	-1	-1	-1	-1	-1	0	-1
CC(=O)c1ccc(S(=O)(=O)NC(=O)NC2CCCCC2)cc1	-1	-1	-1	-1	-1	-1	0	-1
CC(=O)c1ccc(S(=O)([O-])=NC(=O)NC2CCCCC2)cc1	-1	-1	-1	-1	-1	-1	-1	0
CC(=O)c1ccc2c(c1)C(=O)C1(CC1)O2	-1	-1	-1	-1	-1	-1	0	-1
CC(=O)c1ccc2c(c1)N(CCCN1CCC(CCO)CC1)c1ccccc1S2	-1	-1	-1	-1	-1	-1	0	-1
CC(=O)c1ccc2c(c1)N(CCCN1CCN(C)CC1)c1ccccc1S2	-1	-1	-1	-1	-1	-1	0	-1
CC(=O)c1ccc2c(c1)N(CCCN1CCOCC1)c1ccccc1S2	-1	-1	-1	-1	-1	-1	0	-1
CC(=O)c1ccc2c(c1)N(CCCN1CC[NH+](CCO)CC1)c1ccccc1S2	-1	-1	-1	-1	-1	-1	-1	0
CC(=O)c1ccc2c(c1)N(CCC[NH+]1CCC(CCO)CC1)c1ccccc1S2	-1	-1	-1	-1	-1	-1	-1	0
CC(=O)c1ccc2c(c1)OC(C)C(=O)N2C	-1	-1	-1	-1	-1	-1	0	-1
CC(=O)c1ccc2c(c1)OCC(=O)N2C	-1	-1	-1	-1	-1	-1	0	-1
CC(=O)c1ccc2c(c1)oc(=O)n2C	-1	-1	-1	-1	-1	-1	0	-1
CC(=O)c1ccc2cc(CC(=O)O)ccc2c1	-1	-1	-1	-1	-1	-1	0	-1
CC(=O)c1ccc2oc3ncccc3c(=O)c2c1	-1	-1	-1	-1	-1	-1	0	-1
CC(=O)c1cccc(-c2cc(N3CC(N)C(c4cc(F)c(F)cc4F)C3)ncn2)c1	1	1	1	-1	-1	-1	-1	-1
CC(=O)c1cccc(N)c1	-1	-1	-1	-1	-1	-1	0	-1
CC(=O)c1cccc(N=Nc2ccc(N(C)C)cc2)c1	-1	-1	-1	-1	-1	-1	0	-1
CC(=O)c1cccc(NC(=O)Cc2c(C)nc(CC(C)C)c(CN)c2-c2ccc(C)cc2)c1.Cl.Cl	1	1	1	-1	-1	-1	-1	-1
CC(=O)c1cccc(Oc2ccccc2)c1	-1	-1	-1	-1	-1	-1	0	-1
CC(=O)c1cccc([N+](=O)[O-])c1	-1	-1	-1	-1	-1	-1	0	-1
CC(=O)c1cccc2ccccc12	-1	-1	-1	-1	-1	-1	0	-1
CC(=O)c1ccccc1	-1	-1	-1	-1	-1	-1	0	-1
CC(=O)c1ccccc1-c1cc(N2CC(N)C(c3cc(F)c(F)cc3F)C2)ncn1	0	1	1	-1	-1	-1	-1	-1
CC(=O)c1ccccc1Cl	-1	-1	-1	-1	-1	-1	0	-1
CC(=O)c1ccccc1[N+](=O)[O-]	-1	-1	-1	-1	-1	-1	0	-1
CC(=O)c1ccccn1	-1	-1	-1	-1	-1	-1	0	-1
CC(=O)c1csc(-c2cnc(CC(C)C)c(CN)c2-c2ccc(C)cc2)n1.Cl.Cl	1	1	1	-1	-1	-1	-1	-1
CC(=O)n1c(=O)oc2ccc(Cl)cc21	-1	-1	-1	-1	-1	-1	0	-1
CC(=S)Nc1ccccc1	-1	-1	-1	-1	-1	-1	0	-1
CC(B(O)O)N1CCC(N)C1=O	1	1	1	-1	-1	-1	-1	-1
CC(Br)(CCl)CBr	-1	-1	-1	-1	-1	-1	0	-1
CC(Br)C=CCl	-1	-1	-1	-1	-1	-1	1	-1
CC(Br)CBr	-1	-1	-1	-1	-1	-1	0	-1
CC(C#N)CCC#N	-1	-1	-1	-1	-1	-1	0	-1
CC(C#N)N(C)C(=O)C(N)C(C)(C)C	0	0	1	-1	-1	-1	-1	-1
CC(C#N)N1CCOCC1	-1	-1	-1	-1	-1	-1	1	-1
CC(C#N)NC(=O)C(N)C(C)(C)C	0	0	0	-1	-1	-1	-1	-1
CC(C#N)NC(=O)C(N)C12CC3CC(CC(C3)C1)C2	0	1	1	-1	-1	-1	-1	-1
CC(C(=O)C(N)=O)c1ccc(N2Cc3ccccc3C2=O)cc1	-1	-1	-1	-1	-1	-1	0	-1
CC(C(=O)COC(=O)c1ccncc1)c1ccc(-c2ccccc2F)cc1	-1	-1	-1	-1	-1	-1	0	-1
CC(C(=O)Nc1cc(-c2ccccc2)nn1-c1ccccc1)N(C)C	-1	-1	-1	-1	-1	-1	0	-1
CC(C(=O)O)c1ccc(-c2ccccc2)c(F)c1	-1	-1	-1	-1	-1	-1	1	-1
CC(C(=O)O)c1ccc(-c2ccccc2F)cc1	-1	-1	-1	-1	-1	-1	0	-1
CC(C(=O)O)c1ccc(-c2cn3ccccc3n2)cc1	-1	-1	-1	-1	-1	-1	1	-1
CC(C(=O)O)c1ccc(-n2cc3ccccc3n2)cc1	-1	-1	-1	-1	-1	-1	0	-1
CC(C(=O)O)c1ccc(C(=O)c2ccccc2)s1	-1	-1	-1	-1	-1	-1	1	-1
CC(C(=O)O)c1ccc(C(=O)c2cccs2)cc1	-1	-1	-1	-1	-1	-1	1	-1
CC(C(=O)O)c1ccc(C2CCCCC2)cc1	-1	-1	-1	-1	-1	-1	1	-1
CC(C(=O)O)c1ccc(CC2CCCC2=O)cc1	-1	-1	-1	-1	-1	-1	1	-1
CC(C(=O)O)c1ccc(N2CC3=C(CC=CC3)C2=O)cc1	-1	-1	-1	-1	-1	-1	0	-1
CC(C(=O)O)c1ccc(N2CC=CC2)c(Cl)c1	-1	-1	-1	-1	-1	-1	0	-1
CC(C(=O)O)c1ccc(N2Cc3ccccc3C2=O)cc1	-1	-1	-1	-1	-1	-1	1	-1
CC(C(=O)O)c1ccc(Oc2nccs2)cc1	-1	-1	-1	-1	-1	-1	1	-1
CC(C(=O)O)c1ccc2c(c1)C(=O)Cc1ccccc1O2	-1	-1	-1	-1	-1	-1	1	-1
CC(C(=O)O)c1ccc2c(c1)C(=O)c1ccccc1CO2	-1	-1	-1	-1	-1	-1	1	-1
CC(C(=O)O)c1ccc2c(c1)CC(=O)c1ccccc1S2	-1	-1	-1	-1	-1	-1	0	-1
CC(C(=O)O)c1ccc2c(c1)CC(C(C)C)C2	-1	-1	-1	-1	-1	-1	0	-1
CC(C(=O)O)c1ccc2c(c1)Cc1cccnc1O2	-1	-1	-1	-1	-1	-1	1	-1
CC(C(=O)O)c1ccc2c(c1)OCc1cc(Cl)ccc1C2=O	-1	-1	-1	-1	-1	-1	1	-1
CC(C(=O)O)c1ccc2c(c1)OCc1ccccc1C2=O	-1	-1	-1	-1	-1	-1	1	-1
CC(C(=O)O)c1ccc2c(c1)[nH]c1ccc(Cl)cc12	-1	-1	-1	-1	-1	-1	1	-1
CC(C(=O)O)c1ccc2oc(-c3ccc(Cl)cc3)nc2c1	-1	-1	-1	-1	-1	-1	1	-1
CC(C(=O)O)c1ccc2oc(-c3ccc(F)cc3)nc2c1	-1	-1	-1	-1	-1	-1	0	-1
CC(C(=O)O)c1ccc2oc3ccccc3c(=O)c2c1	-1	-1	-1	-1	-1	-1	0	-1
CC(C(=O)O)c1cccc(C(=O)c2ccccc2)c1	-1	-1	-1	-1	-1	-1	1	-1
CC(C(=O)O)c1cccc(Oc2ccccc2)c1	-1	-1	-1	-1	-1	-1	0	-1
CC(C(=O)O)c1cccc2c(-c3ccccc3)coc12	-1	-1	-1	-1	-1	-1	0	-1
CC(C(=O)OCCCCO[N+](=O)[O-])c1ccc(-c2ccccc2)c(F)c1	-1	-1	-1	-1	-1	-1	0	-1
CC(C(=O)OCCCS(=O)(=O)O)c1ccc(-c2ccccc2)cc1	-1	-1	-1	-1	-1	-1	1	-1
CC(C(=O)OCCN1CCN(CCOC(=O)C(C)c2cccc3ccccc23)CC1)c1cccc2ccccc12	-1	-1	-1	-1	-1	-1	0	-1
CC(C(=O)OCCOCCO)c1ccc2c(c1)C(=O)Cc1ccccc1O2	-1	-1	-1	-1	-1	-1	1	-1
CC(C(=O)[O-])c1ccc(-c2ccccc2)c(F)c1	-1	-1	-1	-1	-1	-1	-1	0
CC(C(=O)[O-])c1ccc(C(=O)c2cccs2)cc1	-1	-1	-1	-1	-1	-1	-1	0
CC(C(=O)[O-])c1cccc(C(=O)c2ccccc2)c1	-1	-1	-1	-1	-1	-1	-1	0
CC(C(=O)[O-])c1cccc(Oc2ccccc2)c1	-1	-1	-1	-1	-1	-1	-1	0
CC(C(N)=O)(c1ccccc1)c1ccc(N)cc1	-1	-1	-1	-1	-1	-1	0	-1
CC(C(O)c1ccccc1)N(C)CCC#N	-1	-1	-1	-1	-1	-1	0	-1
CC(C(c1ccc(Cl)cc1)c1ccc(Cl)cc1)[N+](=O)[O-]	-1	-1	-1	-1	-1	-1	0	-1
CC(C)(Br)C(Br)Oc1c(Br)cc(Br)cc1Br	-1	-1	-1	-1	-1	-1	0	-1
CC(C)(C#N)C(C)(C)C#N	-1	-1	-1	-1	-1	-1	1	-1
CC(C)(C#N)N=NC(C)(C)C#N	-1	-1	-1	-1	-1	-1	1	-1
CC(C)(C#N)NC(=O)C(N)C(C)(C)C	0	0	0	-1	-1	-1	-1	-1
CC(C)(C#N)NC(=O)C(N)C12CC3CC(CC(C3)C1)C2	0	0	0	-1	-1	-1	-1	-1
CC(C)(C#N)Nc1nc(Cl)nc(NC2CC2)n1	-1	-1	-1	-1	-1	-1	1	-1
CC(C)(C(=O)O)S(C)(=O)=O	-1	-1	-1	-1	-1	-1	0	-1
CC(C)(C(=O)[O-])c1ccc(C(O)CCC[NH+]2CCC(C(O)(c3ccccc3)c3ccccc3)CC2)cc1	-1	-1	-1	-1	-1	-1	-1	0
CC(C)(C(=O)c1cccnc1)c1cccnc1	-1	-1	-1	-1	-1	-1	-1	0
CC(C)(C(N)=O)c1ccccc1	-1	-1	-1	-1	-1	-1	0	-1
CC(C)(C(N)C(=O)N1CC(F)CC1C#N)S(=O)(=O)CCCc1ccccc1	0	1	1	-1	-1	-1	-1	-1
CC(C)(C(N)C(=O)N1CC(F)CC1C#N)S(=O)(=O)Cc1ccc(-c2ccccc2)cc1	0	0	1	-1	-1	-1	-1	-1
CC(C)(C(N)C(=O)N1CC(F)CC1C#N)S(=O)(=O)Cc1ccc(C#N)cc1	1	1	1	-1	-1	-1	-1	-1
CC(C)(C(N)C(=O)N1CC(F)CC1C#N)S(=O)(=O)Cc1ccc(F)cc1	0	1	1	-1	-1	-1	-1	-1
CC(C)(C(N)C(=O)N1CC(F)CC1C#N)S(=O)(=O)Cc1ccc(OCc2ccccc2)cc1	0	1	1	-1	-1	-1	-1	-1
CC(C)(C(N)C(=O)N1CC(F)CC1C#N)S(=O)(=O)Cc1ccc(S(C)(=O)=O)cc1	1	1	1	-1	-1	-1	-1	-1
CC(C)(C(N)C(=O)N1CC(F)CC1C#N)S(=O)(=O)Cc1cccc(Oc2ccccc2)c1	0	1	1	-1	-1	-1	-1	-1
CC(C)(C(N)C(=O)N1CC(F)CC1C#N)S(=O)(=O)Cc1ccccc1	0	1	1	-1	-1	-1	-1	-1
CC(C)(C(N)C(=O)N1CC(F)CC1C#N)S(=O)(=O)Cc1ccncc1	0	0	0	-1	-1	-1	-1	-1
CC(C)(C(N)C(=O)N1CC(F)CC1C#N)S(=O)(=O)Cc1csc2ccc(Cl)cc12	1	1	1	-1	-1	-1	-1	-1
CC(C)(C(N)C(=O)N1CC(F)CC1C#N)S(=O)(=O)O	0	1	1	-1	-1	-1	-1	-1
CC(C)(C)C#Cc1cnc(N2CCCC(N)C2)n(Cc2ccccc2C#N)c1=O	0	0	1	-1	-1	-1	-1	-1
CC(C)(C)C(=O)C(Cl)Cl	-1	-1	-1	-1	-1	-1	0	-1
CC(C)(C)C(=O)C(Oc1ccc(Cl)cc1)n1ccnc1	-1	-1	-1	-1	-1	-1	0	-1
CC(C)(C)C(=O)C(Oc1ccc(Cl)cc1)n1cncn1	-1	-1	-1	-1	-1	-1	0	-1
CC(C)(C)C(=O)CC#N	-1	-1	-1	-1	-1	-1	1	-1
CC(C)(C)C(=O)CC1(NCC(=O)N2C(C#N)CCC2C#N)CCCC1	0	0	0	-1	-1	-1	-1	-1
CC(C)(C)C(=O)CCC1C(=O)N(c2ccccc2)N(c2ccccc2)C1=O	-1	-1	-1	-1	-1	-1	0	-1
CC(C)(C)C(=O)CCc1ccc(Cl)cc1	-1	-1	-1	-1	-1	-1	0	-1
CC(C)(C)C(=O)CCl	-1	-1	-1	-1	-1	-1	0	-1
CC(C)(C)C(=O)COc1ccc(Cl)cc1	-1	-1	-1	-1	-1	-1	0	-1
CC(C)(C)C(=O)N1CCC(C(N)C(=O)N2C(C#N)CC3CC32)CC1	1	1	1	-1	-1	-1	-1	-1
CC(C)(C)C(=O)NC12CC3CC(CC(NCC(=O)N4Cc5ccccc5C4)(C3)C1)C2	0	0	0	-1	-1	-1	-1	-1
CC(C)(C)C(=O)NCC(=O)N1CCCC1B(O)O	0	0	0	-1	-1	-1	-1	-1
CC(C)(C)C(=O)NCC1CCCN1C(=O)CC(N)Cc1cc(F)c(F)cc1F	1	1	1	-1	-1	-1	-1	-1
CC(C)(C)C(=O)O	-1	-1	-1	-1	-1	-1	0	-1
CC(C)(C)C(=O)OCC(=O)C1CCC2C3CCC4=CC(=O)CCC4(C)C3CCC12C	-1	-1	-1	-1	-1	-1	-1	0
CC(C)(C)C(=O)OCC(=O)c1ccccc1	-1	-1	-1	-1	-1	-1	0	-1
CC(C)(C)C(=O)OCOC(=O)C1N2C(=O)C(N=CN3CCCCCC3)C2SC1(C)C	-1	-1	-1	-1	-1	-1	0	-1
CC(C)(C)C(=O)OCOC(=O)C1N2C(=O)C(NC(=O)C(N)c3ccccc3)C2SC1(C)C	-1	-1	-1	-1	-1	-1	0	-1
CC(C)(C)C(=O)OCOP(=O)(COCCn1cnc2c(N)ncnc21)OCOC(=O)C(C)(C)C	-1	-1	-1	-1	-1	-1	-1	1
CC(C)(C)C(C)(C)NCC(=O)N1C(C#N)CCC1C#N	0	0	0	-1	-1	-1	-1	-1
CC(C)(C)C(CS(C)(=O)=O)=NO	-1	-1	-1	-1	-1	-1	0	-1
CC(C)(C)C(N)C(=O)N(CC#N)C1CC1	0	0	0	-1	-1	-1	-1	-1
CC(C)(C)C(N)C(=O)N(CC#N)C1CCC1	0	1	1	-1	-1	-1	-1	-1
CC(C)(C)C(N)C(=O)N1C(C#N)CC2CC21	1	1	1	-1	-1	-1	-1	-1
CC(C)(C)C(N)C(=O)N1CC(O)CC1B(O)O	1	1	1	-1	-1	-1	-1	-1
CC(C)(C)C(N)C(=O)N1CCC2CC21	0	1	1	-1	-1	-1	-1	-1
CC(C)(C)C(N)C(=O)N1CCCC1	0	0	1	-1	-1	-1	-1	-1
CC(C)(C)C(N)C(=O)N1CCCC1B(O)O	1	1	1	-1	-1	-1	-1	-1
CC(C)(C)C(N)C(=O)N1CCCC1C#N	1	1	1	-1	-1	-1	-1	-1
CC(C)(C)C(N)C(=O)N1CCCN1	0	0	0	-1	-1	-1	-1	-1
CC(C)(C)C(N)C(=O)N1CCSCC1	1	1	1	-1	-1	-1	-1	-1
CC(C)(C)C(N)C(=O)N1Cc2ccc(F)cc2C1	0	0	0	-1	-1	-1	-1	-1
CC(C)(C)C(N)C(=O)N1Cc2ccc(F)cc2C1B(O)O	0	0	0	-1	-1	-1	-1	-1
CC(C)(C)C(N)Cc1cc(F)c(F)cc1F	0	0	0	-1	-1	-1	-1	-1
CC(C)(C)C(NC(=O)CC(N)C(=O)N1CCCC1C#N)c1ccccc1	0	1	1	-1	-1	-1	-1	-1
CC(C)(C)C(O)(CCc1ccc(Cl)cc1)Cn1cncn1	-1	-1	-1	-1	-1	-1	0	-1
CC(C)(C)C(O)=C1C(=O)c2ccccc2C1=O	-1	-1	-1	-1	-1	-1	1	-1
CC(C)(C)C(O)C(=Cc1ccc(Cl)cc1)n1cncn1	-1	-1	-1	-1	-1	-1	0	-1
CC(C)(C)C(O)C(=Cc1ccc(Cl)cc1Cl)n1cncn1	-1	-1	-1	-1	-1	-1	0	-1
CC(C)(C)C(O)C(Cc1ccc(Cl)cc1)n1cncn1	-1	-1	-1	-1	-1	-1	0	-1
CC(C)(C)C(O)C(Cc1ccc(Cl)cc1Cl)n1cncn1	-1	-1	-1	-1	-1	-1	0	-1
CC(C)(C)C(O)C(Oc1ccc(-c2ccccc2)cc1)n1cncn1	-1	-1	-1	-1	-1	-1	0	-1
CC(C)(C)C(O)C(Oc1ccc(Cl)cc1)n1cncn1	-1	-1	-1	-1	-1	-1	0	-1
CC(C)(C)C(O)C=Cc1ccc2c(c1)OCO2	-1	-1	-1	-1	-1	-1	0	-1
CC(C)(C)C1CCC(=O)CC1	-1	-1	-1	-1	-1	-1	0	-1
CC(C)(C)C1CCC(C2=C(O)C(=O)c3ccccc3C2=O)CC1	-1	-1	-1	-1	-1	-1	0	-1
CC(C)(C)C1CCC(CC2=C(O)C(=O)c3ccccc3C2=O)CC1	-1	-1	-1	-1	-1	-1	0	-1
CC(C)(C)C1CCC(NCCC(c2ccccc2)c2ccccc2)CC1	-1	-1	-1	-1	-1	-1	0	-1
CC(C)(C)C1CCC(O)CC1	-1	-1	-1	-1	-1	-1	0	-1
CC(C)(C)C1CCC(OC(=O)Cl)CC1	-1	-1	-1	-1	-1	-1	0	-1
CC(C)(C)CC(=O)N1CCC(C(N)C(=O)N2C(C#N)CC3CC32)CC1	1	1	1	-1	-1	-1	-1	-1
CC(C)(C)CC(=O)OCC(=O)C1(O)CCC2C3CCC4=CC(=O)C=CC4(C)C3C(O)CC21C	-1	-1	-1	-1	-1	-1	-1	0
CC(C)(C)CC(=O)OCC(=O)C12OC(C)(C)OC1CC1C3CCC4=CC(=O)C=CC4(C)C3(F)C(O)CC12C	-1	-1	-1	-1	-1	-1	-1	0
CC(C)(C)CC(C)(C)N	-1	-1	-1	-1	-1	-1	1	-1
CC(C)(C)CC(C)(C)NCC(=O)N1C(C#N)CCC1C#N	0	1	1	-1	-1	-1	-1	-1
CC(C)(C)CC(C)(C)NCC(=O)N1CCCC1C#N	0	1	1	-1	-1	-1	-1	-1
CC(C)(C)CC(C)(C)c1ccc(O)c(Cc2ccc(Cl)cc2Cl)c1	-1	-1	-1	-1	-1	-1	0	-1
CC(C)(C)CC(C)(C)c1ccc(O)cc1	-1	-1	-1	-1	-1	-1	-1	0
CC(C)(C)CC(C)(C)c1ccc(OCCOCC[N+](C)(C)Cc2ccccc2)cc1	-1	-1	-1	-1	-1	-1	0	-1
CC(C)(C)CC(C)(C)c1ccccc1OP(Oc1ccccc1C(C)(C)CC(C)(C)C)Oc1ccccc1C(C)(C)CC(C)(C)C	-1	-1	-1	-1	-1	-1	0	-1
CC(C)(C)CC(N)C(=O)N1CCC2CC21	0	0	0	-1	-1	-1	-1	-1
CC(C)(C)CC1(C)CO1	-1	-1	-1	-1	-1	-1	0	-1
CC(C)(C)CCCCCC(=O)OCC1CO1	-1	-1	-1	-1	-1	-1	0	-1
CC(C)(C)CCCCCCCCCCCCCCCN	-1	-1	-1	-1	-1	-1	0	-1
CC(C)(C)CCN1CCC(C(N)C(=O)N2C(C#N)CC3CC32)CC1	1	1	1	-1	-1	-1	-1	-1
CC(C)(C)CCNCC(=O)N1CCCC1C#N	0	1	1	-1	-1	-1	-1	-1
CC(C)(C)CCO	-1	-1	-1	-1	-1	-1	0	-1
CC(C)(C)CNC(=S)Nc1cccnc1	-1	-1	-1	-1	-1	-1	0	-1
CC(C)(C)CNc1nnc(-c2ccccc2)c2ccccc12	-1	-1	-1	-1	-1	-1	0	-1
CC(C)(C)COC(=O)NC12CC3CC(CC(NCC(=O)N4Cc5ccccc5C4)(C3)C1)C2	0	0	0	-1	-1	-1	-1	-1
CC(C)(C)COC(=O)Nc1ccco1	-1	-1	-1	-1	-1	-1	1	-1
CC(C)(C)CON=CC1C(C(=O)OC(C#N)c2cccc(Oc3ccccc3)c2)C1(C)C	-1	-1	-1	-1	-1	-1	1	-1
CC(C)(C)Cc1nc2ccc(OCC(N)=O)cc2c(-c2ccccc2)c1CN	0	1	1	-1	-1	-1	-1	-1
CC(C)(C)Cn1c(CN)c(-c2ccccc2)c2cc(Cl)ccc2c1=O	0	0	0	-1	-1	-1	-1	-1
CC(C)(C)N	-1	-1	-1	-1	-1	-1	1	-1
CC(C)(C)N(CCO)CCO	-1	-1	-1	-1	-1	-1	0	-1
CC(C)(C)N1CCC(c2ccccc2)(c2ccccc2)CC1	-1	-1	-1	-1	-1	-1	1	-1
CC(C)(C)N1CCN(CCNCC(=O)N2CCCC2C#N)C1=O.O=C(O)C(=O)O	1	1	1	-1	-1	-1	-1	-1
CC(C)(C)N=NC(C)(C)O	-1	-1	-1	-1	-1	-1	0	-1
CC(C)(C)NC(=NC#N)Nc1cccnc1	-1	-1	-1	-1	-1	-1	1	-1
CC(C)(C)NC(=O)C1CC2CCCCC2C[NH+]1CC(O)C(Cc1ccccc1)NC(=O)C(CC(N)=O)NC(=O)c1ccc2ccccc2n1	-1	-1	-1	-1	-1	-1	-1	0
CC(C)(C)NC(=O)C1CCC2C3CCC4NC(=O)C=CC4(C)C3CCC12C	-1	-1	-1	-1	-1	-1	0	0
CC(C)(C)NC(=O)C1CCCN1C(=O)C1CC(CC(=O)N2Cc3ccccc3C2)C(=O)N1	0	0	0	-1	-1	-1	-1	-1
CC(C)(C)NC(=O)C1CCCN1C(=O)CNC(=O)c1ccccc1	0	0	0	-1	-1	-1	-1	-1
CC(C)(C)NC(=O)C1CN(Cc2cccnc2)CCN1CC(O)CC(Cc1ccccc1)C(=O)NC1c2ccccc2CC1O	-1	-1	-1	-1	-1	-1	0	-1
CC(C)(C)NC(=O)C1CN(Cc2cccnc2)CC[NH+]1CC(O)CC(Cc1ccccc1)C(=O)NC1c2ccccc2CC1O	-1	-1	-1	-1	-1	-1	-1	0
CC(C)(C)NC(=O)CNC(=O)C(=O)C1CCCN1C(=O)CNC(=O)c1ccnc2ccccc12	0	0	0	-1	-1	-1	-1	-1
CC(C)(C)NC(=O)N1CCC(C(N)C(=O)N2C(C#N)CC3CC32)CC1	1	1	1	-1	-1	-1	-1	-1
CC(C)(C)NC(=O)NC(C(=O)N1CC2C(C1C(=O)NC(CC1CCC1)C(=O)C(N)=O)C2(C)C)C(C)(C)C	-1	-1	-1	-1	-1	-1	-1	0
CC(C)(C)NC(=O)NC12CC3CC(CC(NCC(=O)N4Cc5cc(F)c(F)cc5C4)(C3)C1)C2	0	0	0	-1	-1	-1	-1	-1
CC(C)(C)NC(=O)NC12CC3CC(CC(NCC(=O)N4Cc5ccc(F)cc5C4)(C3)C1)C2	0	0	0	-1	-1	-1	-1	-1
CC(C)(C)NC(=O)NC12CC3CC(CC(NCC(=O)N4Cc5ccccc5C4)(C3)C1)C2	0	0	0	-1	-1	-1	-1	-1
CC(C)(C)NC(=O)OC12CC3CC(CC(NCC(=O)N4CCCC4C#N)(C3)C1)C2	1	1	1	-1	-1	-1	-1	-1
CC(C)(C)NC(=O)OC12CC3CC(CC(NCC(=O)N4Cc5ccccc5C4)(C3)C1)C2	0	0	0	-1	-1	-1	-1	-1
CC(C)(C)NC(=O)OC1CC2CC(NCC(=O)N3CCCC3C#N)CC2C1.Cl	0	1	1	-1	-1	-1	-1	-1
CC(C)(C)NC(=O)c1nnc2n1CCN(C(=O)CC(N)Cc1cc(F)c(F)cc1F)C2	0	1	1	-1	-1	-1	-1	-1
CC(C)(C)NC(=S)N1CCC(C(N)C(=O)N2C(C#N)CC3CC32)CC1	1	1	1	-1	-1	-1	-1	-1
CC(C)(C)NCC(=O)N1C(C#N)CCC1C#N	0	0	1	-1	-1	-1	-1	-1
CC(C)(C)NCC(=O)N1CC(F)CC1C#N	1	1	1	-1	-1	-1	-1	-1
CC(C)(C)NCC(=O)N1CC(F)CC1C(=O)c1nnc(C2CCCCC2)o1	1	1	1	-1	-1	-1	-1	-1
CC(C)(C)NCC(=O)N1CC(F)CC1C(=O)c1noc(C(C)(C)C)n1	1	1	1	-1	-1	-1	-1	-1
CC(C)(C)NCC(=O)N1CCCC1C#N	1	1	1	-1	-1	-1	-1	-1
CC(C)(C)NCC(=O)N1CCCC1C(=O)c1nnc(C(C)(C)C)o1	1	1	1	-1	-1	-1	-1	-1
CC(C)(C)NCC(=O)N1CCCC1C(=O)c1nnc(C2(C)CCCCC2)o1	1	1	1	-1	-1	-1	-1	-1
CC(C)(C)NCC(=O)N1CCCC1C(=O)c1noc(-c2ccc(F)cc2)n1	1	1	1	-1	-1	-1	-1	-1
CC(C)(C)NCC(=O)N1CCCC1C(=O)c1noc(C2(C)CCCCC2)n1	1	1	1	-1	-1	-1	-1	-1
CC(C)(C)NCC(O)COc1cc(Cl)ccc1Cl	-1	-1	-1	-1	-1	-1	0	-1
CC(C)(C)NCC(O)COc1cccc2c1CC(O)C(O)C2	-1	-1	-1	-1	-1	-1	0	-1
CC(C)(C)NCC(O)COc1cccc2c1CCC(=O)N2	-1	-1	-1	-1	-1	-1	0	-1
CC(C)(C)NCC(O)COc1cccc2c1CCCC2=O	-1	-1	-1	-1	-1	-1	0	-1
CC(C)(C)NCC(O)COc1ccccc1C#N	-1	-1	-1	-1	-1	-1	0	-1
CC(C)(C)NCC(O)COc1ccccc1C1CCCC1	-1	-1	-1	-1	-1	-1	0	-1
CC(C)(C)NCC(O)COc1ccccc1OCC1CCCO1	-1	-1	-1	-1	-1	-1	0	-1
CC(C)(C)NCC(O)CSc1nc(-c2ccc(C(N)=O)s2)cs1	-1	-1	-1	-1	-1	-1	1	-1
CC(C)(C)NCC(O)c1cc(Cl)c(N)c(C(F)(F)F)c1	-1	-1	-1	-1	-1	-1	0	-1
CC(C)(C)NCC(O)c1cc(Cl)c(N)c(Cl)c1	-1	-1	-1	-1	-1	-1	1	-1
CC(C)(C)NCC(O)c1ccc(O)c(CO)c1	-1	-1	-1	-1	-1	-1	0	-1
CC(C)(C)NCC(O)c1ccc(O)c(CO)n1	-1	-1	-1	-1	-1	-1	0	-1
CC(C)(C)NCC(O)c1ccccc1Cl	-1	-1	-1	-1	-1	-1	0	-1
CC(C)(C)NCCC(O)c1cc(C(F)(F)F)nc2c(C(F)(F)F)cccc12	-1	-1	-1	-1	-1	-1	0	-1
CC(C)(C)NCCCCN	-1	-1	-1	-1	-1	-1	0	-1
CC(C)(C)NCCO	-1	-1	-1	-1	-1	-1	0	-1
CC(C)(C)Nc1cc(NC(C)(C)C)n2nccc2n1	0	0	0	-1	-1	-1	-1	-1
CC(C)(C)Nc1nc2scnn2c(=O)c1[N+](=O)[O-]	0	0	0	-1	-1	-1	-1	-1
CC(C)(C)O	-1	-1	-1	-1	-1	-1	0	-1
CC(C)(C)OC(=O)CCl	-1	-1	-1	-1	-1	-1	0	-1
CC(C)(C)OC(=O)CNC(=O)C(=O)C1CCCN1C(=O)CNC(=O)c1ccnc2ccccc12	0	0	0	-1	-1	-1	-1	-1
CC(C)(C)OC(=O)N1CCC(C(N)C(=O)N2C(C#N)CC3CC32)CC1	1	1	1	-1	-1	-1	-1	-1
CC(C)(C)OC(=O)N1CCC(C(N)Cc2cc(F)c(F)cc2F)CC1	0	1	1	-1	-1	-1	-1	-1
CC(C)(C)OC(=O)N1CCN(Cc2cn(C3CC(C(=O)N4CCCC4)N(C(=O)CCCc4ccccc4)C3)nn2)CC1	0	0	0	-1	-1	-1	-1	-1
CC(C)(C)OC(=O)N1CCN(c2cn(CC(=O)NCC(=O)N3CCCC3C#N)nn2)CC1	0	0	0	-1	-1	-1	-1	-1
CC(C)(C)OC(=O)NC(Cc1ccccc1)C(=O)NC12CC3CC(CC(NCC(=O)N4Cc5ccccc5C4)(C3)C1)C2	0	0	0	-1	-1	-1	-1	-1
CC(C)(C)OC(=O)NC12CC3CC(CC(NCC(=O)N4Cc5cc(F)c(F)cc5C4)(C3)C1)C2	0	0	0	-1	-1	-1	-1	-1
CC(C)(C)OC(=O)NC12CC3CC(CC(NCC(=O)N4Cc5ccc(F)cc5C4)(C3)C1)C2	0	0	0	-1	-1	-1	-1	-1
CC(C)(C)OC(=O)NC12CC3CC(CC(NCC(=O)N4Cc5ccccc5C4)(C3)C1)C2	0	0	0	-1	-1	-1	-1	-1
CC(C)(C)OC(=O)NCC(=O)N1CCCC1C(=O)OC=Cc1ccccc1	1	1	1	-1	-1	-1	-1	-1
CC(C)(C)OC(=O)NCCCCC(NC(=O)OC(C)(C)C)C(=O)N1CCCC1C(=O)OC=Cc1ccccc1	0	1	1	-1	-1	-1	-1	-1
CC(C)(C)OC(=O)NCc1cn(C2CC(C(=O)N3CCCC3)N(C(=O)CCCc3ccccc3)C2)nn1	0	0	0	-1	-1	-1	-1	-1
CC(C)(C)OC(=O)NCc1cn(C2CC(C(=O)N3CCCC3)N(C(=O)OCc3ccccc3)C2)nn1	0	0	0	-1	-1	-1	-1	-1
CC(C)(C)OC(=O)NCc1cn(C2CC(C(=O)N3CCCC3C#N)N(C(=O)CCCc3ccccc3)C2)nn1	0	0	0	-1	-1	-1	-1	-1
CC(C)(C)OCC(N)C(=O)N1CCC2CC21	0	0	0	-1	-1	-1	-1	-1
CC(C)(C)OCC1C(=O)NCCN1C(=O)CC(N)Cc1cc(F)c(F)cc1F	1	1	1	-1	-1	-1	-1	-1
CC(C)(C)OCC1CO1	-1	-1	-1	-1	-1	-1	0	-1
CC(C)(C)OO	-1	-1	-1	-1	-1	-1	0	-1
CC(C)(C)OOC(=O)C(C)(C)C	-1	-1	-1	-1	-1	-1	0	-1
CC(C)(C)OOC(=O)c1ccccc1	-1	-1	-1	-1	-1	-1	0	-1
CC(C)(C)OOC(C)(C)C	-1	-1	-1	-1	-1	-1	0	-1
CC(C)(C)OOC(C)(C)CCC(C)(C)OOC(C)(C)C	-1	-1	-1	-1	-1	-1	0	-1
CC(C)(C)S	-1	-1	-1	-1	-1	-1	0	-1
CC(C)(C)SCC1C(=O)NCCN1C(=O)CC(N)Cc1cc(F)c(F)cc1F	1	1	1	-1	-1	-1	-1	-1
CC(C)(C)[NH2+]CC(O)COc1cccc2c1CC(O)C(O)C2	-1	-1	-1	-1	-1	-1	-1	0
CC(C)(C)[NH2+]CC(O)COc1cccc2c1CCC(=O)N2	-1	-1	-1	-1	-1	-1	-1	0
CC(C)(C)[NH2+]CC(O)COc1cccc2c1CCCC2=O	-1	-1	-1	-1	-1	-1	-1	0
CC(C)(C)[NH2+]CC(O)COc1ccccc1C1CCCC1	-1	-1	-1	-1	-1	-1	-1	0
CC(C)(C)[NH2+]CC(O)COc1nsnc1N1CCOCC1	-1	-1	-1	-1	-1	-1	-1	0
CC(C)(C)[NH2+]CC(O)c1cc(O)cc(O)c1	-1	-1	-1	-1	-1	-1	-1	0
CC(C)(C)[NH2+]CC(O)c1ccc(O)c(CO)c1	-1	-1	-1	-1	-1	-1	-1	0
CC(C)(C)[NH2+]CC(O)c1ccc(O)c(CO)n1	-1	-1	-1	-1	-1	-1	-1	0
CC(C)(C)c1cc(Br)c2nc(C(F)(F)F)[nH]c2c1	-1	-1	-1	-1	-1	-1	1	-1
CC(C)(C)c1cc(C(=O)O)cc(C(C)(C)C)c1O	-1	-1	-1	-1	-1	-1	0	-1
CC(C)(C)c1cc(C(=O)O)ccc1OCC1CCC(C(=O)N2CCCC2C#N)N1	1	1	1	-1	-1	-1	-1	-1
CC(C)(C)c1cc(C(=O)O)ccc1OCC1CCC(C(=O)N2CCCC2CN)N1	1	1	1	-1	-1	-1	-1	-1
CC(C)(C)c1cc(C(=O)c2cccs2)cc(C(C)(C)C)c1O	-1	-1	-1	-1	-1	-1	0	-1
CC(C)(C)c1cc(C(C)(C)C)c(O)c(C(C)(C)C)c1	-1	-1	-1	-1	-1	-1	0	-1
CC(C)(C)c1cc(C2C(=O)c3ccccc3C2=O)cc(C(C)(C)C)c1	-1	-1	-1	-1	-1	-1	1	-1
CC(C)(C)c1cc(C=C(C#N)C#N)cc(C(C)(C)C)c1O	-1	-1	-1	-1	-1	-1	1	-1
CC(C)(C)c1cc(C=NNC(=O)c2nc(-c3cc4ccccc4oc3=O)cs2)c(O)c(C(C)(C)C)c1	-1	-1	-1	0	0	0	-1	-1
CC(C)(C)c1cc(C=NNc2nc(-c3ccc(Cl)cc3)cs2)cc(C(C)(C)C)c1O	-1	-1	-1	0	0	0	-1	-1
CC(C)(C)c1cc(CCC(=O)NCCN)cc(C(C)(C)C)c1O	-1	-1	-1	-1	-1	-1	0	-1
CC(C)(C)c1cc(CCC(=O)OCCSCCOC(=O)CCc2cc(C(C)(C)C)c(O)c(C(C)(C)C)c2)cc(C(C)(C)C)c1O	-1	-1	-1	-1	-1	-1	0	-1
CC(C)(C)c1cc(CN2CCN(Cc3cc(C(C)(C)C)c(O)c(C(C)(C)C)c3)CC2)cc(C(C)(C)C)c1O	-1	-1	-1	-1	-1	-1	0	-1
CC(C)(C)c1cc(Cc2cc(C(C)(C)C)c(O)c(C(C)(C)C)c2)cc(C(C)(C)C)c1O	-1	-1	-1	-1	-1	-1	0	-1
CC(C)(C)c1cc(Cl)cc(Sc2cc(Cl)cc(C(C)(C)C)c2O)c1O	-1	-1	-1	-1	-1	-1	0	-1
CC(C)(C)c1cc(O)ccc1O	-1	-1	-1	-1	-1	-1	0	-1
CC(C)(C)c1cc(S)c(O)c(C(C)(C)C)c1	-1	-1	-1	-1	-1	-1	0	-1
CC(C)(C)c1cc([N+](=O)[O-])cc(C(C)(C)C)c1O	-1	-1	-1	-1	-1	-1	1	-1
CC(C)(C)c1cc([N+](=O)[O-])cc([N+](=O)[O-])c1Nc1ccc([N+](=O)[O-])cc1[N+](=O)[O-]	-1	-1	-1	-1	-1	-1	1	-1
CC(C)(C)c1cc([N+](=O)[O-])cc([N+](=O)[O-])c1O	-1	-1	-1	-1	-1	-1	1	-1
CC(C)(C)c1ccc(-c2ccc3nccc(C(=O)NCC(=O)N4CC(F)(F)CC4C#N)c3c2)cc1	0	0	1	-1	-1	-1	-1	-1
CC(C)(C)c1ccc(C(=O)CCCN2CCC(OC(c3ccccc3)c3ccccc3)CC2)cc1	-1	-1	-1	-1	-1	-1	0	-1
CC(C)(C)c1ccc(C(=O)O)cc1	-1	-1	-1	-1	-1	-1	0	-1
CC(C)(C)c1ccc(C(=O)OCC(Cl)(Cl)Cl)o1	-1	-1	-1	-1	-1	-1	0	-1
CC(C)(C)c1ccc(C(O)CCCN2CCC(C(O)(c3ccccc3)c3ccccc3)CC2)cc1	-1	-1	-1	-1	-1	-1	0	-1
CC(C)(C)c1ccc(CC(N)C(=O)N2CC(F)CC2C#N)cc1	0	1	1	-1	-1	-1	-1	-1
CC(C)(C)c1ccc(CCC=O)cc1	-1	-1	-1	-1	-1	-1	0	-1
CC(C)(C)c1ccc(CCOc2ncnc3ccccc23)cc1	-1	-1	-1	-1	-1	-1	1	-1
CC(C)(C)c1ccc(CSc2cnn(C(C)(C)C)c(=O)c2Cl)cc1	-1	-1	-1	-1	-1	-1	0	-1
CC(C)(C)c1ccc(C[NH+]2CCN(C(c3ccccc3)c3ccc(Cl)cc3)CC2)cc1	-1	-1	-1	-1	-1	-1	-1	0
CC(C)(C)c1ccc(Cn2cc(CSc3nc4cc(Cl)ccc4s3)nn2)cc1	-1	-1	-1	0	0	0	-1	-1
CC(C)(C)c1ccc(Cn2cc(CSc3nc4ccccc4s3)nn2)cc1	-1	-1	-1	0	0	0	-1	-1
CC(C)(C)c1ccc(N(CCN2CCCCC2)c2cccc(Cl)c2)cc1	-1	-1	-1	-1	-1	-1	0	-1
CC(C)(C)c1ccc(O)c(O)c1	-1	-1	-1	-1	-1	-1	0	-1
CC(C)(C)c1ccc(OC(=O)C2CCC(CNC(=N)N)CC2)cc1	-1	-1	-1	-1	-1	-1	1	-1
CC(C)(C)c1ccc(OCC(O)COc2ccc(C(=O)O)cc2)cc1	-1	-1	-1	-1	-1	-1	0	-1
CC(C)(C)c1ccc(OP(=O)(Oc2ccccc2)Oc2ccccc2)cc1	-1	-1	-1	-1	-1	-1	0	-1
CC(C)(C)c1ccc(OP(Oc2ccc(C(C)(C)C)cc2C(C)(C)C)c2ccc(-c3ccc(P(Oc4ccc(C(C)(C)C)cc4C(C)(C)C)Oc4ccc(C(C)(C)C)cc4C(C)(C)C)cc3)cc2)c(C(C)(C)C)c1	-1	-1	-1	-1	-1	-1	0	-1
CC(C)(C)c1ccc(OP2OCC3(CO2)COP(Oc2ccc(C(C)(C)C)cc2C(C)(C)C)OC3)c(C(C)(C)C)c1	-1	-1	-1	-1	-1	-1	0	-1
CC(C)(C)c1ccc2c(c1)C(C)(C)CC2	-1	-1	-1	-1	-1	-1	0	-1
CC(C)(C)c1ccc2cc(C(C)(C)C)c(S(=O)(=O)O)cc2c1	-1	-1	-1	-1	-1	-1	0	-1
CC(C)(C)c1ccc2nc(C(F)(F)F)[nH]c2c1	-1	-1	-1	-1	-1	-1	1	-1
CC(C)(C)c1ccc2oc(-c3ccc(-c4nc5cc(C(C)(C)C)ccc5o4)s3)nc2c1	-1	-1	-1	-1	-1	-1	0	-1
CC(C)(C)c1ccc2oc(-c3ccc(C=Cc4ccc(-c5ccccc5)cc4)cc3)nc2c1	-1	-1	-1	-1	-1	-1	0	-1
CC(C)(C)c1ccccc1	-1	-1	-1	-1	-1	-1	0	-1
CC(C)(C)c1ccccc1O	-1	-1	-1	-1	-1	-1	0	-1
CC(C)(C)c1ccccc1OCC1CCC(C(=O)N2CCCC2C#N)N1	1	1	1	-1	-1	-1	-1	-1
CC(C)(C)c1cn(CCC(N)Cc2cc(F)c(F)cc2F)nn1	0	1	1	-1	-1	-1	-1	-1
CC(C)(C)c1nc(C2CCCN2C(=O)CC(N)Cc2cc(F)c(F)cc2F)no1	1	1	1	-1	-1	-1	-1	-1
CC(C)(C)c1nc(N2CCCC(N)C2)n(Cc2ccccc2C#N)c(=O)c1Br	0	0	0	-1	-1	-1	-1	-1
CC(C)(C)c1nc2c(c(C(F)(F)F)n1)CCN(C(=O)CC(N)CN1C(=O)CCC(F)(F)C1O)C2	1	1	1	-1	-1	-1	-1	-1
CC(C)(C)c1nc2c(c(C(F)(F)F)n1)CCN(C(=O)CC(N)CN1C(=O)CCC(F)C1O)C2	0	1	1	-1	-1	-1	-1	-1
CC(C)(C)c1nnc(NS(=O)(=O)c2ccccc2)s1	-1	-1	-1	-1	-1	-1	0	-1
CC(C)(C)c1noc(C2CCCN2C(=O)CC(N)Cc2cc(F)c(F)cc2F)n1	1	1	1	-1	-1	-1	-1	-1
CC(C)(C=Cc1ccccc1)NCC(=O)N1CC(F)CC1C#N	1	1	1	-1	-1	-1	-1	-1
CC(C)(C=O)CO	-1	-1	-1	-1	-1	-1	0	-1
CC(C)(CC(=O)N1C2CCC1CC2)NCC(=O)N1CC(F)CC1C#N	1	1	1	-1	-1	-1	-1	-1
CC(C)(CC(=O)N1CC=CCC1)NCC(=O)N1CC(F)CC1C#N	1	1	1	-1	-1	-1	-1	-1
CC(C)(CC(=O)N1CCC(=O)CC1)NCC(=O)N1CC(F)CC1C#N	1	1	1	-1	-1	-1	-1	-1
CC(C)(CC(=O)N1CCC(F)C1)NCC(=O)N1CC(F)CC1C#N	1	1	1	-1	-1	-1	-1	-1
CC(C)(CC(=O)N1CCC(O)C1)NCC(=O)N1CC(F)CC1C#N	1	1	1	-1	-1	-1	-1	-1
CC(C)(CC(=O)N1CCC(O)C1)NCC(=O)N1CCCC1C#N	0	1	1	-1	-1	-1	-1	-1
CC(C)(CC(=O)N1CCCC1)NCC(=O)N1CC(F)CC1C#N	1	1	1	-1	-1	-1	-1	-1
CC(C)(CC(=O)N1CCCC1)NCC(=O)N1CCCC1C#N	1	1	1	-1	-1	-1	-1	-1
CC(C)(CC(=O)N1CCCC1CO)NCC(=O)N1CC(F)CC1C#N	1	1	1	-1	-1	-1	-1	-1
CC(C)(CC(=O)N1CCCCC1)NCC(=O)N1CC(F)CC1C#N	1	1	1	-1	-1	-1	-1	-1
CC(C)(CC(=O)N1CCCCCC1)NCC(=O)N1CC(F)CC1C#N	0	1	1	-1	-1	-1	-1	-1
CC(C)(CC(=O)N1CCN(S(C)(=O)=O)CC1)NCC(=O)N1CC(F)CC1C#N	1	1	1	-1	-1	-1	-1	-1
CC(C)(CC(=O)N1CCOCC1)NCC(=O)N1CC(F)CC1C#N	1	1	1	-1	-1	-1	-1	-1
CC(C)(CC(=O)N1CCSC1)NCC(=O)N1CC(F)CC1C#N	1	1	1	-1	-1	-1	-1	-1
CC(C)(CC(=O)N1CCc2cc(F)cc(F)c2C1)NCC(=O)N1CCCC1C#N	1	1	1	-1	-1	-1	-1	-1
CC(C)(CC(=O)N1CCc2cc(F)ccc2C1)NCC(=O)N1CCCC1C#N	1	1	1	-1	-1	-1	-1	-1
CC(C)(CC(=O)N1CCc2ccccc2C1)C(N)C(=O)N1CCCC1C#N.O=C(O)C(F)(F)F	1	1	1	-1	-1	-1	-1	-1
CC(C)(CC(=O)N1CCc2ccccc2C1)NCC(=O)N1CCCC1C#N	1	1	1	-1	-1	-1	-1	-1
CC(C)(CC(=O)N1CCc2ccsc2C1)C(N)C(=O)N1CCCC1C#N.O=C(O)C(F)(F)F	1	1	1	-1	-1	-1	-1	-1
CC(C)(CC(=O)N1CCn2c(nnc2C(F)(F)F)C1)C(N)C(=O)N1CCCC1C#N.O=C(O)C(F)(F)F	1	1	1	-1	-1	-1	-1	-1
CC(C)(CC(=O)N1CCn2nc(C(F)(F)F)nc2C1)C(N)C(=O)N1CCCC1C#N.O=C(O)C(F)(F)F	1	1	1	-1	-1	-1	-1	-1
CC(C)(CC(=O)N1Cc2ccccc2C1)C(N)C(=O)N1CCCC1C#N.O=C(O)C(F)(F)F	1	1	1	-1	-1	-1	-1	-1
CC(C)(CC(=O)N1Cc2ccccc2C1)NCC(=O)N1CCCC1C#N	1	1	1	-1	-1	-1	-1	-1
CC(C)(CC(=O)NC(C)(C)Cc1ccccc1)NCC(=O)N1CCCC1C#N	0	0	0	-1	-1	-1	-1	-1
CC(C)(CC(=O)NC(C)(C)c1ccccc1)NCC(=O)N1CCCC1C#N	0	0	0	-1	-1	-1	-1	-1
CC(C)(CC(=O)NC1CC1c1cc(F)cc(F)c1)NCC(=O)N1CCCC1C#N	1	1	1	-1	-1	-1	-1	-1
CC(C)(CC(=O)NC1CC1c1ccc(C(F)(F)F)cc1)NCC(=O)N1CCCC1C#N	1	1	1	-1	-1	-1	-1	-1
CC(C)(CC(=O)NC1CC1c1ccc(Cl)c(Cl)c1)NCC(=O)N1CCCC1C#N	1	1	1	-1	-1	-1	-1	-1
CC(C)(CC(=O)NC1CC1c1ccc(Cl)cc1)NCC(=O)N1CCCC1C#N	1	1	1	-1	-1	-1	-1	-1
CC(C)(CC(=O)NC1CC1c1ccc(F)c(F)c1)NCC(=O)N1CCCC1C#N	1	1	1	-1	-1	-1	-1	-1
CC(C)(CC(=O)NC1CC1c1ccc(F)cc1)NCC(=O)N1CCCC1C#N	1	1	1	-1	-1	-1	-1	-1
CC(C)(CC(=O)NC1CC1c1ccc(F)cc1F)NCC(=O)N1CCCC1C#N	1	1	1	-1	-1	-1	-1	-1
CC(C)(CC(=O)NC1CC1c1cccc(C(F)(F)F)c1)NCC(=O)N1CCCC1C#N	1	1	1	-1	-1	-1	-1	-1
CC(C)(CC(=O)NC1CC1c1cccc(Cl)c1)NCC(=O)N1CC(F)(F)CC1C#N	1	1	1	-1	-1	-1	-1	-1
CC(C)(CC(=O)NC1CC1c1cccc(Cl)c1)NCC(=O)N1CC(F)CC1C#N	1	1	1	-1	-1	-1	-1	-1
CC(C)(CC(=O)NC1CC1c1cccc(Cl)c1)NCC(=O)N1CCCC1C#N	1	1	1	-1	-1	-1	-1	-1
CC(C)(CC(=O)NC1CC1c1cccc(F)c1)NCC(=O)N1CC(F)CC1C#N	1	1	1	-1	-1	-1	-1	-1
CC(C)(CC(=O)NC1CC1c1cccc(F)c1)NCC(=O)N1CCCC1C#N	1	1	1	-1	-1	-1	-1	-1
CC(C)(CC(=O)NC1CC1c1cccc(OC(F)(F)F)c1)NCC(=O)N1CC(F)CC1C#N	1	1	1	-1	-1	-1	-1	-1
CC(C)(CC(=O)NC1CC1c1cccc(OC(F)(F)F)c1)NCC(=O)N1CCCC1C#N	1	1	1	-1	-1	-1	-1	-1
CC(C)(CC(=O)NC1CC1c1ccccc1)NCC(=O)N1CC(F)CC1C#N	1	1	1	-1	-1	-1	-1	-1
CC(C)(CC(=O)NC1CC1c1ccccc1)NCC(=O)N1CCCC1C#N	1	1	1	-1	-1	-1	-1	-1
CC(C)(CC(=O)NC1CC1c1cccnc1)NCC(=O)N1CC(F)CC1C#N	1	1	1	-1	-1	-1	-1	-1
CC(C)(CC(=O)NC1CCCC1)NCC(=O)N1CC(F)CC1C#N	1	1	1	-1	-1	-1	-1	-1
CC(C)(CC(=O)NCCc1ccc(C(F)(F)F)cc1)NCC(=O)N1CCCC1C#N	0	1	1	-1	-1	-1	-1	-1
CC(C)(CC(=O)NCCc1ccc(Cl)c(Cl)c1)NCC(=O)N1CCCC1C#N	0	1	1	-1	-1	-1	-1	-1
CC(C)(CC(=O)NCCc1cccc(C(F)(F)F)c1)NCC(=O)N1CCCC1C#N	0	1	1	-1	-1	-1	-1	-1
CC(C)(CC(=O)NCCc1ccccc1)NCC(=O)N1CCCC1C#N	0	1	1	-1	-1	-1	-1	-1
CC(C)(CC(=O)NCCc1ccccc1C(F)(F)F)NCC(=O)N1CCCC1C#N	0	1	1	-1	-1	-1	-1	-1
CC(C)(CC(=O)NCCc1ccccn1)NCC(=O)N1CCCC1C#N	0	1	1	-1	-1	-1	-1	-1
CC(C)(CC(=O)NCc1ccc(C(F)(F)F)cc1)NCC(=O)N1CCCC1C#N	0	1	1	-1	-1	-1	-1	-1
CC(C)(CC(=O)NCc1ccccc1)NCC(=O)N1CCCC1C#N	0	1	1	-1	-1	-1	-1	-1
CC(C)(CC(=O)NCc1ccccn1)NCC(=O)N1CCCC1C#N	0	1	1	-1	-1	-1	-1	-1
CC(C)(CC(=O)Nc1ccc(-c2ccccc2)cc1)NCC(=O)N1CCCC1C#N	0	1	1	-1	-1	-1	-1	-1
CC(C)(CC(=O)Nc1ccc(F)c(F)c1)NCC(=O)N1CCCC1C#N	0	1	1	-1	-1	-1	-1	-1
CC(C)(CC(=O)Nc1ccc(F)cc1)NCC(=O)N1CCCC1C#N	0	1	1	-1	-1	-1	-1	-1
CC(C)(CC(=O)Nc1ccccc1)NCC(=O)N1CCCC1C#N	0	1	1	-1	-1	-1	-1	-1
CC(C)(CC(=O)Nc1ccccn1)NCC(=O)N1CC(F)CC1C#N	1	1	1	-1	-1	-1	-1	-1
CC(C)(CCl)c1cc(Cl)nnc1Cl	-1	-1	-1	-1	-1	-1	0	-1
CC(C)(CCn1c(=O)[nH]c2ccccc21)NCC(O)COc1cccc2ccccc12	-1	-1	-1	-1	-1	-1	0	-1
CC(C)(CN(Cc1ccc(C#N)cc1)C(=O)c1ccccc1)NCC(=O)N1CC(F)CC1C#N	1	1	1	-1	-1	-1	-1	-1
CC(C)(CNC(=O)C(C)(C)C)NCC(=O)N1CC(F)CC1C#N	1	1	1	-1	-1	-1	-1	-1
CC(C)(CNC(=O)C(c1ccc(Cl)cc1)c1ccc(Cl)cc1)NCC(=O)N1CC(F)CC1C#N	0	1	1	-1	-1	-1	-1	-1
CC(C)(CNC(=O)C1(C)CCCCC1)NCC(=O)N1CC(F)CC1C#N	1	1	1	-1	-1	-1	-1	-1
CC(C)(CNC(=O)c1ccc2[nH]cnc2c1)NCC(=O)N1CC(F)CC1C#N	1	1	1	-1	-1	-1	-1	-1
CC(C)(CNC(=O)c1ccc2[nH]nnc2c1)NCC(=O)N1CC(F)CC1C#N	1	1	1	-1	-1	-1	-1	-1
CC(C)(CNC(=O)c1ccc2c(c1)CCO2)NCC(=O)N1CC(F)CC1C#N	1	1	1	-1	-1	-1	-1	-1
CC(C)(CNC(=O)c1ccccc1)NCC(=O)N1CC(F)CC1C#N	1	1	1	-1	-1	-1	-1	-1
CC(C)(CNC(=O)c1ccccn1)NCC(=O)N1CC(F)CC1C#N	1	1	1	-1	-1	-1	-1	-1
CC(C)(CNC(=O)c1cccs1)NCC(=O)N1CC(F)CC1C#N	1	1	1	-1	-1	-1	-1	-1
CC(C)(CNCc1ccc(C#N)cc1)NCC(=O)N1CC(F)CC1C#N	1	1	1	-1	-1	-1	-1	-1
CC(C)(CNS(=O)(=O)c1ccccc1)NCC(=O)N1CC(F)CC1C#N	1	1	1	-1	-1	-1	-1	-1
CC(C)(CNc1ccc(C#N)cn1)NCC(=O)N1CCCC1C#N	1	1	1	-1	-1	-1	-1	-1
CC(C)(CNc1ccc(N=O)cc1)[N+](=O)[O-]	-1	-1	-1	-1	-1	-1	0	-1
CC(C)(CO)C(O)C#N	-1	-1	-1	-1	-1	-1	0	-1
CC(C)(CO)C(O)C(=O)NCCC(=O)NCCSSCCNC(=O)CCNC(=O)C(O)C(C)(C)CO	-1	-1	-1	-1	-1	-1	0	-1
CC(C)(CO)C(O)C(=O)NCCC(=O)[O-]	-1	-1	-1	-1	-1	-1	-1	0
CC(C)(CO)C(O)C(=O)NCCCO	-1	-1	-1	-1	-1	-1	-1	0
CC(C)(CO)NCC(=O)N1C(C#N)CCC1C#N	0	0	0	-1	-1	-1	-1	-1
CC(C)(CO)NCC(=O)N1CC(F)CC1C#N	1	1	1	-1	-1	-1	-1	-1
CC(C)(CO)NCC(=O)N1CC(F)CC1C(=O)c1nnc(C(C)(C)C)o1	1	1	1	-1	-1	-1	-1	-1
CC(C)(CO)NCC(=O)N1CC(F)CC1C(=O)c1noc(C(C)(C)C)n1	1	1	1	-1	-1	-1	-1	-1
CC(C)(CO)NCC(=O)N1CC(F)CC1C(O)c1nnc(C(C)(C)C)o1	1	1	1	-1	-1	-1	-1	-1
CC(C)(CO)NCC(=O)N1CCCC1C(=O)c1nnc(C(C)(C)C)o1	1	1	1	-1	-1	-1	-1	-1
CC(C)(CO)NCC(=O)N1CCCC1C(=O)c1noc(C(C)(C)C)n1	0	1	1	-1	-1	-1	-1	-1
CC(C)(CO)NCC(O)c1ccccc1	-1	-1	-1	-1	-1	-1	0	-1
CC(C)(CO)S(C)(=O)=O	-1	-1	-1	-1	-1	-1	0	-1
CC(C)(CO)c1cc(Cl)nnc1Cl	-1	-1	-1	-1	-1	-1	0	-1
CC(C)(COC(N)=O)COC(N)=O	-1	-1	-1	-1	-1	-1	0	-1
CC(C)(COCC1CO1)COCC1CO1	-1	-1	-1	-1	-1	-1	0	-1
CC(C)(C[Sn](CC(C)(C)c1ccccc1)(CC(C)(C)c1ccccc1)O[Sn](CC(C)(C)c1ccccc1)(CC(C)(C)c1ccccc1)CC(C)(C)c1ccccc1)c1ccccc1	-1	-1	-1	-1	-1	-1	0	-1
CC(C)(Cc1c[nH]c2ccccc12)NCC(O)COc1ccccc1C#N	-1	-1	-1	-1	-1	-1	1	-1
CC(C)(Cc1ccc(F)cc1)NCC(=O)N1C(C#N)CCC1C#N	0	0	1	-1	-1	-1	-1	-1
CC(C)(Cc1ccc(F)cc1)NCC(=O)N1CC(F)CC1C(=O)c1nnc(C(C)(C)C)o1	1	1	1	-1	-1	-1	-1	-1
CC(C)(Cc1ccc(F)cc1)NCC(=O)N1CCCC1C(=O)c1ncon1	1	1	1	-1	-1	-1	-1	-1
CC(C)(Cc1ccccc1)NCC(=O)N1CCCC1C#N	1	1	1	-1	-1	-1	-1	-1
CC(C)(F)C(=O)NCC1CCCN1C(=O)CC(N)Cc1cc(F)c(F)cc1F	1	1	1	-1	-1	-1	-1	-1
CC(C)(F)C(N)C(=O)N1CCCC1B(O)O	1	1	1	-1	-1	-1	-1	-1
CC(C)(F)Cn1cc2c(n1)CN(C1CSC(c3cc(F)cc(F)c3F)C(N)C1)C2	1	1	1	-1	-1	-1	-1	-1
CC(C)(F)c1nc(C2CCCN2C(=O)CC(N)Cc2cc(F)c(F)cc2F)no1	1	1	1	-1	-1	-1	-1	-1
CC(C)(N)C(=O)N1CCCC1B(O)O	0	0	0	-1	-1	-1	-1	-1
CC(C)(N)C(O)NCC(=O)N1CCCC1C#N	0	1	1	-1	-1	-1	-1	-1
CC(C)(N)CC#N	-1	-1	-1	-1	-1	-1	1	-1
CC(C)(N)CO	-1	-1	-1	-1	-1	-1	0	-1
CC(C)(N)Cc1ccc(Cl)cc1	-1	-1	-1	-1	-1	-1	1	-1
CC(C)(N)Cc1ccccc1	-1	-1	-1	-1	-1	-1	1	-1
CC(C)(N)Cc1ccccc1Cl	-1	-1	-1	-1	-1	-1	0	-1
CC(C)(N1CC1C#N)N1CC1C(N)=O	-1	-1	-1	-1	-1	-1	0	-1
CC(C)(N=C=O)c1ccc(C(C)(C)N=C=O)cc1	-1	-1	-1	-1	-1	-1	0	-1
CC(C)(N=C=O)c1cccc(C(C)(C)N=C=O)c1	-1	-1	-1	-1	-1	-1	0	-1
CC(C)(N=NC(C)(C)C(=N)N)C(=N)N	-1	-1	-1	-1	-1	-1	0	-1
CC(C)(NC(=O)C(Br)C(C)(C)C)c1ccccc1	-1	-1	-1	-1	-1	-1	0	-1
CC(C)(NC(=O)CCNCC(=O)N1CCCC1C#N)c1ccccc1	0	1	1	-1	-1	-1	-1	-1
CC(C)(NCC(=O)N1C(C#N)CCC1C#N)c1ccccc1	0	1	1	-1	-1	-1	-1	-1
CC(C)(NCC(=O)N1CC(F)CC1C#N)c1cc2ccccc2o1	1	1	1	-1	-1	-1	-1	-1
CC(C)(NCC(=O)N1CC(F)CC1C#N)c1ccccn1	1	1	1	-1	-1	-1	-1	-1
CC(C)(NCC(=O)N1CC(F)CC1C#N)c1ccco1	1	1	1	-1	-1	-1	-1	-1
CC(C)(NCC(=O)N1CC(F)CC1C#N)c1cccs1	1	1	1	-1	-1	-1	-1	-1
CC(C)(Nc1ccc(CNC(=O)C2SCCN2C(=O)CC(N)Cc2cc(F)c(F)cc2F)cc1)C(=O)O.Cl	1	1	1	-1	-1	-1	-1	-1
CC(C)(Nc1nc(=O)nc(N)[nH]1)C(=O)O	-1	-1	-1	-1	-1	-1	0	-1
CC(C)(O)C#N	-1	-1	-1	-1	-1	-1	1	-1
CC(C)(O)C(=O)c1ccc(OCCO)cc1	-1	-1	-1	-1	-1	-1	0	-1
CC(C)(O)C(=O)c1ccccc1	-1	-1	-1	-1	-1	-1	0	-1
CC(C)(O)C(C)(O)c1ccc(Cl)cc1	-1	-1	-1	-1	-1	-1	0	-1
CC(C)(O)C1CC=C(CCO)C(O)C1	-1	-1	-1	-1	-1	-1	0	-1
CC(C)(O)C=CC(=O)C(C)(O)C1C(O)CC2(C)C3CC=C4C(CC(O)C(=O)C4(C)C)C3(C)C(=O)CC12C	-1	-1	-1	-1	-1	-1	1	-1
CC(C)(O)CC(C)(O)c1ccc(Cl)cc1	-1	-1	-1	-1	-1	-1	0	-1
CC(C)(O)CCc1ccccc1	-1	-1	-1	-1	-1	-1	0	-1
CC(C)(O)Cc1ccccc1	-1	-1	-1	-1	-1	-1	0	-1
CC(C)(O)Cn1cc2c(n1)CN(C1CCOC(c3cc(F)ccc3F)C(N)C1)C2	1	1	1	-1	-1	-1	-1	-1
CC(C)(O)Cn1cc2c(n1)CN(C1CSC(c3cc(F)cc(F)c3F)C(N)C1)C2	1	1	1	-1	-1	-1	-1	-1
CC(C)(O)c1ccccc1	-1	-1	-1	-1	-1	-1	0	-1
CC(C)(O)c1ccccc1CCC(SCC1(CC(=O)[O-])CC1)c1cccc(C=Cc2ccc3ccc(Cl)cc3n2)c1	-1	-1	-1	-1	-1	-1	-1	0
CC(C)(OC(=O)NC12CC3CC(CC(NCC(=O)N4Cc5ccccc5C4)(C3)C1)C2)C(Cl)(Cl)Cl	0	0	0	-1	-1	-1	-1	-1
CC(C)(ON=C(C(=O)NC1C(=O)N2C(C(=O)O)=C(C[n+]3ccccc3)CSC12)c1csc(N)n1)C(=O)O	-1	-1	-1	-1	-1	-1	0	-1
CC(C)(ON=C(C(=O)NC1C(=O)N2C(C(=O)[O-])=C(C[n+]3ccccc3)CSC12)c1csc(N)n1)C(=O)[O-]	-1	-1	-1	-1	-1	-1	-1	0
CC(C)(OO)c1cccc(C(C)(C)OO)c1	-1	-1	-1	-1	-1	-1	0	-1
CC(C)(OO)c1ccccc1	-1	-1	-1	-1	-1	-1	0	-1
CC(C)(OOC(C)(C)c1ccccc1)c1ccccc1	-1	-1	-1	-1	-1	-1	0	-1
CC(C)(Oc1ccc(C(=O)c2ccc(Cl)cc2)cc1)C(=O)NCCS(=O)(=O)O	-1	-1	-1	-1	-1	-1	0	-1
CC(C)(Oc1ccc(C(=O)c2ccc(Cl)cc2)cc1)C(=O)NCCS(=O)(=O)[O-]	-1	-1	-1	-1	-1	-1	-1	0
CC(C)(Oc1ccc(C(=O)c2ccc(Cl)cc2)cc1)C(=O)O	-1	-1	-1	-1	-1	-1	0	-1
CC(C)(Oc1ccc(C(=O)c2ccc(Cl)cc2)cc1)C(=O)[O-]	-1	-1	-1	-1	-1	-1	-1	0
CC(C)(Oc1ccc(C2CCCc3ccccc32)cc1)C(=O)O	-1	-1	-1	-1	-1	-1	0	-1
CC(C)(Oc1ccc(CCNC(=O)c2ccc(Cl)cc2)cc1)C(=O)O	-1	-1	-1	-1	-1	-1	0	-1
CC(C)(Oc1ccc(CNC(=O)C2SCCN2C(=O)CC(N)Cc2cc(F)c(F)cc2F)cc1)C(=O)O.Cl	1	1	1	-1	-1	-1	-1	-1
CC(C)(Oc1ccc(Cl)cc1)C(=O)NC(=O)NCN1CCOCC1	-1	-1	-1	-1	-1	-1	0	-1
CC(C)(Oc1ccc(Cl)cc1)C(=O)O	-1	-1	-1	-1	-1	-1	0	-1
CC(C)(Oc1ccc(Cl)cc1)C(=O)OC(COC(=O)c1cccnc1)COC(=O)c1cccnc1	-1	-1	-1	-1	-1	-1	0	-1
CC(C)(Oc1ccc(Cl)cc1)C(=O)OCCCOC(=O)C(C)(C)Oc1ccc(Cl)cc1	-1	-1	-1	-1	-1	-1	0	-1
CC(C)(Oc1ccc(Cl)cc1)C(=O)OCc1cccc(CO)n1	-1	-1	-1	-1	-1	-1	0	-1
CC(C)(Oc1ccc(Cl)cc1)C(=O)O[Al](O)OC(=O)C(C)(C)Oc1ccc(Cl)cc1	-1	-1	-1	-1	-1	-1	0	-1
CC(C)(Oc1ccccc1)C(=O)OCCN1CCOCC1	-1	-1	-1	-1	-1	-1	0	-1
CC(C)(S)C(=O)NC(CS)C(=O)O	-1	-1	-1	-1	-1	-1	0	-1
CC(C)(S)C(N)C(=O)O	-1	-1	-1	-1	-1	-1	0	-1
CC(C)(S)C([NH3+])C(=O)[O-]	-1	-1	-1	-1	-1	-1	-1	0
CC(C)(SC(=O)N1CCCCC1)c1ccccc1	-1	-1	-1	-1	-1	-1	0	-1
CC(C)(SCCCc1ccc(F)cc1)C(N)C(=O)N1CC(F)CC1C#N	1	1	1	-1	-1	-1	-1	-1
CC(C)(SCCCc1ccccc1)C(N)C(=O)N1CC(F)CC1C#N	1	1	1	-1	-1	-1	-1	-1
CC(C)(SCCc1ccccc1)C(N)C(=O)N1CC(F)CC1C#N	1	1	1	-1	-1	-1	-1	-1
CC(C)(SCc1ccc(C(F)(F)F)cc1)C(N)C(=O)N1CC(F)CC1C#N	1	1	1	-1	-1	-1	-1	-1
CC(C)(SCc1cccc(Oc2ccccc2)c1)C(N)C(=O)N1CC(F)CC1C#N	1	1	1	-1	-1	-1	-1	-1
CC(C)(SCc1ccccn1)C(N)C(=O)N1CC(F)CC1C#N	1	1	1	-1	-1	-1	-1	-1
CC(C)(SCc1cccnc1)C(N)C(=O)N1CC(F)CC1C#N	1	1	1	-1	-1	-1	-1	-1
CC(C)(SCc1ccncc1)C(N)C(=O)N1CC(F)CC1C#N	1	1	1	-1	-1	-1	-1	-1
CC(C)(Sc1cc(C(C)(C)C)c(O)c(C(C)(C)C)c1)Sc1cc(C(C)(C)C)c(O)c(C(C)(C)C)c1	-1	-1	-1	-1	-1	-1	-1	0
CC(C)([N+](=O)[O-])C(C)(C)[N+](=O)[O-]	-1	-1	-1	-1	-1	-1	1	-1
CC(C)([NH3+])Cc1ccc(Cl)cc1	-1	-1	-1	-1	-1	-1	-1	0
CC(C)([NH3+])Cc1ccccc1	-1	-1	-1	-1	-1	-1	-1	0
CC(C)(c1cc(Cl)c(O)c(Cl)c1)c1cc(Cl)c(O)c(Cl)c1	-1	-1	-1	-1	-1	-1	0	-1
CC(C)(c1ccc(O)cc1)c1ccc(O)cc1	-1	-1	-1	-1	-1	-1	0	-1
CC(C)(c1ccc(Oc2ccc(N)cc2)cc1)c1ccc(Oc2ccc(N)cc2)cc1	-1	-1	-1	-1	-1	-1	0	-1
CC(C)(c1ccccc1)c1cc(CN2CCCCC2)c(O)c(CN2CCCCC2)c1	-1	-1	-1	-1	-1	-1	0	-1
CC(C)(c1ccccc1)c1ccc(O)cc1	-1	-1	-1	-1	-1	-1	0	-1
CC(C)=C1C(=O)N(c2ccccc2)N(c2ccccc2)C1=O	-1	-1	-1	-1	-1	-1	0	-1
CC(C)=C1CCC(C)C2=C(C1)C(C)CC2	-1	-1	-1	-1	-1	-1	0	-1
CC(C)=C1CCC(C)CC1=O	-1	-1	-1	-1	-1	-1	0	-1
CC(C)=CC(=O)Nc1ccc(O)cc1	-1	-1	-1	-1	-1	-1	0	-1
CC(C)=CC(=O)O	-1	-1	-1	-1	-1	-1	0	-1
CC(C)=CC(=O)OC(C)C	-1	-1	-1	-1	-1	-1	0	-1
CC(C)=CC(=O)OC1CCC2(C=O)C3CCC4(C)C(c5ccc(=O)oc5)CCC4(O)C3CCC2(O)C1	-1	-1	-1	-1	-1	-1	1	-1
CC(C)=CC(C)=NNc1nncc2ccccc12	-1	-1	-1	-1	-1	-1	0	-1
CC(C)=CC(N)=O	-1	-1	-1	-1	-1	-1	0	-1
CC(C)=CC(NC(=O)C1=C(O)c2sc(Cl)cc2S(=O)(=O)N1C)[n+]1ccccc1	-1	-1	-1	-1	-1	-1	1	-1
CC(C)=CC1C(=O)OC(=O)C1(C=C(C)C)C=C(C)C	-1	-1	-1	-1	-1	-1	0	-1
CC(C)=CC1C(C(=O)Cl)C1(C)C	-1	-1	-1	-1	-1	-1	0	-1
CC(C)=CC1C(C(=O)O)C1(C)C	-1	-1	-1	-1	-1	-1	0	-1
CC(C)=CC1C(C(=O)OC(C#N)c2cccc(Oc3ccccc3)c2)C1(C)C	-1	-1	-1	-1	-1	-1	0	-1
CC(C)=CC1C(C(=O)OC2CC(=O)C(C3C=CCC3)=C2C)C1(C)C	-1	-1	-1	-1	-1	-1	0	-1
CC(C)=CC1C(C(=O)OCN2C(=O)C3=C(CCCC3)C2=O)C1(C)C	-1	-1	-1	-1	-1	-1	0	-1
CC(C)=CC1C(C(=O)OCc2cc3c(cc2Cl)OCO3)C1(C)C	-1	-1	-1	-1	-1	-1	0	-1
CC(C)=CC1C(C(=O)OCc2ccc(C)cc2C)C1(C)C	-1	-1	-1	-1	-1	-1	0	-1
CC(C)=CC1C(C(=O)OCc2cccc(Oc3ccccc3)c2)C1(C)C	-1	-1	-1	-1	-1	-1	0	-1
CC(C)=CC1C(C(=O)OCc2coc(Cc3ccccc3)c2)C1(C)C	-1	-1	-1	-1	-1	-1	0	-1
CC(C)=CC1CC(C)=CCO1	-1	-1	-1	-1	-1	-1	0	-1
CC(C)=CC1CC(C)CCO1	-1	-1	-1	-1	-1	-1	0	-1
CC(C)=CCC(C#N)(CCN(C)C)Cc1cccc2ccccc12	-1	-1	-1	-1	-1	-1	0	-1
CC(C)=CCC(C#N)(CCN(C)C)c1ccc2ccccc2c1	-1	-1	-1	-1	-1	-1	0	-1
CC(C)=CCC(C#N)(CCN(C)C)c1cccc2ccccc12	-1	-1	-1	-1	-1	-1	0	-1
CC(C)=CCC(C#N)(CCN1CCCC1)c1cccc2ccccc12	-1	-1	-1	-1	-1	-1	0	-1
CC(C)=CCC(C#N)(CCN1CCCCC1)c1cccc2ccccc12	-1	-1	-1	-1	-1	-1	0	-1
CC(C)=CCC(C#N)(CCN1CCOCC1)c1cccc2ccccc12	-1	-1	-1	-1	-1	-1	0	-1
CC(C)=CCC(CCN(C)C)(C(N)=O)c1cccc2ccccc12	-1	-1	-1	-1	-1	-1	1	-1
CC(C)=CCC(CCN1CCCC1)(C(N)=O)c1cccc2ccccc12	-1	-1	-1	-1	-1	-1	1	-1
CC(C)=CCC(CCN1CCCCC1)(C(N)=O)c1cccc2ccccc12	-1	-1	-1	-1	-1	-1	1	-1
CC(C)=CCC(CCN1CCOCC1)(C(N)=O)c1cccc2ccccc12	-1	-1	-1	-1	-1	-1	1	-1
CC(C)=CCC(O)c1cc(O)c2c(c1O)C(=O)C=CC2=O	-1	-1	-1	-1	-1	-1	0	-1
CC(C)=CCC1C(=O)C(=C(O)CC(C)C)C(=O)C(CC=C(C)C)(CC=C(C)C)C1=O	-1	-1	-1	-1	-1	-1	1	-1
CC(C)=CCC1C(=O)N(c2ccccc2)N(c2ccccc2)C1=O	-1	-1	-1	-1	-1	-1	0	-1
CC(C)=CCCC(C)(C)O	-1	-1	-1	-1	-1	-1	0	-1
CC(C)=CCCC(C)(O)C1CC=C(C)CC1	-1	-1	-1	-1	-1	-1	0	-1
CC(C)=CCCC(C)(O)C1Cc2c(c(CC=C(C)C)c(O)c3c(=O)c4cc(O)ccc4oc23)O1	-1	-1	-1	0	0	0	-1	-1
CC(C)=CCCC(C)=C1CC=C(C)CC1	-1	-1	-1	-1	-1	-1	0	-1
CC(C)=CCCC(C)=CC#N	-1	-1	-1	-1	-1	-1	0	-1
CC(C)=CCCC(C)=CC(=O)O	-1	-1	-1	-1	-1	-1	0	-1
CC(C)=CCCC(C)=CC(=O)OCCC(C)C	-1	-1	-1	-1	-1	-1	0	-1
CC(C)=CCCC(C)=CC1OCCO1	-1	-1	-1	-1	-1	-1	0	-1
CC(C)=CCCC(C)=CCCC(=CCCC(C)=CCO)CO	-1	-1	-1	-1	-1	-1	0	-1
CC(C)=CCCC(C)=CCCC(C)(O)CCc1c(O)c(O)cc2oc3cc(O)cc(O)c3c(=O)c12	-1	-1	-1	0	0	0	-1	-1
CC(C)=CCCC(C)=CCCC(C)=CCCC(=O)OCC=C(C)CCC=C(C)C	-1	-1	-1	-1	-1	-1	0	-1
CC(C)=CCCC(C)=CCCC(C)=CCCC(C)(O)CCc1c(O)c(O)cc2oc3cc(O)cc(O)c3c(=O)c12	-1	-1	-1	0	0	0	-1	-1
CC(C)=CCCC(C)=CCCC(C)=CCO	-1	-1	-1	-1	-1	-1	0	-1
CC(C)=CCCC(C)=CCCC(C)=CCc1c(O)c(O)cc2oc3cc(O)cc(O)c3c(=O)c12	-1	-1	-1	0	0	0	-1	-1
CC(C)=CCCC(C)=CCO	-1	-1	-1	-1	-1	-1	0	-1
CC(C)=CCCC(C)=CCOC(=O)C(C)C	-1	-1	-1	-1	-1	-1	0	-1
CC(C)=CCCC(C)=CCOC(=O)Cc1ccccc1	-1	-1	-1	-1	-1	-1	0	-1
CC(C)=CCCC(C)=CCOC(=O)c1ccccc1	-1	-1	-1	-1	-1	-1	0	-1
CC(C)=CCCC(C)=CCOC=O	-1	-1	-1	-1	-1	-1	0	-1
CC(C)=CCCC(C)=CCOCC=O	-1	-1	-1	-1	-1	-1	0	-1
CC(C)=CCCC(C)=CCOc1cc2oc3ccc(O)cc3c(=O)c2c(O)c1CC=C(C)C	-1	-1	-1	0	0	0	-1	-1
CC(C)=CCCC(C)=CCOc1ccc2oc3cc(O)cc(O)c3c(=O)c2c1	-1	-1	-1	0	0	0	-1	-1
CC(C)=CCCC(C)=CCc1c(O)c(CC=C(C)C)c(O)c2c(=O)c3cc(O)ccc3oc12	-1	-1	-1	0	0	0	-1	-1
CC(C)=CCCC(C)=COC(=O)C1CCCN1C(=O)C(CCCCNC(=O)OC(C)(C)C)NC(=O)OC(C)(C)C	1	1	1	-1	-1	-1	-1	-1
CC(C)=CCCC(C)=COC(=O)C1CCCN1C(=O)C(N)CCCCN	1	1	1	-1	-1	-1	-1	-1
CC(C)=CCCC(C)C1CCC(CO)c2c(O)cc(C)cc21	-1	-1	-1	0	0	0	-1	-1
CC(C)=CCCC(C)C=O	-1	-1	-1	-1	-1	-1	0	-1
CC(C)=CCCC(C)CC#N	-1	-1	-1	-1	-1	-1	0	-1
CC(C)=CCCC(C)CC(=O)O	-1	-1	-1	-1	-1	-1	0	-1
CC(C)=CCCC(C)CC=O	-1	-1	-1	-1	-1	-1	0	-1
CC(C)=CCCC(C)CCO	-1	-1	-1	-1	-1	-1	0	-1
CC(C)=CCCC(C)CCOC(=O)Cc1ccccc1	-1	-1	-1	-1	-1	-1	0	-1
CC(C)=CCCC(C)CCOC=O	-1	-1	-1	-1	-1	-1	0	-1
CC(C)=CCCC(C)CCOCC=O	-1	-1	-1	-1	-1	-1	0	-1
CC(C)=CCCC(CO)C1CCC(CO)c2c(O)cc(C)cc21	-1	-1	-1	0	0	0	-1	-1
CC(C)=CCN(CC=C(C)C)CCC(C#N)(CC=C(C)C)c1cccc2ccccc12	-1	-1	-1	-1	-1	-1	0	-1
CC(C)=CCN(CC=C(C)C)CCC(C#N)(CCN(CC=C(C)C)CC=C(C)C)c1cccc2ccccc12	-1	-1	-1	-1	-1	-1	0	-1
CC(C)=CCN(CC=C(C)C)CCC(C#N)(Cc1cccc2ccccc12)C(C)C	-1	-1	-1	-1	-1	-1	0	-1
CC(C)=CCN(CC=C(C)C)CCC(C#N)(c1ccc2ccccc2c1)C(C)C	-1	-1	-1	-1	-1	-1	0	-1
CC(C)=CCN(CC=C(C)C)CCC(C#N)(c1cccc2ccccc12)C(C)C	-1	-1	-1	-1	-1	-1	0	-1
CC(C)=CCN(CC=C(C)C)CCC(C#N)c1cccc2ccccc12	-1	-1	-1	-1	-1	-1	0	-1
CC(C)=CCN(CC=C(C)C)CCC(C(N)=O)c1cccc2ccccc12	-1	-1	-1	-1	-1	-1	0	-1
CC(C)=CCN(CC=C(C)C)CCC(C)(C#N)c1cccc2ccccc12	-1	-1	-1	-1	-1	-1	0	-1
CC(C)=CCN(CC=C(C)C)CCC(C)(C(N)=O)c1cccc2ccccc12	-1	-1	-1	-1	-1	-1	0	-1
CC(C)=CCN(CC=C(C)C)CCC(CC=C(C)C)(C(N)=O)c1cccc2ccccc12	-1	-1	-1	-1	-1	-1	1	-1
CC(C)=CCN(CC=C(C)C)CCC(CCN(CC=C(C)C)CC=C(C)C)(C(N)=O)c1cccc2ccccc12	-1	-1	-1	-1	-1	-1	0	-1
CC(C)=CCN1C(C2CCC3NCCC32)=NC2C1C(=O)N(CC(=O)c1ccccc1)C(=O)N2C	1	1	1	-1	-1	-1	-1	-1
CC(C)=CCN1CCC2(C)c3cc(O)ccc3CC1C2C	-1	-1	-1	-1	-1	-1	0	-1
CC(C)=CCO	-1	-1	-1	-1	-1	-1	0	-1
CC(C)=CCOC(=O)c1ccccc1	-1	-1	-1	-1	-1	-1	0	-1
CC(C)=CCOC(=O)c1ccccc1O	-1	-1	-1	-1	-1	-1	0	-1
[truncated: 14,670 more rows]
