# Supplementary material for: SM-GAT: a safety-aware multi-task graph attention network for multi-target anti-diabetic lead discovery from natural products
Source: Front Mol Biosci. 2026 Jul 8;13:1854162. doi: 10.3389/fmolb.2026.1854162 (PMC13388125; doi:10.3389/fmolb.2026.1854162)
Supplement: Supplementary file 3 [file DataSheet2.CSV]

TCMBank_ID	TCM_name_en	ingredient_name	canonical_smiles	Indication	Toxicity
TCMBANKIN000001		saikosaponin a	CC1OC(OC2CCC3(C)C(CCC4(C)C3C=CC35OCC6(CCC(C)(C)CC63)C(O)CC45C)C2(C)CO)C(O)C(OC2OC(CO)C(O)C(O)C2O)C1O
TCMBANKIN000002		rubiarbonone c	CC(=O)OCC12CCC3(C)C4C(=CCC3(C)C1C(O)CC2C(C)C)C1(C)CCC(=O)C(C)(C)C1CC4O
TCMBANKIN000003		rotenone	C=C(C)C1Cc2c(ccc3c2OC2COc4cc(OC)c(OC)cc4C2C3=O)O1
TCMBANKIN000004		quercetagetin	O=c1c(O)c(-c2ccc(O)c(O)c2)oc2cc(O)c(O)c(O)c12
TCMBANKIN000005		tetrodotoxin	NC1=NC(O)C2C3OC4(O)OC(C(O)C2(N1)C4O)C3(O)CO
TCMBANKIN000006		evodiamine	CN1c2ccccc2C(=O)N2CCc3c([nH]c4ccccc34)C21
TCMBANKIN000007		eudesmin	COc1ccc(C2OCC3C(c4ccc(OC)c(OC)c4)OCC23)cc1OC
TCMBANKIN000008		ergothioneine	C[N+](C)(C)C(Cc1c[nH]c(=S)[nH]1)C(=O)[O-]
TCMBANKIN000009		emetine	CCC1C[NH+]2CCc3cc(OC)c(OC)cc3C2CC1CC1[NH2+]CCc2cc(OC)c(OC)cc21
TCMBANKIN000010		capillarisin	COc1c(O)cc2oc(Oc3ccc(O)cc3)cc(=O)c2c1O
TCMBANKIN000011		cannabigerol	CCCCCc1cc(O)c(CC=C(C)CCC=C(C)C)c(O)c1
TCMBANKIN000012		cannabichromene	CCCCCc1cc(O)c2c(c1)OC(C)(CCC=C(C)C)C=C2
TCMBANKIN000013		bufalin	CC12CCC(O)CC1CCC1C2CCC2(C)C(c3ccc(=O)oc3)CCC12O
TCMBANKIN000014		britanin	C=C1C(=O)OC2CC(C)C3C(OC(C)=O)CC(O)C3(C)C(OC(C)=O)C12
TCMBANKIN000015		brefeldin a	CC1CCCC=CC2CC(O)CC2C(O)C=CC(=O)O1
TCMBANKIN000016		bixin	COC(=O)C=CC(C)=CC=CC(C)=CC=CC=C(C)C=CC=C(C)C=CC(=O)O
TCMBANKIN000017		anemoside a3	C=C(C)C1CCC2(C(=O)O)CCC3(C)C(CCC4C5(C)CCC(OC6OCC(O)C(O)C6OC6OC(C)C(O)C(O)C6O)C(C)(CO)C5CCC43C)C12
TCMBANKIN000018		aloperine	C1=C2CCCNC2C2CC1C1CCCCN1C2
TCMBANKIN000019		ajmaline	CCC1C2CC3C4N(C)c5ccccc5C45CC(C2C5O)N3C1O
TCMBANKIN000020		ailanthone	C=C1C(O)C2(O)OCC34C(CC5C(C)=CC(=O)C(O)C5(C)C23)OC(=O)CC14
TCMBANKIN000021		agrimoniin	O=C(OC1OC2COC(=O)c3cc(O)c(O)c(O)c3-c3c(cc(O)c(O)c3O)C(=O)OC2C2OC(=O)c3cc(O)c(O)c(O)c3-c3c(cc(O)c(O)c3O)C(=O)OC12)c1cc(O)c(O)c(Oc2c(C(=O)OC3OC4COC(=O)c5cc(O)c(O)c(O)c5-c5c(cc(O)c(O)c5O)C(=O)OC4C4OC(=O)c5cc(O)c(O)c(O)c5-c5c(cc(O)c(O)c5O)C(=O)OC34)cc(O)c(O)c2O)c1
TCMBANKIN000022		agmatine	NCCCCN=C(N)N
TCMBANKIN000024		7-dehydrocholesterol	CC(C)CCCC(C)C1CCC2C3=CC=C4CC(O)CCC4(C)C3CCC21C
TCMBANKIN000025		3',4',5,7-tetrahydroxyflavanol	O=c1c(O)c(-c2cc(O)cc(O)c2)oc2c(O)cc(O)cc12
TCMBANKIN000026		flavanol	OC1CC(c2ccccc2)Oc2ccccc21
TCMBANKIN000027		taxol	CC(=O)OC1C(=O)C2(C)C(O)CC3OCC3(OC(C)=O)C2C(OC(=O)c2ccccc2)C2(O)CC(OC(=O)C(O)C(NC(=O)c3ccccc3)c3ccccc3)C(C)=C1C2(C)C
TCMBANKIN000028		coumarin	O=c1ccc2ccccc2o1
TCMBANKIN000029		colchicine	COc1cc2c(c(OC)c1OC)-c1ccc(OC)c(=O)cc1C(NC(C)=O)CC2
TCMBANKIN000030		cocaine	COC(=O)C1C(OC(=O)c2ccccc2)CC2CCC1N2C
TCMBANKIN000031		vitamin k2	CC(C)=CCCC(C)=CCCC(C)=CCCC(C)=CCC1=C(C)C(=O)c2ccccc2C1=O
TCMBANKIN000032		Visnagin	COc1c2ccoc2cc2oc(C)cc(=O)c12
TCMBANKIN000033		vincamine	CCC12CCCN3CCc4c(n(c5ccccc45)C(O)(C(=O)OC)C1)C32
TCMBANKIN000034		vernodalin	C=CC12COC(=O)C(=C)C1C1OC(=O)C(=C)C1C(OC(=O)C(=C)CO)C2
TCMBANKIN000035		tylophorine	COc1cc2c3c(c4cc(OC)c(OC)cc4c2cc1OC)CN1CCCC1C3
TCMBANKIN000036		sakuranetin	COc1cc(O)c2c(c1)OC(c1ccc(O)cc1)CC2=O
TCMBANKIN000037		Pristimerin	COC(=O)C1(C)CCC2(C)CCC3(C)C4=CC=C5C(=CC(=O)C(O)=C5C)C4(C)CCC3(C)C2C1
TCMBANKIN000038		prim-o-glucosylcimifugin	COc1c2c(cc3oc(COC4OC(CO)C(O)C(O)C4O)cc(=O)c13)OC(C(C)(C)O)C2
TCMBANKIN000039		Zerumbone	CC1=CCC(C)(C)C=CC(=O)C(C)=CCC1
TCMBANKIN000040		jujuboside a	CC(C)=CC1CC(C)(O)C2C3CCC4C5(C)CCC(OC6OCC(O)C(OC7OC(COC8OC(CO)C(O)C(O)C8O)C(O)C(O)C7OC7OCC(O)C(O)C7O)C6OC6OC(C)C(O)C(O)C6O)C(C)(C)C5CCC4(C)C34COC2(C4)O1
TCMBANKIN000041		Isoxanthohumol	COc1cc(O)c(CC=C(C)C)c2c1C(=O)CC(c1ccc(O)cc1)O2
TCMBANKIN000042		isolinderalactone	C=CC1(C)Cc2occ(C)c2C2OC(=O)C(=C)C21
TCMBANKIN000043		Isoindigo	O=C1N=c2ccccc2=C1c1c(O)[nH]c2ccccc12
TCMBANKIN000044		hypericin	Cc1cc(=O)c2c(O)c3c(O)cc(O)c4c5c(O)cc(O)c6c(O)c7c(=O)cc(C)c8c1c2c(c34)c(c65)c78
TCMBANKIN000045		hydroquinidine	CCC1CN2CCC1CC2C(O)c1ccnc2ccc(OC)cc12
TCMBANKIN000046		theanine	CCNC(=O)CCC(N)C(=O)O
TCMBANKIN000047		Chelerythrine	COc1ccc2c(c[n+](C)c3c4cc5c(cc4ccc23)OCO5)c1OC.[OH-]
TCMBANKIN000048		chalepensin	C=CC(C)(C)c1cc2cc3ccoc3cc2oc1=O
TCMBANKIN000049		cepharanthine	COc1ccc2cc1Oc1ccc(cc1)CC1c3c(cc4c(c3Oc3cc5c(cc3OC)CCN(C)C5C2)OCO4)CCN1C
TCMBANKIN000050		carnosol	CC(C)c1cc2c(c(O)c1O)C13CCCC(C)(C)C1CC2OC3=O
TCMBANKIN000051		carnosine	NCCC(=O)NC(Cc1cnc[nH]1)C(=O)O
TCMBANKIN000052		cannabidiol	C=C(C)C1CCC(C)=CC1c1c(O)cc(CCCCC)cc1O
TCMBANKIN000053		stachydrine	C[N+]1(C)CCCC1C(=O)[O-]
TCMBANKIN000054		sinomenine	COC1=CC2C3Cc4ccc(OC)c(O)c4C2(CCN3C)CC1=O
TCMBANKIN000055		seselin	CC1(C)C=Cc2c(ccc3ccc(=O)oc23)O1
TCMBANKIN000056		sesamol	Oc1ccc2c(c1)OCO2
TCMBANKIN000057		secalonic acid d	COC(=O)C12Oc3ccc(-c4ccc5c(c4O)C(O)=C4C(=O)CC(C)C(O)C4(C(=O)OC)O5)c(O)c3C(O)=C1C(=O)CC(C)C2O
TCMBANKIN000058		eupatilin	COc1ccc(-c2cc(=O)c3c(O)c(OC)c(O)cc3o2)cc1OC
TCMBANKIN000059		ginkgolic acid	CCCCCCC=CCCCCCCCc1cccc(O)c1C(=O)O
TCMBANKIN000060		garcinol	C=C(C)C(CC=C(C)C)CC12CC(CC=C(C)C)C(C)(C)C(CC=C(C)C)(C(=O)C(=C(O)c3ccc(O)c(O)c3)C1=O)C2=O
TCMBANKIN000061		gaillardin	C=C1C(=O)OC2C=C(C)C3C(OC(C)=O)CC(C)(O)C3CC12
TCMBANKIN000062		Fraxinellone	CC1=C2C(=O)OC(c3ccoc3)C2(C)CCC1
TCMBANKIN000063		ecdysone	CC(C(O)CCC(C)(C)O)C1CCC2(O)C3=CC(=O)C4CC(O)C(O)CC4(C)C3CCC12C
TCMBANKIN000064		diosgenin	CC1CCC2(OC1)OC1CC3C4CC=C5CC(O)CCC5(C)C4CCC3(C)C1C2C
TCMBANKIN000065		dioscin	CC1CCC2(OC1)OC1CC3C4CC=C5CC(OC6OC(CO)C(OC7OC(C)C(O)C(O)C7O)C(O)C6OC6OC(C)C(O)C(O)C6O)CCC5(C)C4CCC3(C)C1C2C
TCMBANKIN000066		digitoxin	CC1OC(OC2C(O)CC(OC3C(O)CC(OC4CCC5(C)C(CCC6C5CCC5(C)C(C7=CC(=O)OC7)CCC65O)C4)OC3C)OC2C)CC(O)C1O
TCMBANKIN000067		Embelin	CCCCCCCCCCCC1=C(O)C(=O)C=C(O)C1=O
TCMBANKIN000068		ellipticine	Cc1c2ccncc2c(C)c2c1[nH]c1ccccc12
TCMBANKIN000069		Deoxyelephantopin	C=C(C)C(=O)OC1CC2=CC(CC(C)=CC3OC(=O)C(=C)C31)OC2=O
TCMBANKIN000070		corynoxine b	CCC1CN2CCC3(C(=O)Nc4ccccc43)C2CC1C(=COC)C(=O)OC
TCMBANKIN000071		cordycepin	Nc1ncnc2c1ncn2C1OC(CO)CC1O
TCMBANKIN000072		proscillaridin a	CC1OC(OC2C=C3CCC4C(CCC5(C)C(c6ccc(=O)oc6)CCC45O)C3(C)CC2)C(O)C(O)C1O
TCMBANKIN000073		plumericin	CC=C1C(=O)OC23C=CC4C(C(=O)OC)=COC(OC12)C43
TCMBANKIN000074		plumbagin	CC1=CC(=O)c2c(O)cccc2C1=O
TCMBANKIN000075		picrotoxin	C=C(C)C1C2OC(=O)C1C1(O)CC3OC34C(=O)OC2C14C.CC(C)(O)C1C2OC(=O)C1C1(O)CC3OC34C(=O)OC2C14C
TCMBANKIN000076		sulfuretin	O=C1C(=Cc2ccc(O)c(O)c2)Oc2cc(O)ccc21
TCMBANKIN000077		sulfur dioxide	O=S=O
TCMBANKIN000078		silymarin	COc1cc(C2Oc3cc(C4Oc5cc(O)cc(O)c5C(=O)C4O)ccc3OC2CO)ccc1O
TCMBANKIN000079		sennoside a	O=C(O)c1cc(O)c2c(c1)C(C1c3cc(C(=O)O)cc(O)c3C(=O)c3c(OC4OC(CO)C(O)C(O)C4O)cccc31)c1cccc(OC3OC(CO)C(O)C(O)C3O)c1C2=O
TCMBANKIN000080		Deoxycholic Acid	CC(CCC(=O)O)C1CCC2C3CCC4CC(O)CCC4(C)C3CC(O)C12C
TCMBANKIN000081		dehydrocostus lactone	C=C1C(=O)OC2C1CCC(=C)C1CCC(=C)C12
TCMBANKIN000082		deguelin	COc1cc2c(cc1OC)C1C(=O)c3ccc4c(c3OC1CO2)C=CC(C)(C)O4
TCMBANKIN000083		Decursin	CC(C)=CC(=O)OC1Cc2cc3ccc(=O)oc3cc2OC1(C)C
TCMBANKIN000084		cynaropicrin	C=C(CO)C(=O)OC1CC(=C)C2CC(O)C(=C)C2C2OC(=O)C(=C)C12
TCMBANKIN000085		CUCURBITACIN I	CC(C)(O)C=CC(=O)C(C)(O)C1C(O)CC2(C)C3CC=C4C(C=C(O)C(=O)C4(C)C)C3(C)C(=O)CC12C
TCMBANKIN000086		cucurbitacin e	CC(=O)OC(C)(C)C=CC(=O)C(C)(O)C1C(O)CC2(C)C3CC=C4C(C=C(O)C(=O)C4(C)C)C3(C)C(=O)CC12C
TCMBANKIN000087		Cucurbitacin D	CC(C)(O)C=CC(=O)C(C)(O)C1C(O)CC2(C)C1CC(=O)C1(C)C3CC(O)C(=O)C(C)(C)C3=CCC21
TCMBANKIN000088		cryptotanshinone	CC1COC2=C1C(=O)C(=O)c1c2ccc2c1CCCC2(C)C
TCMBANKIN000089		coroglaucigenin	CC12CCC3C(CCC4CC(O)CCC43CO)C1(O)CCC2C1=CC(=O)OC1
TCMBANKIN000090		cinobufotalin	CC(=O)OC1C(c2ccc(=O)oc2)C2(C)CCC3C(CCC4(O)CC(O)CCC34C)C23OC13
TCMBANKIN000091		cinnamtannin d1	Oc1cc(O)c2c(c1)OC1(c3ccc(O)c(O)c3)Oc3cc(O)c4c(c3C2C1O)OC(c1ccc(O)c(O)c1)C(O)C4c1c(O)cc(O)c2c1OC(c1ccc(O)c(O)c1)C(O)C2
TCMBANKIN000092		cinnamophilin	COc1cc(CC(C)C(C)C(=O)c2ccc(O)c(OC)c2)ccc1O
TCMBANKIN000093		cinchonine	C=CC1CN2CCC1CC2C(O)c1ccnc2ccccc12
TCMBANKIN000094		choline	C[N+](C)(C)CCO
TCMBANKIN000095		oxymatrine	O=C1CCCC2C3CCC[N+]4([O-])CCCC(CN12)C34
TCMBANKIN000096		oridonin	C=C1C(=O)C23C(O)C1CCC2C12COC3(O)C(O)C1C(C)(C)CCC2O
TCMBANKIN000097		nitidine	COc1cc2c[n+](C)c3c4cc5c(cc4ccc3c2cc1OC)OCO5
TCMBANKIN000098		linamarin	CC(C)(C#N)OC1OC(CO)C(O)C(O)C1O
TCMBANKIN000099		leonurine	COc1cc(C(=O)OCCCCN=C(N)N)cc(OC)c1O
TCMBANKIN000100		lauric acid	CCCCCCCCCCCC(=O)O
TCMBANKIN000101		juglone	O=C1C=CC(=O)c2c(O)cccc21
TCMBANKIN000102		petunidin	COc1cc(-c2[o+]c3cc(O)cc(O)c3cc2O)cc(O)c1O
TCMBANKIN000103		periplocin	COC1CC(OC2CCC3(C)C4CCC5(C)C(C6=CC(=O)OC6)CCC5(O)C4CCC3(O)C2)OC(C)C1OC1OC(CO)C(O)C(O)C1O
TCMBANKIN000104		Perillyl alcohol	C=C(C)C1CC=C(CO)CC1
TCMBANKIN000105		oleandrin	COC1CC(OC2CCC3(C)C(CCC4C3CCC3(C)C(C5=CC(=O)OC5)C(OC(C)=O)CC43O)C2)OC(C)C1O
TCMBANKIN000106		nordihydroguaiareticacid	CC(Cc1ccc(O)c(O)c1)C(C)Cc1ccc(O)c(O)c1
TCMBANKIN000107		nagilactone b	CC(C)c1oc(=O)cc2c1C(O)C1OC(=O)C3(C)CC(O)C(O)C2(C)C13
TCMBANKIN000108		n-acetyl-d-glucosamine	CC(=O)NC1C(O)OC(CO)C(O)C1O
TCMBANKIN000109		myricanol	COc1c2cc(c(O)c1OC)CCCCC(O)CCc1ccc(O)c-2c1
TCMBANKIN000110		mexicanin i	C=C1C(=O)OC2CC(C)C3C=CC(=O)C3(C)C(O)C12
TCMBANKIN000111		methysticin	COC1=CC(=O)OC(C=Cc2ccc3c(c2)OCO3)C1
TCMBANKIN000112		yohimbine	COC(=O)C1C(O)CCC2CN3CCc4c([nH]c5ccccc45)C3CC21
TCMBANKIN000113		vinblastine	CCC1(O)CC2CN(CCc3c([nH]c4ccccc34)C(C(=O)OC)(c3cc4c(cc3OC)N(C)C3C(O)(C(=O)OC)C(OC(C)=O)C5(CC)C=CCN6CCC43C65)C2)C1
TCMBANKIN000114		theophylline	Cn1c(=O)c2[nH]cnc2n(C)c1=O
TCMBANKIN000116		cneorin-NP36	CC(C1OC1C1OC1(C)C)C1CCC2(C)C3=CCC4C(C)(C)C(=O)CCC4(C)C3CCC12C
TCMBANKIN000119		asperglaucide	CC(=O)OCC(Cc1ccccc1)NC(=O)C(Cc1ccccc1)NC(=O)c1ccccc1
TCMBANKIN000121	Periostracum Cicadae	isoxanthopterin	Nc1nc(=O)c2ncc(=O)[nH]c2[nH]1
TCMBANKIN000124		VCA	CCCCCCC=CCCCCCCCCCC(=O)O
TCMBANKIN000125	Astragalus root	Stephenanthrine	CN(C)CCc1cc2c(c3c1ccc1ccccc13)OCO2
TCMBANKIN000128		1-Octanol,2,7-dimethyl-	CC(C)CCCCC(C)CO
TCMBANKIN000129		pseudoginsenoside rt 3	CC(C)=CCCC(C)(OC1OC(CO)C(O)C(O)C1O)C1CCC2(C)C1C(O)CC1C3(C)CCC(O)C(C)(C)C3C(OC3OCC(O)C(O)C3O)CC12C
TCMBANKIN000130		(1S,4aR,6aR,6aS,6bR,8aR,10R,11R,12aR,14bS)-1,10,11-trihydroxy-2,2,6a,6b,9,9,12a-heptamethyl-1,3,4,5,6,6a,7,8,8a,10,11,12,13,14b-tetradecahydropicene-4a-carboxylic acid	CC1(C)CCC2(C(=O)O)CCC3(C)C(=CCC4C5(C)CC(O)C(O)C(C)(C)C5CCC43C)C2C1O
TCMBANKIN000132		Schkuhrin I	C=C1C(=O)OC2C=C(C)C(OC(C)=O)CC=C(C)CC(OC(=O)C(=CCO)CO)C12
TCMBANKIN000133		tsugaricacid b	C=C(C)C(C)CCC(C(=O)O)C1C(O)CC2(C)C3=C(CCC12C)C1(C)CCC(OC(C)=O)C(C)(C)C1CC3
TCMBANKIN000134		meloside l	O=c1cc(-c2ccc(O)c(O)c2)oc2cc(O)c(C3OC(CO)C(O)C(O)C3OC3OC(CO)C(O)C(O)C3O)c(O)c12
TCMBANKIN000135		Propanoic acid,3-mercapto-,2-ethylhexyl ester	CCCCC(CC)COC(=O)CCS
TCMBANKIN000137		1-Methoxyphaseollidin	COc1cc(O)cc2c1C1Oc3c(ccc(O)c3CC=C(C)C)C1CO2
TCMBANKIN000138		portuliclactone	CC1CC23CC(C)(CCCC2C1(CO)CCC(=CCO)CO)OC3=O
TCMBANKIN000139		eupacunoxin	C=C1C(=O)OC2C=C(C)C(OC(C)=O)CC(O)C(C)=CC(OC(=O)C3(C)OC3C)C12
TCMBANKIN000142		mesuaxanthone a	COc1cc(O)c2c(=O)c3cccc(O)c3oc2c1
TCMBANKIN000144		rosmarinine	CC=C1CC(C)C(C)(O)C(=O)OCC2C(O)CN3CCC(OC1=O)C23
TCMBANKIN000145		10Z,13Z-nonadecadienoic acid	CCCCCC=CCC=CCCCCCCCCC(=O)O
TCMBANKIN000147		3,5,7-ttrihydroxylchromone 3-o-β-d-xylopyra-noside	O=c1c(OC2OCC(O)C(O)C2O)coc2cc(O)cc(O)c12
TCMBANKIN000148		3-geranyl-2,4,6-trihydroxybenzophenone	CC(C)=CCCC(C)=CCc1c(O)cc(O)c(C(=O)c2ccccc2)c1O
TCMBANKIN000149		persicarin	COc1cc(-c2oc3cc(O)cc(O)c3c(=O)c2OS(=O)(=O)O)ccc1O
TCMBANKIN000150		dictagumin	C=CCc1ccc(OCC=C(C)C)cc1
TCMBANKIN000151		Gypenoside XX	CC(=CCCC(C)(OC1OC(COC2OCC(O)C(O)C2O)C(O)C(O)C1O)C1CCC2(C)C1C(O)CC1C3(C)CCC(OC4OC(COC5OC(C)C(O)C(O)C5O)C(O)C(O)C4OC4OC(CO)C(O)C(O)C4O)C(C)(C)C3CCC12C)CO
TCMBANKIN000155		4-Ethylcyclohexanol	CCC1CCC(O)CC1
TCMBANKIN000157		scutcbarbatine K	CC1=CCCC2C1(C)C(O)C(O)C1(C)OC3(COC(=O)C3)CC(OC(=O)c3cccnc3)C21C
TCMBANKIN000159	Angelica dahurica	apaensin	C=C(C)C(O)COc1c2ccoc2c(OC)c2oc(=O)ccc12
TCMBANKIN000160		leiocarposide	COc1c(OC2OC(CO)C(O)C(O)C2O)ccc(O)c1C(=O)OCc1ccccc1OC1OC(CO)C(O)C(O)C1O
TCMBANKIN000161		imalayamine	CN1C2OC3(Cc4ccc5c(c42)OCO5)c2cc4c(cc2C(O)C13)OCO4
TCMBANKIN000165		neobudofficide	COc1ccc(-c2cc(=O)c3c(O)cc(OC4OC(COC5OC(C)C(O)C(O)C5O)C(O)C(O)C4OC4OC(C)C(O)C(O)C4O)cc3o2)cc1
TCMBANKIN000167		deoxyandrographiside	Cc1cc(O)c2c(c1)C(=O)c1cccc(O)c1C2=O
TCMBANKIN000168		(+)-galbacin	CC1C(c2ccc3c(c2)OCO3)OC(c2ccc3c(c2)OCO3)C1C
TCMBANKIN000171		isopulegyl acetate	C=C(C)C1CCC(C)CC1OC(C)=O
TCMBANKIN000172		3-epitaraxerol	CC1(C)CCC2(C)CC=C3C(C)(CCC4C3(C)CCC3C(C)(C)C(O)CCC43C)C2C1
TCMBANKIN000175	Forsythia suspense	forsythialan A	COc1cc(O)cc(C2OCC(C(=O)c3ccc(O)c(OC)c3)C2CO)c1
TCMBANKIN000177		oryzalide a	CC1(C)C(=O)OC(O)C2(C)C1CCC13CC(CCC12)C1(C)OC31
TCMBANKIN000178	Common VaIeriana	Pyrryl-alpha-methyl ketone	CC(=O)c1ccc[nH]1
TCMBANKIN000183		(25s)-spirost-5-en-3β-yl o-β-d-glucopyranosyl-(1→4)-o-α-l-rhamnopyranosyl-(1→3)-β-d-glucopyranoside	CC1CCC2(OC1)OC1CC3C4CC=C5CC(OC6OC(CO)C(O)C(OC7OC(C)C(OC8OC(CO)C(O)C(O)C8O)C(O)C7O)C6O)CCC5(C)C4CCC3(C)C1C2C
TCMBANKIN000185	BAI BU	stilbostemin T	COc1ccc(OC)c(CCc2cc(O)cc(O)c2C)c1
TCMBANKIN000190		methyl lagerine	COc1cc2cc(c1OC)Oc1ccc(cc1)CCC(=O)OC1CC3CCCCN3C2C1
TCMBANKIN000195		caohuoside D	COc1ccc(-c2oc3c(CCC(C)(C)OC)c(OC4OC(CO)C(O)C(O)C4O)cc(O)c3c(=O)c2O)cc1
TCMBANKIN000199		applanoxidic acid C	CC(CC(=O)CC(C)(O)C1=CC(=O)C2(C)C1(C)C(=O)C=C1C3(C)CCC(=O)C(C)(C)C3CC3OC132)C(=O)O
TCMBANKIN000200		3-methylphenylisocyanate	Cc1cccc(N=C=O)c1
TCMBANKIN000201		isoamylcyclohexane	CC(C)CCC1CCCCC1
TCMBANKIN000203	Morus alba	Moracin X	Oc1cc(O)cc(-c2cc3cc4ccoc4cc3o2)c1
TCMBANKIN000204		neoquassin	COC1=CC(C)C2CC3OC(O)CC4C(C)=C(OC)C(=O)C(C2(C)C1=O)C34C
TCMBANKIN000205	Dryopteris Crassirhizoma	Isobiflorin	Cc1cc(=O)c2c(O)cc(O)c(C3OC(CO)C(O)C(O)C3O)c2o1
TCMBANKIN000206		browniine	CCN1CC2(COC)CCC(OC)C34C5CC6C(OC)CC(O)(C5C6O)C(O)(C(OC)C23)C14
TCMBANKIN000207		(2s)-homoeriodictyol7,4'-di-o-β-d-glucopyranoside	COc1cc(C2CC(=O)c3c(O)cc(OC4OC(CO)C(O)C(O)C4O)cc3O2)ccc1OC1OC(CO)C(O)C(O)C1O
TCMBANKIN000208	Andrographis paniculata	5,6,4'-trihydroxy-7-methoxyflavone-6-O-beta-D-glucoside	COc1cc2c(cc1OC1OC(CO)C(O)C(O)C1O)C(=O)CC(c1ccc(O)cc1)O2
TCMBANKIN000209		asterinin c	CCC(NC(=O)c1ccc[nH]1)C(=O)NC(CO)C(=O)NC(CC(=O)NC(C(=O)OC)C(C)O)c1ccccc1
TCMBANKIN000211		ganodericacid c	CC(CC(=O)CC(C)C1CC(=O)C2(C)C3=C(C(=O)CC12C)C1(C)CCC(=O)C(C)(C)C1CC3O)C(=O)O
TCMBANKIN000212	Roasted Ginger	methyl 5-acetoxy-[4]-gingerdiol	CCCC(CC(O)CCc1ccc(OC)c(OC)c1)OC(C)=O
TCMBANKIN000214		7,9-ditert-butyl-1-oxaspiro[4.5]deca-6,9-diene-2,8-dione	CC(C)(C)C1=CC2(C=C(C(C)(C)C)C1=O)CCC(=O)O2
TCMBANKIN000215	Panax notoginseng	benzyl-beta-primeveroside	OC1COC(OCC2OC(OCc3ccccc3)C(O)C(O)C2O)C(O)C1O
TCMBANKIN000219		3-methyl-canthin-2,6-dione	Cn1c(=O)cc2c3ccccc3n3c(=O)ccc1c23
TCMBANKIN000225		7-oxodehydroabieticacid	CC(C)c1ccc2c(c1)C(=O)CC1C(C)(C(=O)O)CCCC21C
TCMBANKIN000228		5,7,3′,4′-Tetrahydroxy-6,5′-dimethoxyflavone	COc1cc(-c2cc(=O)c3c(O)c(OC)c(O)cc3o2)cc(O)c1O
TCMBANKIN000229		7-METHYL-6-TRIDECENE	CCCCCC=C(C)CCCCCC
TCMBANKIN000232		epimedokoreanin B	CC(C)=CCc1cc(-c2cc(=O)c3c(O)cc(O)c(CC=C(C)C)c3o2)cc(O)c1O
TCMBANKIN000234		bisabolangelone	CC(C)=CC=C1OC2CC(C)=CC(=O)C2C1(C)O
TCMBANKIN000236		3-Methyl-6-(1-methylethyl)-cyclohexene	CC1C=CC(C(C)C)CC1
TCMBANKIN000237		rotungenic acid	CC1CCC2(C(=O)O)CCC3(C)C(=CCC4C5(C)CCC(O)C(C)(CO)C5CCC43C)C2C1(C)O
TCMBANKIN000238		△1,6,(10,14)-(E,E)-3-ol-3,7,11,15-tetramethyl-Hexadecatetraen	CC(C)=CCCC(C)=CCCC(C)=CCCC(C)=CC=O
TCMBANKIN000241		3-Cycloheptenone	O=C1CC=CCCC1
TCMBANKIN000244		CPI	[C-]#[N+]C(C)(C)C(=O)OC
TCMBANKIN000247		pannarin	COc1cc(C)c2c(c1C)OC(=O)c1c(C)c(Cl)c(O)c(C=O)c1O2
TCMBANKIN000248		astraverrucin vi	CC(=O)OCC1OC(OC2CCC34CC35CCC3(C)C(C6(C)CCC(C(C)(C)O)O6)C(O)CC3(C)C5CC(O)C4C2(C)C)C(O)C(O)C1OC1OC(C)C(O)C(O)C1O
TCMBANKIN000249		Lawsone	O=C1C=C([O-])c2ccccc2C1=O
TCMBANKIN000250		1-imidazolylaceticacid	O=C(O)Cn1ccnc1
TCMBANKIN000251		Kaempferol 3-O-rhamnoside	CC1OC(Oc2c(-c3ccc(O)cc3)oc3cc(O)cc([O-])c3c2=O)C(O)C(O)C1O
TCMBANKIN000255		capillaridin c	CC#CC(=O)C=Cc1ccccc1
TCMBANKIN000258		norlaudanosoline	Oc1ccc(CC2NCCc3cc(O)c(O)cc32)cc1O
TCMBANKIN000263		30-noroleanolicacid-3-o-β-d-xylosyl(1→2)-α-l-arabinopyranoside	CC(=O)OC1C(O)COC(OC2CCC34CC35CCC3(C)C6C(C)CC7OC6(OC7C(C)(C)OC(C)=O)C(O)C3(C)C5CCC4C2(C)C)C1O
TCMBANKIN000266		2,3-seco-3-oxoolean-12-en-2-oicacid	CC1(C)CCC2(C)CCC3(C)C(=CCC4C(C)(CC(=O)O)C(C(C)(C)C=O)CCC43C)C2C1
TCMBANKIN000270		benzylamine	NCc1ccccc1
TCMBANKIN000272		(+)-Longifolene	C=C1C2CCC3C2C(C)(C)CCCC13C
TCMBANKIN000275		pumilaside A	CC(C)C1CCC2(C)C(O)CCC(C)(O)C2C1OC1OC(CO)C(O)C(O)C1O
TCMBANKIN000281		Myricadiol	CC1(C)CCC2(CO)CC=C3C(C)(CCC4C3(C)CCC3C(C)(C)C(O)CCC43C)C2C1
TCMBANKIN000283		Nordihydrocapsacin	COc1cc(CNC(=O)CCCCCC(C)C)ccc1O
TCMBANKIN000284		tropic acid	O=C(O)C(CO)c1ccccc1
TCMBANKIN000288		(1R,2R,4R)-Dihydrocarveol	C=C(C)C1CCC(C)C(O)C1
TCMBANKIN000289		trans-2-Undecen-1-ol	CCCCCCCCC=CCO
TCMBANKIN000292	Pricklyash peel	4-(1-Methylethyl)-2-cyclohexen-1-one	CC(C)C1C=CC(=O)CC1
TCMBANKIN000293		E-14-Hexadecenal	CC=CCCCCCCCCCCCCC=O
TCMBANKIN000297	Aloes	barbaloin	O=C1c2c(O)cccc2C(C2OC(CO)C(O)C(O)C2O)c2cc(CO)cc(O)c21
TCMBANKIN000299		13-epi-10-deacetylbaccatin iii	CC(=O)OC12COC1CC(O)C1(C)C(=O)C(O)C3=C(C)C(O)CC(O)(C(OC(=O)c4ccccc4)C21)C3(C)C
TCMBANKIN000301	Areca Peel	methyl N-methylpiperidine-3-carboxylate	COC(=O)C1CCCN(C)C1
TCMBANKIN000302		Propyl isothiocyanate	CCCN=C=S
TCMBANKIN000304		ganoderic acid Mb	CC(=O)OC(CC=C(C)C(=O)O)C(C)C1CC(OC(C)=O)C2(C)C3=C(CCC12C)C1(C)CCC(OC(C)=O)C(C)(C)C1CC3O
TCMBANKIN000305		lysergicacid	CN1CC(C(=O)O)C=C2c3cccc4[nH]cc(c34)CC21
TCMBANKIN000306		Gancaonin S	CC(C)=CCc1c(O)cc(CCc2ccc(O)c(O)c2)c(CC=C(C)C)c1O
TCMBANKIN000313		2-Octenyl acetate	CCCCCC=CCOC(C)=O
TCMBANKIN000315		lythrancepine i	COc1ccc2cc1-c1cc(ccc1OC)C1CC(O)CC3CCCC(CC(O)CC2)N31
TCMBANKIN000316		tetrahydropentoxyline	O=C(O)C1Cc2c([nH]c3ccccc23)C(C(O)C(O)C(O)C(O)CO)N1
TCMBANKIN000318	Virgate wormwood herb	8-nonen-2-one	C=CCCCCCC(C)=O
TCMBANKIN000321	Madder	3,3 -bis(3,4-dihydro-4-hydroxy-6-me-thoxy-2H-1-benzopyran)	COc1ccc2c(c1)C(O)C(C1COc3ccc(OC)cc3C1O)CO2
TCMBANKIN000324		6-acetyl-5-hydroxy-2-isopropenyl-2,3-dihydrobenzofuran	C=C(C)C1Cc2cc(O)c(C(C)=O)cc2O1
TCMBANKIN000325	AntifebriIe Dichroa	beta-Dichroine	O=C(CC1NCCCC1O)Cn1cnc2ccccc2c1=O
TCMBANKIN000326		taccalonolide AF	CC(=O)OC1C(OC(C)=O)C2(C)C(C(OC(C)=O)C3C2C(C)C2OC24OC(=O)C(C)(O)C34C)C2C(O)C(=O)C3CC4OC4C(OC(C)=O)C3(C)C12
TCMBANKIN000328		4,8-dimethyl-Undecane	CCCC(C)CCCC(C)CCC
TCMBANKIN000329		Erysotrine	COc1cc2c(cc1OC)C13CC(OC)C=CC1=CCN3CC2
TCMBANKIN000332		8,10-nonacosanediol	CCCCCCCCCCCCCCCCCCCC(O)CC(O)CCCCCCC
TCMBANKIN000343		4,11-eudesmadien-15-al	C=C(C)C1CCC2(C)CCCC(C=O)=C2C1
TCMBANKIN000344	Eugenia caryopyhllata	alpha-Farnesene	C=CC(C)=CCC=C(C)CCC=C(C)C
TCMBANKIN000345	Scutellaria baicalensis	combretastain A4	COc1ccc(C=Cc2cc(OC)c(OC)c(OC)c2)cc1O
TCMBANKIN000347		1,8-dihydroxy-3-(3'-hydroxy-butoxy)xanthone	CC(O)CCOc1cc(O)c2c(=O)c3c(O)cccc3oc2c1
TCMBANKIN000348		solanaviol	CC(=O)OCC12CC(O)C(C)=CC1OC1C(O)C(OC(C)=O)C2(C)C12CO2
TCMBANKIN000350		15-benzoyl-10-deacetyl-2-debenzoyl-10-de-hydro-abeo-baccatin iii	CC(=O)OC12COC1CC(O)C1(C)C(=O)C(=O)C3=C(C)C(O)CC3(C(C)(C)OC(=O)c3ccccc3)C(O)C21
TCMBANKIN000351		(+)-pteryxin	CC=C(C)C(=O)OC1c2c(ccc3ccc(=O)oc23)OC(C)(C)C1OC(C)=O
TCMBANKIN000352		6-isopropenyl-4,4a-dimethyl-1,2,3,4,4a,5,6,7-octahydro-naphthalen-1-ol	C=C(C)C1CC=C2C(O)CCC(C)C2(C)C1
TCMBANKIN000354		piscerythramine	COc1c(N)c(O)c(CC=C(C)C)c(-c2coc3cc(O)cc(O)c3c2=O)c1CC=C(C)C
TCMBANKIN000355		alpha-d-glucopyranoside	[O-]C1OC(CO)C(O)C(O)C1O
TCMBANKIN000356		avenacin b2	CC1(C=O)CC2C(C)(CC1OC(=O)c1ccccc1)C(O)CC1(C)C3(C)CCC4C(C)(C)C(OC5OCC(OC6OC(CO)C(O)C(O)C6O)C(O)C5OC5OC(CO)C(O)C(O)C5O)CCC4(C)C3CC3OC321
TCMBANKIN000358		lavandulylacetate	C=C(C)C(CC=C(C)C)COC(C)=O
TCMBANKIN000360		gypsoside	CC1OC(OC2C(C)OC(OC(=O)C34CCC(C)(C)CC3C3=CCC5C6(C)CCC(OC7OC(C(=O)O)C(OC8OC(CO)C(OC9OC(CO)C(O)C(O)C9O)C(O)C8O)C(OC8OCC(O)C(O)C8O)C7O)C(C)(C=O)C6CCC5(C)C3(C)CC4)C(OC3OCC(O)C(OC4OCC(O)C(O)C4O)C3O)C2O)C(O)C(OC2OCC(O)C(O)C2O)C1O
TCMBANKIN000363		arundarine	CN(C)CCc1cn(-c2c(O)ccc3[nH]c4c(c23)CCN(C)C4)c2ccccc12
TCMBANKIN000364		2′,6 ′-dimethoxy-4,4 ′-dihydroxychalcone	COc1cc(O)cc(OC)c1C(=O)C=Cc1ccc(O)cc1
TCMBANKIN000365		piscidanone	COc1cc(-c2coc3cc(O)cc(O)c3c2=O)c2c(c1O)OC(C)(C)C=C2
TCMBANKIN000366		(24s)-pseudoginsenosidert4	CC(C)(O)C1CCC(C)(C2CCC3(C)C2C(O)CC2C4(C)CCC(O)C(C)(C)C4C(OC4OC(CO)C(O)C(O)C4O)CC23C)O1
TCMBANKIN000367		4,6-heptadiyne-1,3-diol	C#CC#CC(O)CCO
TCMBANKIN000368	Prunus mume (Sieb.) Sieb. et Zucc.	benzyl alcohol xylosyl	OC1OC(OCC2OC(OCc3ccccc3)C(O)C(O)C2O)C(O)C(O)C1O
TCMBANKIN000374		2-Methylhexadecanoic acid	CCCCCCCCCCCCCCC(C)C(=O)O
TCMBANKIN000377		12-methyl tetradecanoicacid	CCC(C)CCCCCCCCCCC(=O)O
TCMBANKIN000378	Eugenia caryopyhllata	Humulenol	C=C1CCC=C(C)CC=CC(C)(C)CC1O
TCMBANKIN000380	Areca Peel	ethyl nicotinate	CCOC(=O)c1cccnc1
TCMBANKIN000382	TAN XIANG	alpha-santalol	CC(=CCCC1(C)C2CC3C(C2)C31C)CO
TCMBANKIN000383		Euphol	CC(C)=CCCC(C)C1CCC2(C)C3=C(CCC12C)C1(C)CCC(O)C(C)(C)C1CC3
TCMBANKIN000385	Cynanchum stauntonii	(E,Z)-2,4-Decadienal	CCCCCC=CC=CC=O
TCMBANKIN000386		isohumulone	CC(C)=CCC(=O)C1(O)C([O-])=C(C(=O)CC(C)C)C(=O)C1CC=C(C)C
TCMBANKIN000387		acanthospermal a	C=C1C(=O)OC2C=C(C)CCC=C(C=O)C(OC(=O)C(C)(C)O)C(OC(=O)C(C)C)C12
TCMBANKIN000388		vinyl laurate	C=COC(=O)CCCCCCCCCCC
TCMBANKIN000394		eriocarpin	CC1CC(O)C2(O)OC3CC4(C)C(CC3OC2O1)CC1OC12C4C(O)C(=O)C1(C)C(C3=CC(=O)OC3)CCC12O
TCMBANKIN000399		(E)-Pent-2-en-1-ol	CCC=CCO
TCMBANKIN000401		dehydrocannabifuran	C=C(C)c1ccc(C)c2oc3cc(CCCCC)cc(O)c3c12
TCMBANKIN000402		Trihydroxybufosterocholanic acid	CC(CCC(C)C1CCC2C3C(O)CC4CC(O)CCC4(C)C3CC(O)C12C)C(C)C(=O)O
TCMBANKIN000404	Asarum sagittarioides	4-(2-hydroxyethyl)-2-methoxyphenyl-beta-D-glucopyranoside	COc1cc(CCO)ccc1OC1OC(CO)C(O)C(O)C1O
TCMBANKIN000406	Euphorbia pekinensis Rupr	(-)-quinic acid	O=C(O)C1(O)CC(O)C(O)C(O)C1
TCMBANKIN000409		Eicosene	C=CCCCCCCCCCCCCCCCCCC
TCMBANKIN000410	Tripterygium wilfordii	16-hydroxytriptobenzene H	COc1c(C(C)CO)cc(O)c2c1CCC1C(C)=C(C(=O)O)CCC21C
TCMBANKIN000411		1,5-bis(β-d-glucopyranosyloxy-2-(3',3'-dimethylallyl)benzene	COc1cc(COC2OC(COC3OC(CO)C(O)C(O)C3O)C(O)C(O)C2O)ccc1C(C)C
TCMBANKIN000413	Radix Cynanchi Atrati	cynatratoside F	CC12OC=C3CCC4C(CC=C5C[C]C(O)CC54C)C(=O)OC(CO1)C32
TCMBANKIN000415		glycyrrhisoflavone	CC(C)=CCc1cc(-c2coc3cc(O)cc(O)c3c2=O)cc(O)c1O
TCMBANKIN000418	Virgate wormwood herb	2-(1-E-propenyl)-4-methoxy phenyl-2-methylbutanoate	CC=Cc1cc(OC)ccc1OC(=O)C(C)CC
TCMBANKIN000421		persicogenin-3'glucoside	COc1cc(O)c2c(c1)OC(c1ccc(OC)c(OC3OC(CO)C(O)C(O)C3O)c1)CC2=O
TCMBANKIN000422	Piper kadsura	licarin D	CC=Cc1cc(OC)c2c(c1)C(C)C(c1ccc(OC)c(OC)c1)O2
TCMBANKIN000424	Largehead Atractylodes	12(alpha-Methyl butyryl)-14-acetyl-2E,8Z,10E-atractylentriol	CCC(C)C(=O)OC(C=CC=CC#CC#CC=CCO)CCOC(C)=O
TCMBANKIN000425		lucernol	O=c1oc2cc(O)c(O)cc2c2oc3cc(O)ccc3c12
TCMBANKIN000426		11-hydroxycoronaridine	CCC1CC2CN3CCc4c([nH]c5cc(O)ccc45)C(C(=O)OC)(C2)C13
TCMBANKIN000427		VIV	Cc1c(C)c2c(c(C)c1O)CCC(C)(CCCC(C)CCCC(C)CCCC(C)C)O2
TCMBANKIN000429	Cynanchum stauntonii	Peonol	COc1ccc(C(C)=O)c(O)c1
TCMBANKIN000430		(4S)-2,4-dimethylhexane	CCC(C)CC(C)C
TCMBANKIN000431		atractylodinol	OCC=CC#CC#CC=Cc1ccco1
TCMBANKIN000433		7-o-methylaloeresin	COc1cc(C)c2c(=O)cc(CC(C)=O)oc2c1C1OC(CO)C(O)C(O)C1O
TCMBANKIN000434		methyltanshinonate	COC(=O)C1(C)CCCc2c1ccc1c2C(=O)C(=O)c2c(C)coc2-1
TCMBANKIN000438		icariside b5	CC1=CC(=O)CC(C)(C)C1(O)CCC(C)OC1OC(CO)C(O)C(O)C1O
TCMBANKIN000439		sanggenol C	CC(C)=CCCC(C)=CCc1cc(C2Oc3c(CC=C(C)C)c(O)cc(O)c3C(=O)C2O)ccc1O
TCMBANKIN000440		deacetylpseudolaricacid c2	CC(=CC=CC1(C)OC(=O)C23CC=C(C(=O)O)CCC2(O)C1CC3)C(=O)O
TCMBANKIN000442		1-Methoxynapthalene	COc1cccc2ccccc12
TCMBANKIN000444		myricanone-5-O-β-D-glucopyranoside	COc1c2cc(c(O)c1OC)CCCCC(=O)CCc1ccc(OC3OC(COC(=O)c4cc(O)c(O)c(O)c4)C(O)C(O)C3O)c-2c1
TCMBANKIN000445		hexyl amine-1	CCCCCCN
TCMBANKIN000446		5-heptadecylresorcinol	CCCCCCCCCCCCCCCCCc1cc(O)cc(O)c1
TCMBANKIN000448		9-Ethoxyaristolactone	CCOc1c2c3c(cc4c(c3c3cccc(OC)c13)OCO4)C(=O)O2
TCMBANKIN000450		erysothiopine	COC1C=CC2=CCN3CCc4cc(OS(=O)(=O)CC(=O)O)c(O)cc4C23C1
TCMBANKIN000455		2',4,4'-trihydroxy-3'-[6-hydroxy-3,7-dimethyl-2(e),7-octadienyl]chalcone	C=C(C)C(O)CCC(C)=CCc1c(O)ccc(C(=O)C=Cc2ccc(O)cc2)c1O
TCMBANKIN000456		ganoderic acid M	CC(CC(=O)CC(C)C1CC(=O)C2(C)C3=C(C(=O)C(O)C12C)C1(C)CCC(=O)C(C)(C)C1CC3O)C(=O)O
TCMBANKIN000470		4,17(20)-(cis)-pregnadiene-3,16-dione	CC=C1C(=O)CC2C3CCC4=CC(=O)CCC4(C)C3CCC12C.CC=C1C(=O)CC2C3CCC4=CC(=O)CCC4(C)C3CCC12C
TCMBANKIN000472		2-undecyl acetate	CCCCCCCCCC(C)OC(C)=O
TCMBANKIN000474		dihydropanaxacol	CCCCCCCC(O)C(O)CC#CC#CC(O)CC
TCMBANKIN000476		(e)-4-(3,4-dimethoxyphenyl)-but-3-en-1-olacetate	COc1ccc(C=CCCOC(C)=O)cc1OC
TCMBANKIN000481		Hexyl acetate	CCCCCCOC(C)=O
TCMBANKIN000483		3-Carboxy-4-hydroxy-phenoxy glucoside	O=C(O)c1cc(OC2OC(CO)C(O)C(O)C2O)ccc1O
TCMBANKIN000486		acutumine	COC1=CC(=O)C2(C(Cl)CC34C(OC)=C(OC)C(=O)CC23CCN4C)C1O
TCMBANKIN000487		scutcbarbatine L	CC1=CCCC2C1(C)C(OC(=O)c1cccnc1)C(OC(=O)c1cccnc1)C(C)(O)C2(C)C1CC2COC(=O)C2O1
TCMBANKIN000489		1,3-dimethoxy-2-carboxyanthraquinone	COc1cc2c(c(OC)c1C(=O)O)C(=O)c1ccccc1C2=O
TCMBANKIN000493		cypermethrin	CC1(C)C(C=C(Cl)Cl)C1C(=O)OC(C#N)c1cccc(Oc2ccccc2)c1
TCMBANKIN000494		cauloside c	CC1(C)CCC2(C(=O)O)CCC3(C)C(=CCC4C5(C)CCC(OC6OCC(O)C(O)C6OC6OC(CO)C(O)C(O)C6O)C(C)(CO)C5CCC43C)C2C1
TCMBANKIN000496	Magnolia officinalis	3-[2',6-dihydroxy-5'-(2-propenyl)[1,1'-biphenyl]3-yl]-(E)-2-propenoic acid	C=CCc1ccc(O)c(-c2cc(C=CC(=O)O)ccc2O)c1
TCMBANKIN000497		acetylsoyasaponin a4	CC(=O)OC1COC(OC2C(O)COC(OC3C(O)C(C)(C)CC4C5=CCC6C7(C)CCC(OC8OC(C(=O)O)C(O)C(O)C8OC8OC(CO)C(O)C(O)C8OC8OC(CO)C(O)C(O)C8O)C(C)(CO)C7CCC6(C)C5(C)CCC43C)C2O)C(OC(C)=O)C1OC(C)=O
TCMBANKIN000500		(?)-altissinone	COc1c(C(=O)C2COC(c3ccc4c(c3)OCO4)C2CO)ccc2c1OCO2
TCMBANKIN000502		kwanzoquinones A-G	Cc1c(C(=O)O)cc2c(c1O)C(=O)c1c(O)cccc1C2=O
TCMBANKIN000507		leptopidine	COc1ccc(CC2=[N+](C)CCc3cc4c(cc32)OCO4)c(C(=O)O)c1O
TCMBANKIN000508		crosatoside A	COc1cc(-c2oc3cc(O)cc(O)c3c(=O)c2O)ccc1OC1OC(CO)C(O)C(O)C1OC1OC(C)C(O)C(O)C1O
TCMBANKIN000513		(+)-4-hydroxy-2,6-di(3,4-dimethoxy)phenyl-3,7-dioxabicyclo[3.3.0]octane	COc1ccc(C2OC(O)C3C(c4ccc(OC)c(OC)c4)OCC23)cc1OC
TCMBANKIN000517		cis-5,8,11,14,17-Eicosapentaenoic acid methyl ester	CCC=CCC=CCC=CCC=CCC=CCCCC(=O)OC
TCMBANKIN000519		ETHYLBENZALDEHYDE	CCc1ccc(C=O)cc1
TCMBANKIN000521		kessyl alcohol	CC1CC(O)C2C1CC1CCC2(C)OC1(C)C
TCMBANKIN000522		m-hydroxyphenylpyruvic acid	O=C(O)C(=O)Cc1cccc(O)c1
TCMBANKIN000524		alaschanioside C	COc1cc(C2Oc3c(OC)cc(C=CCO)cc3C2CO)ccc1OC1OC(CO)C(O)C(O)C1O
TCMBANKIN000525	Dryopteris Crassirhizoma	albaspidin-AP	CCC(=O)C1=C(O)C(C)(C)C(O)=C(CC2=C(O)C(C)(C)C(O)=C(C(C)=O)C2=O)C1=O
TCMBANKIN000529		lycojaponicumin A	CC1(O)CC(=O)C23CCC4N5CCC(O5)C42C(=O)CC3C1
TCMBANKIN000531		Acetyl-m-xylene	CC(=O)c1ccc(C)cc1C
TCMBANKIN000532		smiglaside b	COc1cc(C=CC(=O)OCC2OC(COC(=O)C=Cc3ccc(O)c(OC)c3)(OC3OC(COC(C)=O)C(O)C(O)C3OC(C)=O)C(OC(=O)C=Cc3ccc(O)c(OC)c3)C2O)ccc1O
TCMBANKIN000535	Japanese Osmunda Frond	Methyl (3S,5S)-5-hydroxy-3-(beta-D-glucopyranosyloxy) hexanoate	COC(=O)CC(CC(C)O)OC1OC(CO)C(O)C(O)C1O
TCMBANKIN000536		Trichostachine	O=C(C=CC=Cc1ccc2c(c1)OCO2)N1CCCC1
TCMBANKIN000538		hydrastinine	CN1CCc2cc3c(cc2C1O)OCO3
TCMBANKIN000541		lycernuicketone a	COC(=O)C1(C)C(O)CCC2(C)C3CCC4C(=CC(=O)C5C(C)(CO)C(O)CCC45C)CC3(C)CCC21
TCMBANKIN000545		trichilin i	CCC(C)C(=O)OC1OCC23C(O)C(O)C(OC(C)=O)C1(C)C2CC(O)C1(C)C3C(=O)C(OC(C)=O)C2(C)C(c3ccoc3)CC3OC321
TCMBANKIN000547		10-oxo-trans-8-decenoic acid	O=CC=CCCCCCCC(=O)O
TCMBANKIN000548		Delbruline	CCN1CC2(COC)CCC(OC)C34C5CC6C(OC)CC7(OCOC7(C(OC)C23)C14)C5C6O
TCMBANKIN000549		muscol	CCN(CC)C(=O)c1cccc(C)c1
TCMBANKIN000550		(2s,2''s)-7,7''-di-o-methyltetrahydroamento-flavone	COc1cc(O)c2c(c1)OC(c1ccc(O)c(-c3c(OC)cc(O)c4c3OC(c3ccc(O)cc3)CC4=O)c1)CC2=O
TCMBANKIN000552		5-hydroxy-3',4', 7-trimethoxyspiro{2h-1-benzo-pyran-7'-bicyclo[4.2.0]octa[1,3,5]-trien}-4-one	COc1cc(O)c2c(c1)OCC1(Cc3cc(OC)c(OC)cc31)C2=O
TCMBANKIN000553		3-Ethylpentane	CCC(CC)CC
TCMBANKIN000554		lemnabourside d	C=C1C(OC(C)=O)CC(C(C)CCCC(C)C2OCC3OC(O2)C(O)C(O)C3O)C2C=C(C)CCC12
TCMBANKIN000557		10-hexadecenoic acid	CCCCCC=CCCCCCCCCC(=O)O
TCMBANKIN000562		tannins	O=C(OCC1OC(OC(=O)c2cc(O)c(O)c(O)c2)C(O)C(OC(=O)c2cc(O)c(O)c(O)c2)C1O)c1cc(O)c(O)c(O)c1
TCMBANKIN000563	CHUAN XIONG	(+)4-Carene	CC1C=CC2C(C1)C2(C)C
TCMBANKIN000566		mesembrinol	COc1ccc(C23CCC(O)CC2N(C)CC3)cc1OC
TCMBANKIN000569		thermopsamine	OC1CCN2CC3CC(CN4CCCCC34)C2C1
TCMBANKIN000570		Palmidin A	Cc1cc(O)c2c(c1)C(C1c3cccc(O)c3C(=O)c3c(O)cc(CO)cc31)c1cc(O)cc(O)c1C2=O
TCMBANKIN000573		bis[4-(beta-d-glucopyranosyloxy)benzyl](s)-2-butylmalate	CCC(C)C(O)(CC(=O)OCc1ccc(OC2OC(CO)C(O)C(O)C2O)cc1)C(=O)OCc1ccc(OC2OC(CO)C(O)C(O)C2O)cc1
TCMBANKIN000577		Phenylglucoside	OCC1OC(Oc2ccccc2)C(O)C(O)C1O
TCMBANKIN000580		6-o-β-d-glucopyranosyl-20-o-β-d-glucopyra-nosyl-3β,6α,12β,20(s),25-pentahydroxydam-mar-23-ene	CC(C)(O)C=CCC(C)(OC1OC(CO)C(O)C(O)C1O)C1CCC2(C)C1C(O)CC1C3(C)CCC(O)C(C)(C)C3C(OC3OC(CO)C(O)C(O)C3O)CC12C
TCMBANKIN000581		Myristelaidic acid	CCCCC=CCCCCCCCC(=O)O
TCMBANKIN000583		cryptoxanthin 5,6:5',8'-diepoxide	CC(C=CC=C(C)C=CC12OC1(C)CC(O)CC2(C)C)=CC=CC=C(C)C=CC=C(C)C1C=C2C(C)(C)CCCC2(C)O1
TCMBANKIN000588		2,2-Dicyclohexylmalononitrile	N#CC(C#N)(C1CCCCC1)C1CCCCC1
TCMBANKIN000590		anthraxin	CC(O)Cc1cc(=O)c2c(cc(O)c3c(=O)cc(-c4ccc(O)c(O)c4)oc32)o1
TCMBANKIN000592	Lygodium japonicum	antheridic acid	C=C1C2C=C3C(C(=O)O)C4C5(C)C(=O)OC4(CCC5O)C3(CC2)C1O
TCMBANKIN000594		Gypenoside LXXVI	CC(C)=CCCC(C)(OC1OC(CO)C(O)C(O)C1O)C1CCC2(C)C1C(O)CC1C3(CO)CCC(O)C(C)(C)C3CCC12C
TCMBANKIN000596		7,4'-dimethoxy-8,3',5'-trihydroxy-6-o-β-d-glucopyranosylisoflavone	COc1c(O)cc(-c2coc3c(O)c(OC)c(OC4OC(CO)C(O)C(O)C4O)cc3c2=O)cc1O
TCMBANKIN000598		cyclovirobuxine d	CNC(C)C1C(O)CC2(C)C3CCC4C(C)(C)C(NC)CCC45CC35CCC12C
TCMBANKIN000599		1,2,3,7-Tetramethylindole	Cc1c(C)n(C)c2c(C)cccc12
TCMBANKIN000600		2,3,8-Trimethyldecane	CCC(C)CCCCC(C)C(C)C
TCMBANKIN000602		rhamnosylvitexin	CC1OC(OC2C(c3c(O)cc(O)c4c(=O)cc(-c5ccc(O)cc5)oc34)OC(CO)C(O)C2O)C(O)C(O)C1O
TCMBANKIN000605		lythranine	COc1ccc2cc1-c1cc(ccc1O)CCC(O)CC1CCCC(CC(OC(C)=O)CC2)N1
TCMBANKIN000606		3-oxo-6β,19α-dihydroxyurs-12-en-28-oicacid	CC1CCC2(C(=O)O)CCC3(C)C(=CCC4C5(C)CCC(=O)C(C)(C)C5C(O)CC43C)C2C1(C)O
TCMBANKIN000608		hongguanggenin	CCC1C(OC2(C)OCC(C)CC2O)CC2C3CC(O)C4CC(O)CCC4(C)C3CCC12C
TCMBANKIN000609		(6S)-6-methyloctan-1-ol	CCC(C)CCCCCO
TCMBANKIN000611		paniculide a	CC(C)=CCCC1=C2C(CC3(C)OC3C2O)OC1=O
TCMBANKIN000616	MO YAO	rel-2R-methoxy-4R-furanogermacr-1(10)E-en-6-one	COC1C=C(C)Cc2occ(C)c2C(=O)CC(C)C1
TCMBANKIN000617		Vulgarsaponin B	CCCC(=O)OCC1OC(OC2CCC3(C)C(CCC4(C)C3CC=C3C5CC(C)(C)CCC5(C(=O)O)C(O)CC34C)C2(C)CO)C(O)C(O)C1O
TCMBANKIN000620		symphytine	CC=C(C)C(=O)OC1CCN2CC=C(COC(=O)C(O)(C(C)C)C(C)O)C12
TCMBANKIN000623		thalfoetidine	COc1cc2c3c(c1OC)Oc1c(OC)c(OC)cc4c1C(Cc1ccc(O)c(c1)Oc1ccc(cc1)CC2N(C)CC3)N(C)CC4
TCMBANKIN000624		3-methyl biphenyl	Cc1cccc(-c2ccccc2)c1
TCMBANKIN000625		pimarol	C=CC1(C)C=C2CCC3C(C)(CO)CCCC3(C)C2CC1
TCMBANKIN000629		epipachysamine f	CC(N)C1CCC2C3CCC4CC(N(C)C)CCC4(C)C3CCC12C
TCMBANKIN000631		Onjixanthone I	COc1cc2oc3ccc(O)cc3c(=O)c2c(OC)c1OC
TCMBANKIN000632		cinncassiol a	CC1=C(C(C)CO)CC2(O)C3(C)CC(=O)OC4(C(O)C(C)CCC34O)C12O
TCMBANKIN000635		sparteine	C1CCN2CC3CC(CN4CCCCC34)C2C1
TCMBANKIN000638		(s)-eriodictyol-7-o-(6''-o-galloyl)-β-d-gluco-pyranoside	O=C(OCC1OC(Oc2cc(O)c3c(c2)OC(c2ccc(O)c(O)c2)CC3=O)C(O)C(O)C1O)c1cc(O)c(O)c(O)c1
TCMBANKIN000639		Convallasaponin A	CC1CCC2(OC1)OC1CC3C4CCC5(O)CC(OC6OCC(O)C(O)C6O)CC(O)C5(C)C4CCC3(C)C1C2C
TCMBANKIN000640		(2R,3S)- pterosin Q	Cc1cc2c(c(C)c1C(O)CO)C(=O)C(C)C2O
TCMBANKIN000642		avicine	C[n+]1cc2cc3c(cc2c2ccc4cc5c(cc4c21)OCO5)OCO3
TCMBANKIN000648		morolic acid	CC1(C)C=C2C3CCC4C5(C)CCC(O)C(C)(C)C5CCC4(C)C3(C)CCC2(C(=O)O)CC1
TCMBANKIN000651		kanzonol n	COc1cc(O)c(C=O)c2c1CC(c1ccc(O)c(CC=C(C)C)c1O)CO2
TCMBANKIN000652		farfugin A	Cc1cc2occ(C)c2c2c1CCCC2C
TCMBANKIN000653		ningposide a	COc1cc(C=CC(=O)OC2C(O)OC(C)C(O)C2OC(C)=O)ccc1O
TCMBANKIN000655		betalin	C#N.CC1=C2N=C(C=C3NC(=C(C)C4=NC(C)(C5N=C1C(C)(CCC(=O)NCC(C)OP(=O)(O)OC1C(CO)OC([n+]6c[nH]c7cc(C)c(C)cc76)C1O)C5CC(N)=O)C(C)(CC(N)=O)C4CCC(=N)[O-])C(C)(CC(N)=O)C3CCC(=N)[O-])C(C)(C)C2CCC(=N)[O-].[Co+2]
TCMBANKIN000658		funtumidine	CC(O)C1CCC2C3CCC4CC(N)CCC4(C)C3CCC12C
TCMBANKIN000659	Saposhnikovia divaricata	isofraxidin	COc1cc2c(c(OC)c1O)CC(=O)C=C2
TCMBANKIN000660		Monomethyl lithospermate	COC(=O)C1c2c(C=CC(=O)OC(Cc3ccc(O)c(O)c3)C(=O)O)ccc(O)c2OC1c1ccc(O)c(O)c1
TCMBANKIN000668		Hexyl b-D-glucopyranoside	CCCCCCOC1OC(CO)C(O)C(O)C1O
TCMBANKIN000669		3,3',5,5',7-pentahydroxyflavanone	O=C1C(O)c2c(O)cc(O)cc2OC1c1ccc(O)c(O)c1
TCMBANKIN000671	Angelica sinensis	cis-alloocimene	CC=CC(C)=CC=C(C)C
TCMBANKIN000673		dehydroaromadendrene	CC1=CCC2C(C3C(C)CCC13)C2(C)C
TCMBANKIN000674		(2R)- pterosin B	Cc1cc2c(c(C)c1CCO)C(=O)C(C)C2
TCMBANKIN000677		Undec-5-en-2-one	CCCCCC=CCCC(C)=O
TCMBANKIN000678	Angelica sinensis	guaiacol	COc1ccccc1O
TCMBANKIN000679		7-hydroxy-2-[4-[(2S,3R,4S,5S,6R)-3,4,5-trihydroxy-6-methylol-tetrahydropyran-2-yl]oxyphenyl]chromone	O=c1cc(-c2ccc(OC3OC(CO)C(O)C(O)C3O)cc2)oc2cc(O)ccc12
TCMBANKIN000683		(1s,2s,4r)-p-menth-1,2,8-triol 2-o-β-d-gluco-pyranoside	CC(C)(O)C1CCC(C)(O)C(OC2OC(CO)C(O)C(O)C2O)C1
TCMBANKIN000684		o-demethyl-buchenavianine	CN1CCCCC1c1c(O)cc(O)c2c(=O)cc(-c3ccccc3)oc12
TCMBANKIN000685		isomasticadienonalicacid	CC(=CCCC(C=O)C1CCC2(C)C3=C(CCC12C)C1(C)CCC(=O)C(C)(C)C1CC3)C(=O)O
TCMBANKIN000687		Isobutyl decanoate	CCCCCCCCCC(=O)OCC(C)C
TCMBANKIN000688		butyl gallate	CCCCOC(=O)c1cc(O)c(O)c(O)c1
TCMBANKIN000693	Roasted Ginger	3-(4'-hydroxy-3'-methoxyphenyl)-1-propanal	COc1cc(CCC=O)ccc1O
TCMBANKIN000695		Taraxasterol acetate	C=C1CCC2(C)CCC3(C)C(CCC4C5(C)CCC(OC(C)=O)C(C)(C)C5CCC43C)C2C1C
TCMBANKIN000696	Angelica dahurica	phellopterin	CC(C)=CCc1c2ccoc2c(C)c2oc(=O)ccc12
TCMBANKIN000701		petalopurpurenol	CC(C)=CCCC1(C)C=Cc2c(-c3oc4cc(O)cc(O)c4c(=O)c3O)ccc(O)c2O1
TCMBANKIN000705		Flavopiridol	CN1CCC(c2c(O)cc(O)c3c(=O)cc(-c4ccccc4Cl)oc23)C(O)C1
TCMBANKIN000706		glaucogenin b	CC12OC=C3CCC4C(C(=O)OC(CO1)C32)C(O)C=C1CC(O)C(O)CC14C
TCMBANKIN000707		cis-isoascaridole	CC(C)C12C=CC(C)(CC1)OO2
TCMBANKIN000708		(1s,5r,7r,10r)-secoatractylolactone11-o-β-d-glucopyranoside	CC(=O)C1CC(C(C)(C)OC2OC(CO)C(O)C(O)C2O)CCC2(CO)OC(=O)CC12
TCMBANKIN000709	Angelica dahurica	isopraeroside IV	CC1(C)Oc2ccc3ccc(=O)oc3c2CC1OC1OC(CO)C(O)C(O)C1O
TCMBANKIN000710	WU YAO	linderagalactone E	CC1=CCC(O)C2(C)CC3(O)OC(=O)C(C)=C3C(O)C12
TCMBANKIN000711		aster saponin G	CC1OC(OC2C(OC(=O)C34CCC(C)(C)CC3C3=CCC5C6(C)CC(O)C(OC7OC(COC8OCC(O)C(O)C8O)C(O)C(O)C7O)C(C)(C)C6CCC5(C)C3(C)CC4O)OCC(O)C2OC2OCC(O)C(O)C2O)C(O)C(O)C1O
TCMBANKIN000712		betonicine	C[N+]1(C)CC(O)CC1C(=O)O
TCMBANKIN000713		Columbin	CC12CC(c3ccoc3)OC(=O)C1CCC1(C)C2C2C=CC1(O)C(=O)O2
TCMBANKIN000714		resveratrol-4'-o-(6''-o-galloyl)-β-d-glucopyra-noside	O=C(OCC1OC(Oc2cc(O)cc(C=Cc3ccc(O)cc3)c2)C(O)C(O)C1O)c1cc(O)c(O)c(O)c1
TCMBANKIN000720		polygonolide	COc1cc(O)c2c(=O)oc(C)c(C)c2c1
TCMBANKIN000725		4,4'-tetrahydro-1H,3H-furo[3,4-c]furan-1,4-diylbis(2-methoxyphenol)	COc1cc(C2OCC3C(c4ccc(O)c(OC)c4)OCC23)ccc1O
TCMBANKIN000726		erysenegalensein i	CC(C)=CCc1c2c(c(O)c3c(=O)c(-c4ccc(O)cc4O)coc13)CC(O)C(C)(C)O2
TCMBANKIN000729		cardopatine	C(#CC1CCC1C#Cc1ccc(-c2cccs2)s1)c1ccc(-c2cccs2)s1
TCMBANKIN000731		picrasidine k	CCN(CC)CCc1ncc(OC)c2c1[nH]c1c(O)cccc12
TCMBANKIN000733		cannabifuran	CCCCCc1cc(O)c2c(c1)oc1c(C)ccc(C(C)C)c12
TCMBANKIN000735		takatonine	COc1ccc(Cc2c3c(OC)c(OC)c(OC)cc3cc[n+]2C)cc1
TCMBANKIN000736		5-methylcoumarin-4-cellobioside	Cc1cccc2oc(=O)cc(OC3OC(CO)C(OC4OC(CO)C(O)C(O)C4O)C(O)C3O)c12
TCMBANKIN000737		isothalisopavine	COc1cc2c(cc1OC)C1Cc3ccc(OC)c(O)c3C2CN1C
TCMBANKIN000740		Lauryl palmitate	CCCCCCCCCCCCCCCC(=O)OCCCCCCCCCCCC
TCMBANKIN000741		canaline	NOCCC(N)C(=O)O
TCMBANKIN000744		gaudichaudicacid	CC(C)=CCc1c(O)c(CC=C(C)C)c2c(c1O)C(=O)C1=CC3CC4C(C)(C)OC(CC=C(C)C(=O)O)(C3=O)C14O2
TCMBANKIN000748		1,2,4,6-Tetrathiepane	C1SCSSCS1
TCMBANKIN000749		octadecyl(e)-p-coumarate	CCCCCCCCCCCCCCCCCCOC(=O)C=Cc1ccc(O)cc1
TCMBANKIN000754		diosbulbinoside F	COC(=O)C1CC(O)CC2C1=C(OC1OC(CO)C(O)C(O)C1O)CC1C(=O)OC(c3ccoc3)CC12C
TCMBANKIN000756		adenostemmoic acid d	CC1(C(=O)O)CCCC2(C)C1CCC13CC(CC(O)C12)C(O)(CO)C3=O
TCMBANKIN000758		Benzene,(isocyanomethyl)-	C#[N+]Cc1ccccc1
TCMBANKIN000761		3,4-dihydroxyphenethyl	Br.Oc1ccc(CCN2CCC(c3ccc(Cl)cc3)CC2)cc1O
TCMBANKIN000762		succedaneaflavanone	O=C1CC(c2ccc(O)cc2)Oc2cc(O)c(-c3c(O)cc4c(c3O)C(=O)CC(c3ccc(O)cc3)O4)c(O)c21
TCMBANKIN000764	GAN SONG	(+-)-monoacetyl khellactone	CC(=O)OC1c2c(ccc3ccc(=O)oc23)OC(C)(C)C1O
TCMBANKIN000768		peruvoside-2'-monoacetate	COC1C(O)C(C)OC(OC2CCC3(C=O)C(CCC4C3CCC3(C)C(C5=CC(=O)OC5)CCC43O)C2)C1OC(C)=O
TCMBANKIN000770		pollinastanol	CC(C)CCCC(C)C1CCC2(C)C3CCC4CC(O)CCC45CC35CCC12C
TCMBANKIN000775		8-hydroxy-5-hentriacontanone	CCCCCCCCCCCCCCCCCCCCCCCC(O)CCC(=O)CCCC
TCMBANKIN000776		Cyclohexen-1-ol	OC1=CCCCC1
TCMBANKIN000777		rhatannin	O=C(O)CC1C(=O)OC2C3COC(=O)c4cc(O)c(O)c(O)c4-c4c(cc(Oc5c(C(=O)O)cc(O)c(O)c5O)c(O)c4O)C(=O)OC2C(OC(=O)c2cc(O)c(O)c4c2C1C(O)C(=O)O4)C(OC(=O)c1cc(O)c(O)c(O)c1)O3
TCMBANKIN000784	Eugenia caryopyhllata	Ethyl cinnamate	CCOC(=O)C=Cc1ccccc1
TCMBANKIN000791		Herbacetin	O=c1c(O)c(-c2ccc(O)cc2)oc2c(O)c(O)cc(O)c12
TCMBANKIN000792		loniceroside b	CC1OC(OC2C(OC3CCC4(C)C(CCC5(C)C4CC=C4C6CC(C)(C)CCC6(C(=O)OC6OC(COC7OCC(O)C(O)C7O)C(O)C(O)C6OC6OC(C)C(O)C(O)C6O)CCC45C)C3(C)CO)OCC(O)C2O)C(O)C(O)C1O
TCMBANKIN000794		Senkyunolide G	CCCCC1(O)OC(=O)C2=C1CCC=C2
TCMBANKIN000802		4-Pipecoline	CC1CCNCC1
TCMBANKIN000805		desacetylanguidine	CC(=O)OCC12CCC(C)=CC1OC1C(O)C(O)C2(C)C12CO2
TCMBANKIN000806		Scullcapflavone	COc1cc(O)c2c(c1OC)OC(c1ccccc1O)CC2=O
TCMBANKIN000807		3-Hydroxybenzylhydrazine	NNCc1cccc(O)c1
TCMBANKIN000809		8-acetoxy-carvotanacetone	CC(=O)OC(C)(C)C1CC=C(C)C(=O)C1
TCMBANKIN000810		mansonone g	CC1=Cc2c(c(C)cc(O)c2C(C)C)C(=O)C1=O
TCMBANKIN000814		(5S)-5-butyloxolan-2-one	CCCCC1CCC(=O)O1
TCMBANKIN000818		trans-10, cis-12 octadecadienoic acid, methyl ester	CCCCCC=CC=CCCCCCCCCC(=O)OC
TCMBANKIN000819		Rhein diglucoside	O=C(O)c1cc(OC2OC(CO)C(O)C(O)C2O)c2c(c1)C(=O)c1cccc(OC3OC(CO)C(O)C(O)C3O)c1C2=O
TCMBANKIN000821	Wild ginger (xi xin)	3,5-dimethoxytoluene3 (=1,3-dimethoxy-5-methylbenzene)	CCC(=O)c1cc2c(cc1OC)OCO2
TCMBANKIN000822		picraconitine	CCN1CC2(COC)C(O)CC(OC)C34C5CC6(O)C(OC)C(O)C(O)(C5C6OC(=O)c5ccccc5)C(C(OC)C23)C14
TCMBANKIN000824		amethystoicacid	C=C1C(=O)C23C(O)CC4C(C)(C(=O)O)CCCC4(C)C2CC(O)C1C3O
TCMBANKIN000828	SU MU	3'-deoxy-4-O-methylepisappanol	COC1c2ccc(O)cc2OCC1(O)Cc1ccc(O)cc1
TCMBANKIN000835	Piper nigrum	1-(3,4-methylenedioxyphenyl)-decane	CCCCCCCCCCc1ccc2c(c1)OCO2
TCMBANKIN000836		momilactone a	C=CC1(C)CCC2C(=CC3OC(=O)C4(C)C(=O)CCC2(C)C34)C1
TCMBANKIN000839		methone	CC1(C)CC(=O)CC(=O)C1
TCMBANKIN000840		artomunoxanthone	C=C(C)C1Cc2c(oc3c4c(cc(O)c3c2=O)OC(C)(C)C=C4)-c2c(O)cc(OC)c(O)c21
TCMBANKIN000842		1-Methyl-5,6-divinyl-1-cyclohexene	C=CC1CCC=C(C)C1C=C
TCMBANKIN000843		f-gitonin	CC1CCC2(OC1)OC1CC3C4CCC5CC(OC6OC(CO)C(OC7OC(CO)C(O)C(OC8OCC(O)C(O)C8O)C7OC7OC(CO)C(O)C(O)C7O)C(O)C6O)C(O)CC5(C)C4CCC3(C)C1C2C
TCMBANKIN000844		Gypenoside LXIV	CC(C)=CCCC(C)(OC1OC(COC2OCC(O)C(O)C2O)C(O)C(O)C1O)C1CCC2(C)C1C(O)CC1C3(CO)CCC(OC4OC(CO)C(O)C(O)C4O)C(C)(C)C3CCC12C
TCMBANKIN000846		ABK	CC(C=CC1(O)C(C)=CC(=O)CC1(C)C)=CC(=O)O
TCMBANKIN000852		manniflavanone	O=C1c2c(O)cc(O)c(C3C(=O)c4c(O)cc(O)cc4OC3c3ccc(O)c(O)c3)c2OC(c2ccc(O)c(O)c2)C1O
TCMBANKIN000855		2,5-Dimethylfuran	Cc1ccc(C)o1
TCMBANKIN000857		deacetylnomilin	CC1(C)OC(=O)CC(O)C2(C)C1CC(=O)C1(C)C2CCC2(C)C(c3ccoc3)OC(=O)C3OC321
TCMBANKIN000858		lacticacid	CC(O)C(=O)O
TCMBANKIN000859		acankoreoside	C=C(C)C1CCC2(C(=O)OC3OC(COC4OC(CO)C(OC5OC(C)C(O)C(O)C5O)C(O)C4O)C(O)C(O)C3O)CCC3(C)C(CCC4C5(C)CCC(O)C(C)(C(=O)O)C5CCC43C)C12
TCMBANKIN000861		2,4,6,8-tetramethyldecanoic acid	CCC(C)CC(C)CC(C)CC(C)C(=O)O
TCMBANKIN000864		N- benzoyl-L- phenylalanyl	CC(NC(=O)C(Cc1ccccc1)NC(=O)c1ccccc1)C(=O)N1CCCC1C(=O)O
TCMBANKIN000866		16,25-O-diacetyl-cucurbitacin F-2-O-β-D-glucopyranoside	CC(=O)OC1CC2(C)C3CC=C4C(CC(OC5OC(CO)C(O)C(O)C5O)C(O)C4(C)C)C3(C)C(=O)CC2(C)C1C(C)(O)C(=O)C=CC(C)(C)OC(C)=O
TCMBANKIN000868		2-hydroxyacorenone	CC1=CCC2(CC1=O)C(C)CC(O)C2C(C)C
TCMBANKIN000874		labriformidin	CC1CC(=O)C2(O)OC3CC4(C)C(CC3OC2O1)CC1OC12C4C(O)C(=O)C1(C)C(C3=CC(=O)OC3)CCC12O
TCMBANKIN000878		amentoflavone-7,4',4'''-tri-o-β-d-glucopyrano-side	CC([O-])=NC1C(OC2C(C(=O)O)OC(OC3C(N=C(C)[O-])C(O)OC(CO)C3OS(=O)(=O)O)C(O)C2O)OC(COS(=O)(=O)O)C(O)C1OC1OC(C(=O)[O-])C(O)C(O)C1O.[Na+].[Na+].[Na+]
TCMBANKIN000881		Marmin	CC(=CCOc1ccc2ccc(=O)oc2c1)CCC(O)C(C)(C)O
TCMBANKIN000884		p- mentha- 2,4- diene	CC1C=CC(C(C)C)=CC1
TCMBANKIN000885		Sebiferic acid	C=C(C)C1CCC2(C)C1CCC1(C)C2CCC2C(C)(CCC(=O)O)C(C(=C)C)CCC21C
TCMBANKIN000886		Soyasaponin A1	CC1(C)CC2C3=CCC4C5(C)CCC(OC6OC(C(=O)O)C(O)C(O)C6OC6OC(CO)C(O)C(O)C6OC6OC(CO)C(O)C(O)C6O)C(C)(CO)C5CCC4(C)C3(C)CCC2(C)C(OC2OCC(O)C(OC3OC(CO)C(O)C(O)C3O)C2O)C1O
TCMBANKIN000889	HimaIayan TeaseI	4-(3-ethyl-2-butenyl)-4-cyclohexene-1,3,dione	CC(C)=CCC1=CCC(=O)CC1=O
TCMBANKIN000891		3-O-β-abritetraosyl soyasapogenol B	CC1(C)CC(O)C2(C)CCC3(C)C(=CCC4C5(C)CCC(OC6OC(C(=O)[O-])C(O)C(O)C6O)C(C)(CO)C5CCC43C)C2C1
TCMBANKIN000897		2,5-bis(1-methyl-1-silacyclobutyl)-p-xylene	Cc1cc([Si]2(C)CCC2)c(C)cc1[Si]1(C)CCC1
TCMBANKIN000898		Uralene	COc1c(-c2cc(O)c(O)cc2CC=C(C)C)oc2ccc(O)c(O)c2c1=O
TCMBANKIN000900		21964-48-7	C=CCCCCCCCCCC=C
TCMBANKIN000901		tetrahydroharmine	COc1ccc2c3c([nH]c2c1)C(C)NCC3
TCMBANKIN000904		4-butyl-phenol	CCCCc1ccc(O)cc1
TCMBANKIN000905		indicine n-oxide	CC(C)C(O)(C(=O)OCC1=CC[N+]2([O-])CCC(O)C12)C(C)O
TCMBANKIN000907	Curcuma	curcuminol G	CC1=CCCC(C)C(=O)CC2=C(C)C(=O)OC2(O)C1
TCMBANKIN000908		2-(3,5-dihydroxy-4-methoxy-phenyl)-3,5,7-trihydroxy-chromone	COc1c(O)cc(-c2oc3cc(O)cc(O)c3c(=O)c2O)cc1O
TCMBANKIN000911		akebonoic acid	C=C1CCC2(C(=O)O)CCC3(C)C(=CCC4C5(C)CCC(O)C(C)(C)C5CCC43C)C2C1
TCMBANKIN000915		Stearidonic acid	CCC=CCC=CCC=CCC=CCCCCC(=O)O
TCMBANKIN000916		n1,n5,n10,n14-tetrakis[3-(4-hydroxyphenyl)-2-propenoyl]-1,5,10,14-tetraazatetradecane	O=C(C=Cc1ccc(O)cc1)NCCCN(CCCCN(CCCNC(=O)C=Cc1ccc(O)cc1)C(=O)C=Cc1ccc(O)cc1)C(=O)C=Cc1ccc(O)cc1
TCMBANKIN000919		(E)-3-(2,4-dimethylphenyl)acrylic acid	Cc1ccc(C=CC(=O)O)c(C)c1
TCMBANKIN000922		angustoline	CC(O)c1cncc2c(=O)n3c(cc12)-c1[nH]c2ccccc2c1CC3
TCMBANKIN000923	Pinus massoniana	7bhydroxypodocarpen-8(14)-en-13-on-18-oic acid	CC1(C(=O)O)CCCC2(C)C3CCC(=O)C=C3C(O)CC12
TCMBANKIN000927		taxinine b	C=C1C(OC(=O)C=Cc2ccccc2)CC(OC(C)=O)C2(C)C(OC(C)=O)C(OC(C)=O)C3=C(C)C(=O)CC(C(OC(C)=O)C12)C3(C)C
TCMBANKIN000928	Salvia spp	salvinal	COc1cc(-c2oc3c(OC)cc(CCCO)cc3c2C=O)ccc1O
TCMBANKIN000929		8-hydroxy-3'',4''-dihydr ocapnolactone-2',3'-diol	CC1CC(CC(C)(O)C(O)COc2ccc3ccc(=O)oc3c2O)OC1=O
TCMBANKIN000933		7-Deacetylcanadensene	CC(=O)OC1=C(C)C(O)CC(O)C(CO)=CC(OC(C)=O)C2CC(OC(C)=O)C(C)=C(C1OC(C)=O)C2(C)C
TCMBANKIN000934		cabraleone	CC(C)(O)C1CCC(C)(C2CCC3(C)C2CCC2C4(C)CCC(=O)C(C)(C)C4CCC23C)O1
TCMBANKIN000935		cynarinin B	C=C1CC(O)C2C(OC(=O)C2(O)CCl)C2C(C)=C(O)CC12
TCMBANKIN000942		4-[β-d-apiofuranosyl-(1→6)-β-d-glucopyra-nosyloxy]-3-methoxypropiophenone	CCC(=O)c1ccc(OC2OC(COC3OCC(O)(CO)C3O)C(O)C(O)C2O)c(OC)c1
TCMBANKIN000946	Roasted Ginger	5-acetoxy-3-deoxy-[6]-gingero	CCCCCC(CCCCc1ccc(O)c(OC)c1)OC(C)=O
TCMBANKIN000949		Ulmoside	OCC1CC(O)C2C=COC(OC3OC(COC4OC(CO)C(O)C(O)C4O)C(O)C(O)C3O)C12
TCMBANKIN000950		ganoderic acid Md	COC1CC2C(C)(CCC(OC(C)=O)C2(C)C)C2=C1C1(C)CCC(C(C)C(CC=C(C)C(=O)O)OC(C)=O)C1(C)CC2
TCMBANKIN000952		buthus eupeus	CSCCC(N)C(=O)NC(CS)C(=O)NC(CCSC)C(=O)N1CCCC1C(=O)NC(CS)C(=O)NC(Cc1ccccc1)C(=O)NC(C(=O)NC(C(=O)NC(CCCNC(=N)N)C(=O)N1CCCC1C(=O)NC(CC(=O)O)C(=O)NC(CCSC)C(=O)NC(C)C(=O)NC(CCC(N)=O)C(=O)NC(CCC(N)=O)C(=O)NC(CS)C(=O)NC(CCCNC(=N)N)C(=O)NC(C)C(=O)NC(CS)C(=O)NC(CS)C(=O)NC(CCCCN)C(=O)NCC(=O)NC(CCCNC(=N)N)C(=O)NCC(=O)NC(CCCCN)C(=O)NC(CS)C(=O)NC(Cc1ccccc1)C(=O)NCC(=O)N1CCCC1C(=O)NC(CCC(N)=O)C(=O)NC(CS)C(=O)NC…
TCMBANKIN000954		oleanolic acid acetate	CC(=O)OC1CCC2(C)C(CCC3(C)C2CC=C2C4CC(C)(C)CCC4(C(=O)O)CCC23C)C1(C)C
TCMBANKIN000956		11-methoxygelsemamide	CC=C1CN2C(=O)C3(c4ccc(O)cc4COC)CC2C2COC3CC12
TCMBANKIN000960		2,6-Dodecadiene,2,6-dimethyl-	CCCCCC=C(C)CCC=C(C)C
TCMBANKIN000962		campesterol	CC(C)C(C)CCC(C)C1CCC2C3CC=C4CC(O)CCC4(C)C3CCC12C
TCMBANKIN000963		PROPYL FORMATE	CCCOC=O
TCMBANKIN000965	Portulaca oleracea	dopa	NC(Cc1ccc(O)c(O)c1)C(=O)O
TCMBANKIN000966		robustaflavone-7''-methyl ether	COc1cc(O)c2c(=O)cc(-c3ccc(O)c(-c4c(O)cc5oc(-c6ccc(O)cc6)cc(=O)c5c4O)c3)oc2c1
TCMBANKIN000968		texalin	c1cncc(-c2ncc(-c3ccc4c(c3)OCO4)o2)c1
TCMBANKIN000970		6-hydroxyflavone	O=c1cc(-c2ccccc2)oc2ccc(O)cc12
TCMBANKIN000972	DA XIAN YUAN ZHI	polygalatenosides A	O=C(Cc1ccccc1)C1OC(OC2COC(CO)C(O)C2O)C(O)C(O)C1O
TCMBANKIN000976	Villous amomum fruit	vanillic acid beta -D-glucopyranosyl ester	COc1cc(C(=O)OC2OC(CO)C(O)C(O)C2O)ccc1O
TCMBANKIN000977		maltose	OCC1OC(OC2C(CO)OC(O)C(O)C2O)C(O)C(O)C1O
TCMBANKIN000978		centdarol	CC1=CCC2C(C1O)C(C)(C)CCCC2(C)O
TCMBANKIN000984		(9Z,12E)-octadeca-9,12-dienoic acid methyl ester	CCCCCC=CCC=CCCCCCCCC(=O)OC
TCMBANKIN000985		simalikalactone d	CCC(C)C(=O)OC1C(=O)OC2CC3C(C)=CC(=O)C(O)C3(C)C3C(O)C(O)C4(C)OCC23C14
TCMBANKIN000993		1-o-β-d-glucopyranosyl-(2s,3r,4 e,11 e)-2-(2'r-hydroxyhexadecenoylamino)-4,11-octa-decadiene-1,3-diol	CCCCCCC=CCCCCCC=CC(O)C(COC1OC(CO)C(O)C(O)C1O)NC(=O)C(O)CCCCCCCCCCCCCC
TCMBANKIN000994		CLOVENE	CC12CCCC3(C=CC(C)(C)C3CC1)C2
TCMBANKIN000995		Ramalic acid	COc1cc(C)c(C(=O)Oc2cc(C)c(C(=O)O)c(O)c2)c(O)c1C
TCMBANKIN000997	Salvia spp	neocryptotanshione II	CC1=C(O)C(=O)c2c(ccc3c2CCCC3(C)C)C1=O
TCMBANKIN000999		annuloline	COc1ccc(-c2cnc(C=Cc3ccc(OC)c(OC)c3)o2)cc1
TCMBANKIN001000		3-trans-p-coumaroyl maslinic acid	CC1(C)CCC2(C(=O)O)CCC3(C)C(=CCC4C5(C)CC(O)C(OC(=O)C=Cc6ccccc6)C(C)(C)C5CCC43C)C2C1
TCMBANKIN001003		3-o-[α-l-rhamnopyranosyl-(1→4)-β-d-glu-curonopyranosyl]oleanolicacid	CC1OC(OC2C(C(=O)O)OC(OC3CCC4(C)C(CCC5(C)C4CC=C4C6CC(C)(C)CCC6(C(=O)O)CCC45C)C3(C)C)C(O)C2O)C(O)C(O)C1O
TCMBANKIN001004		Phenoxyacetone	CC(=O)COc1ccccc1
TCMBANKIN001006		albanin d	CC(C)=CCCC(C)=CCc1c(O)cc2oc(-c3ccc(O)cc3)cc(=O)c2c1O
TCMBANKIN001008		Prupersin A	O=C(OCC1OC(OCC(O)C(O)c2ccc(O)cc2)C(O)C(O)C1O)c1ccccc1
TCMBANKIN001013		fernenol	CC(C)C1CCC2C1(C)CCC1(C)C3CCC4C(C)(CCC(O)C4(C)C)C3=CCC21C
TCMBANKIN001014		C05837	O=S(=O)(O)ON=C(Cc1c[nH]c2ccccc12)SC1OC(CO)C(O)C(O)C1O
TCMBANKIN001019		3'-formyl-4',6'-dihydr oxy-2'-methoxy-5'-methyl-chalcone	COc1c(C=O)c(O)c(C)c(O)c1C(=O)C=Cc1ccccc1
TCMBANKIN001020	Zingiber officinale	8-dehydrogingerdione	CCCCCCCC(=O)CC(=O)C=Cc1ccc(O)c(OC)c1
TCMBANKIN001023		versicolactone c	C=C(C)C1CCC2(C)C(O)CCC23C(=O)OC1C3O
TCMBANKIN001027		beta-aminobutyric acid	CC(N)CC(=O)O
TCMBANKIN001028		Protopseudohypericin	Cc1cc(=O)c2c(O)c3c(O)cc(O)c4c5c(O)cc(O)c6c(O)c7c(=O)cc(CO)cc7c(c65)c(c2c1)c34
TCMBANKIN001034		gentioflavine	CC1NC=C2C(=O)OCCC2=C1C=O
TCMBANKIN001041		ethyl L-pyroglutamate	CCOC(=O)C1CCC(=O)N1
TCMBANKIN001042		7-methoxy-aristolochiacacid	COc1cc2cc([N+](=O)[O-])c3c(C(=O)O)cc4c(c3c2cc1OC)OCO4
TCMBANKIN001043		ursane	CC1CCC2(C)CCC3(C)C(CCC4C5(C)CCCC(C)(C)C5CCC43C)C2C1C
TCMBANKIN001044		11-hydroxycephalotaxine	COC1=CC23CCCN2CC(O)c2cc4c(cc2C3C1O)OCO4
TCMBANKIN001045		2-amino-4-hydroxy-6-heptynoic acid	C#CCC(O)CC(N)C(=O)O
TCMBANKIN001046		Furanogermenone	CC1=CCCC(C)C(=O)Cc2c(C)coc2C1
TCMBANKIN001049	Curculigo orchioides	orcinoside G	CCOc1ccc(OC2OC(CO)C(O)C(O)C2O)cc1CO
TCMBANKIN001059		(+)-Lariciresinol-4-beta-D-glucopyranoside	COc1cc(C2OCC(Cc3ccc(OC4OC(CO)C(O)C(O)C4O)c(OC)c3)C2CO)ccc1O
TCMBANKIN001061		picrasidine q	COc1c(O)c2nccc3c4ccccc4n(c1=O)c23
TCMBANKIN001063		Ethylcinnamate	CCOC(=O)C=Cc1ccccc1
TCMBANKIN001064		Acid decyl ester	CCCCCCCCCCOC(=O)CBr
TCMBANKIN001066		precatorine	C[n+]1cccc(C(=O)Oc2c([O-])cc(C(=O)O)cc2O)c1
TCMBANKIN001067		Angelic acid	CC=C(C)C(=O)O
TCMBANKIN001069		ecgonine	CN1C2CCC1C(C(=O)O)C(O)C2
TCMBANKIN001070		imberbicacid	CC1(C(=O)O)CCC2(C)CCC3(C)C(=CCC4C5(C)C(O)CC(O)C(C)(C)C5CCC43C)C2C1
TCMBANKIN001071		5-HEXENOIC ACID	C=CCCCC(=O)O
TCMBANKIN001074		dihydrocarveol acetate	C=C(C)C1CCC(C)C(OC(C)=O)C1
TCMBANKIN001079		ophiopogonin b	CC1CCC2(OC1)OC1CC3C4CC=C5CC(O)CC(OC6OC(C)C(O)C(O)C6OC6OC(C)C(O)C(O)C6O)C5(C)C4CCC3(C)C1C2C
TCMBANKIN001080		mandelonitrile sophoroside	N#CC(OC1OC(CO)C(O)C(O)C1OC1OC(CO)C(O)C(O)C1O)c1ccccc1
TCMBANKIN001081		5-o-methylalloptaeroxylin	COc1cc2c(c3oc(C)cc(=O)c13)C=CC(C)(C)O2
TCMBANKIN001084		koenigine	COc1cc2c(cc1O)[nH]c1c3c(c(C)cc12)OC(C)(C)C=C3
TCMBANKIN001090		(23s)-17α,23-epoxy-29-hydroxy-3β-[(o-α-l-rhamnopyranosyl-(1→2)-o-[o-β-d-xylopyra-nosyl-(1→2)-α-l-arabinopyranosyl-(1→3)]-o-β-d-glucopyranosyl-(1→2)-o-α-l-arabinopy-ranosyl-(1→6)-β-d-glucopyranosyl)oxy]-27-norlanost-8-en-24-one	CCC(=O)C1CC(C)C2(CCC3(C)C4=C(CCC32C)C2(C)CCC(OC3OC(COC5OCC(O)C(O)C5OC5OC(CO)C(O)C(OC6OCC(O)C(O)C6OC6OCC(O)C(O)C6O)C5OC5OC(C)C(O)C(O)C5O)C(O)C(O)C3O)C(C)(CO)C2CC4)O1
TCMBANKIN001094	Juglans regia	isostrictinin	O=C(OC1OC(CO)C(O)C2OC(=O)c3cc(O)c(O)c(O)c3-c3c(cc(O)c(O)c3O)C(=O)OC12)c1cc(O)c(O)c(O)c1
TCMBANKIN001095		5-Methylfurfuryl alcohol	Cc1ccc(CO)o1
TCMBANKIN001096		4β-hydroxyverazine	CC1CCC(C(C)C2CCC3C4CC=C5C(O)C(O)CCC5(C)C4CCC23C)=NC1
TCMBANKIN001097		cernuoside c	CC1OC(OC2C(OC3COC(OC4CCC5(C)C(CCC6(C)C5CC=C5C7CC(C)(C)CCC7(C(=O)OC7OC(CO)C(O)C(O)C7O)CCC56C)C4(C)CO)C(O)C3O)OC(CO)C(O)C2O)C(O)C(O)C1O
TCMBANKIN001098		eryvariestyrene	CC(C)=CCc1cc(CC=Cc2ccccc2)c(O)cc1O
TCMBANKIN001099		isolineolone	CC(=O)C1CCC2(O)C3(O)CC=C4CC(O)CCC4(C)C3CC(O)C12C
TCMBANKIN001106		lantanose a	O=CC(OC1OC(CO)C(O)C(O)C1O)C(OC1OC(CO)C(O)C(O)C1O)C(OC1OC(CO)C(O)C(O)C1O)C(CO)OC1OC(CO)C(O)C(O)C1O
TCMBANKIN001107		granilin	C=C1C(=O)OC2CC3(C)C(O)CC(O)C(=C)C3CC12
TCMBANKIN001109		ibogamine	CCC1CC2CC3c4[nH]c5ccccc5c4CCN(C2)C13
TCMBANKIN001111	Angelica dahurica	alloisoimperatorin	CC(C)=CCCc1c2occc2c(O)c2ccc(=O)oc12
TCMBANKIN001112		Diepicedrene-1-oxide	CC1C2OC2C23CC1C(C)(C)C2CCC3C
TCMBANKIN001113	Dahurian AngeIica	Senbyak-angelicole	CC1(C)OC1COc1c2ccoc2c(OCC2OC2(C)C)c2oc(=O)ccc12
TCMBANKIN001114		p-methoxyphenylpropionic acid	COc1ccc(C(C)C(=O)O)cc1
TCMBANKIN001116		kushenol J	COc1ccc(C2Oc3cc(OC4OC(COC5OCC(O)C(O)C5O)C(O)C(O)C4O)ccc3C(=O)C2O)cc1
TCMBANKIN001118		withanolide e	CC1=C(C)C(=O)OC(C(C)(O)C2(O)CCC3(O)C4CC5OC56CC=CC(=O)C6(C)C4CCC32C)C1
TCMBANKIN001122		4-methyl-1,2-benzenediamine	Cc1ccc(N)c(N)c1
TCMBANKIN001123		Gypenoside XXXVI	CC(C)=CCCC(C)(OC1OC(COC2OC(C)C(O)C(O)C2O)C(O)C(O)C1O)C1CCC2(C)C1CCC1C3(C=O)CCC(OC4OC(CO)C(O)C(O)C4OC4OC(CO)C(O)C(O)C4O)C(C)(C)C3CCC12C
TCMBANKIN001125		(3S,6aS,6aS,6bR,8aR,12aR,14aR,14bS)-4,4,6a,6b,8a,11,11,14a-octamethyl-1,2,3,6,6a,7,8,9,10,12,12a,13,14,14b-tetradecahydropicen-3-ol	CC1(C)CCC2(C)CCC3(C)C4CC=C5C(CCC(O)C5(C)C)C4(C)CCC3(C)C2C1
TCMBANKIN001127		(25r)-26-(β-d-glucopyranosyloxy)-22-methoxy-furost-5-en-3β-yl-o-α-l-rhamnopyranosyl-(1→2)-o-[β-d-glucopyranosyl-(1→6)]-β-d-glucopyranoside	COC1(CCC(C)COC2OC(CO)C(O)C(O)C2O)OC2CC3C4CC=C5CC(OC6OC(COC7OC(CO)C(O)C(O)C7O)C(O)C(O)C6OC6OC(C)C(O)C(O)C6O)CCC5(C)C4CCC3(C)C2C1C
TCMBANKIN001133		1,1-diethoxy-n-tetradecane	CCCCCCCCCCCCCC(OCC)OCC
TCMBANKIN001135		holarrhenine	CC1C2CCC3C4CC=C5CC(N(C)C)CCC5(C)C4CC(O)C32CN1C
TCMBANKIN001137		C09495	CC1=CCCC23OC2C(OC3=O)c2c(C)coc2C1
TCMBANKIN001141		Bird pyrimidine	CN1CCCN=C1C=Cc1cccs1.O=C(O)c1cc2ccccc2c(Cc2c(O)c(C(=O)O)cc3ccccc23)c1O
TCMBANKIN001142		carabrone	C=C1C(=O)OC2CC3(C)C(CCC(C)=O)C3CC12
TCMBANKIN001143		heptadecyl 2,2-dichloroacetate	CCCCCCCCCCCCCCCCCOC(=O)C(Cl)Cl
TCMBANKIN001144	Cornus officinalis	mevaloside	CC1(OC2OC(CO)C(O)C(O)C2O)CCOC(=O)C1
TCMBANKIN001145		3''- o -caffeoylcosmosiin	O=C(C=Cc1ccc(O)c(O)c1)OC1C(O)C(CO)OC(Oc2cc(O)c3c(=O)cc(-c4ccc(O)cc4)oc3c2)C1O
TCMBANKIN001146	Curcuma	germacrone	CC1=CCC(=C(C)C)C(=O)CC(C)=CCC1
TCMBANKIN001147		gastrin	CSCCC(NC(=O)C(Cc1c[nH]c2ccccc12)NC(=O)CNC(=O)C(Cc1ccc(O)cc1)NC(=O)C(C)NC(=O)C(CCC(=O)O)NC(=O)C(CCC(=O)O)NC(=O)C(CCC(=O)O)NC(=O)C(CCC(=O)O)NC(=O)C(CCC(=O)O)NC(=O)C(CC(C)C)NC(=O)C(Cc1c[nH]c2ccccc12)NC(=O)C1CCCN1C(=O)CNC(=O)C(N)CCC(=O)O)C(=O)NC(CC(=O)O)C(=O)NC(Cc1ccccc1)C(N)=O
TCMBANKIN001148		ergosecalinine	CC(C)C1NC(=O)C(C)(NC(=O)C2C=C3c4cccc5[nH]cc(c45)CC3N(C)C2)OC1=O
TCMBANKIN001149		Gypenoside XXXIX	CC(C)=CCCC(C)(O)C1CCC2(C)C1C(O)CC1C3(CO)CCC(OC4OC(CO)C(O)C(O)C4OC4OC(CO)C(O)C(O)C4O)C(C)(C)C3CCC12C
TCMBANKIN001150		beta-Glucogallin	O=C(OC1OC(CO)C(O)C(O)C1O)c1cc(O)c(O)c(O)c1
TCMBANKIN001151		5-Propyl-2-thiouracil	CCCc1c[nH]c(=S)[nH]c1=O
TCMBANKIN001152		isohemiphloin	O=C1CC(c2ccc(O)cc2)Oc2c1c(O)cc(O)c2C1OC(CO)C(O)C(O)C1O
TCMBANKIN001156		l-tyrosine	Cl.NC(Cc1ccc(O)cc1)C(=O)O
TCMBANKIN001157		germacra-1(10),4,11(13)-trien-12-oicacid	C=C(C(=O)O)C1CC=C(C)CCC=C(C)CC1
TCMBANKIN001160		humantenirine	CC=C1CNC2CC3(C(=O)N(OC)c4cc(OC)ccc43)C3CC1C2CO3
TCMBANKIN001169		30469-22-8	CC1C(=O)CC2CC1C2(C)C
TCMBANKIN001171		orchinol	COc1cc2c(c(OC)c1)-c1ccc(O)cc1CC2
TCMBANKIN001172		puqietinedione	CC1CCC(C(C)C2CCC3C4CC(=O)C5CC(=O)CCC5(C)C4CCC23C)N(C)C1
TCMBANKIN001176		ganolucidic acid E	CC(=CCCC(C)C1CC(O)C2(C)C3=C(C(=O)CC12C)C1(C)CCC(=O)C(C)(C)C1CC3)C(=O)O
TCMBANKIN001178		Nouracid CS 80	CCCCCCC(O)CC=CCCCCCCCC(=O)O
TCMBANKIN001181		dihydronortoxiferine i	CC=C1CN2CCC34c5ccccc5N5C=C6C7CC8N(CCC89c8ccccc8N(C=C(C1CC23)C54)C69)CC7=CC
TCMBANKIN001186		coronarin d	C=C1CCC2C(C)(C)CCCC2(C)C1CC=C1CC(O)OC1=O
TCMBANKIN001187	Salvia spp	isotanshinone II	Cc1coc2c1C(=O)C(=O)c1ccc3c(C)cccc3c1-2
TCMBANKIN001188		10-O-acetylgeniposidic acid	CC(=O)OCC1=CCC2C(C(=O)O)=COC(OC3OC(CO)C(O)C(O)C3O)C12
TCMBANKIN001191		3'-acetylrinderine	CC(=O)OC(C)C(O)(C(=O)OCC1=CCN2CCC(O)C12)C(C)C
TCMBANKIN001192		ardisicrenoside B	CC1(CO)CCC23COC4(CCC5C6(C)CCC(OC7OCC(OC8OC(CO)C(O)C(O)C8OC8OCC(O)C(O)C8O)C(O)C7OC7OC(CO)C(O)C(O)C7O)C(C)(C)C6CCC5(C)C4(C)CC2O)C3C1
TCMBANKIN001195		Dauricumine	COC1=CC(=O)C2(C(Cl)CC34C(OC)=C(OC)C(=O)CC23CCN4C)C1O
TCMBANKIN001199		7,10,13-Hexadecatrienoic acid, methyl ester	CCC=CCC=CCC=CCCCCCC(=O)OC
TCMBANKIN001203		n-hexanol	CCCCCC[O-].CCCCCC[O-].CCCCCC[O-].[Al]
TCMBANKIN001204	TING LI ZI	alloaromadendrene	C=C1CCC2C(C3C(C)CCC13)C2(C)C
TCMBANKIN001209		Decatriene	C=CC=CC=CCCCC
TCMBANKIN001210		vachellin	CC1=CNC(=O)NC=CC(=O)NNC1=O
TCMBANKIN001212	XIANG YUAN	trans-alpha-bergamotene	CC(C)=CCCC1(C)C2CC=C(C)C1C2
TCMBANKIN001214		2,8-dimethyl-2-[(3 e,7 e)-4,8,12-trimethyltrideca-3,7,11-trienyl]-7-formyl-chroman-6-ol	CC(C)=CCCC(C)=CCCC(C)=CCCC1(C)CCc2cc(O)c(C=O)c(C)c2O1
TCMBANKIN001218	JU PI	3,5,6,7,8,3',4'-heptamethoxyflavone	COC1=C(c2ccc(OC)c(OC)c2)OC2C(OC)=C(OC)C(OC)=C(OC)C2C1=O
TCMBANKIN001224		lupinine	OCC1CCCN2CCCCC12
TCMBANKIN001225	BAI BU	stilbostemins N	COc1cc(O)cc(CCc2ccccc2OC)c1
TCMBANKIN001226		2-cyclohexyl-octane	CCCCCCC(C)C1CCCCC1
TCMBANKIN001227	Morus alba	Moracin Y	O=Cc1cc2cc(-c3cc(O)cc(O)c3)oc2cc1O
TCMBANKIN001234		psilotin	O=C1C=CCC(c2ccc(OC3OC(CO)C(O)C(O)C3O)cc2)O1
TCMBANKIN001235		guaianediol	CC(C)C1=CC2C(CCC2(C)O)C(C)(O)CC1
TCMBANKIN001236	Panax notoginseng	beta-esteridiol	CC12CCC3c4ccc(O)cc4CCC3C1CCC2O
TCMBANKIN001237		Kanzonol H	COc1c2c(cc3c1CCC(C)(C)O3)OCC(c1ccc(O)c(CC=C(C)C)c1O)C2
TCMBANKIN001238	Dalbergia	6,7,4-trihydroxyflavanone	O=C1CC(c2ccc(O)cc2)Oc2cc(O)c(O)cc21
TCMBANKIN001239	DAO DOU	2,3-dihydro-2,5-dihydroxy-6-methyl-4H-pyran-4-one	CC1=C(O)C(=O)CC(O)O1
TCMBANKIN001241		(-)-ABA	CC(C=CC1(O)C(C)=CC(=O)CC1(C)C)=CC(=O)O
TCMBANKIN001242		coumestrin	O=c1oc2cc(OC3OC(CO)C(O)C(O)C3O)ccc2c2oc3cc(O)ccc3c12
TCMBANKIN001245		5-hydroxyflavone	O=c1cc(-c2ccccc2)oc2cccc(O)c12
TCMBANKIN001247		Bicyclo[6.3.0]undeca-1,7-dien-3-one, 5,5-dimethyl-	CC1(C)CC=C2CCCC2=CC(=O)C1
TCMBANKIN001249		endo-fenchol	CC12CCC(C1)C(C)(C)C2O
TCMBANKIN001252		9-hydroxytridecyl docosanoate	CCCCCCCCCCCCCCCCCCCCCC(=O)OCCCCCCCCC(O)CCCC
TCMBANKIN001255		sanggenone L	CC(C)=CCc1c2c(c(O)c3c1OC1(O)c4ccc(O)cc4OC1(CC=C(C)C)C3=O)C=CC(C)(C)O2
TCMBANKIN001256		m-Acetoxyanisole	COc1cccc(OC(C)=O)c1
TCMBANKIN001260		asparanin b1	CC1CCC2(OC1)OC1CC3C4CCC5CC(OC6OC(CO)C(O)C(O)C6OC6OC(C)C(OC7OC(CO)C(O)C(O)C7O)C7OOC67)CCC5(C)C4CCC3(C)C1C2C
TCMBANKIN001261		allamandicin	COC(=O)C1=COC2OC3C(C(C)O)C(=O)OC34C=CC1C24
TCMBANKIN001263		n,n-dimethyltryptamine-methohydroxide	C[N+](C)(C)CCc1c[nH]c2ccccc12.[OH-]
TCMBANKIN001267	Dalbergia	6,4-dihydroxy-7-methoxyflavanone	COc1cc2c(cc1O)C(=O)CC(c1ccc(O)cc1)O2
TCMBANKIN001271		corysamine	Cc1c2[n+](cc3c4c(ccc13)OCO4)CCc1cc3c(cc1-2)OCO3
TCMBANKIN001272		staphidine	CN1CC2CC3=C(CCC45CC6C(C=C34)C63CCC4(CC67CCC8C9(C)CCCC8%10C(C6CC4CC7%10)N(C)C9)OC53)C(C)(C2)C1
TCMBANKIN001276		18-acetoxy-7α,14β-dihydroxykaur-16-en-15-one	C=C1C(=O)C23C(O)CC4C(C)(COC(C)=O)CCCC4(C)C2CCC1C3O
TCMBANKIN001278		N,N-Dimethylconiine	CCCC1CCCC[N+]1(C)C
TCMBANKIN001279		mukulol	CC1=CCCC(C)=CC(O)C(C(C)C)CCC(C)=CCC1
TCMBANKIN001281		5-Methylphthalide	Cc1ccc2c(c1)COC2=O
TCMBANKIN001283		4-isopropylidene-1-methyl-1-vinylcyclohexane	C=CC1(C)CCC(=C(C)C)CC1
TCMBANKIN001284		myristoleicacid	CCCCC=CCCCCCCCC(=O)O
TCMBANKIN001285		2-octenal	CCCCCC=CC=O
TCMBANKIN001288		3'(S)-Acetoxy-4'(R)-hydroxy-3',4'-dihydroxanthyletin	CC(=O)OC1C(O)c2cc3ccc(=O)oc3cc2OC1(C)C
TCMBANKIN001289		(25r,26r)-17α-hydroxy-26-methoxyspirost-5-en-3β-yl-o-α-l-rhamnopyranosyl-(1→2)-o-[β-d-glucopyranosyl-(1→6)]-β-d-glucopyra-noside	COC1OC2(CCC1C)OC1CC3C4CC=C5CC(OC6OC(COC7OC(CO)C(O)C(O)C7O)C(O)C(O)C6OC6OC(C)C(O)C(O)C6O)CCC5(C)C4CCC3(C)C1(O)C2C
TCMBANKIN001290		1,6-dihydroxy-5-methoxy-2-(methoxymethyl)-9,10-anthraquinone	COCc1ccc2c(c1O)C(=O)c1ccc(O)c(OC)c1C2=O
TCMBANKIN001292		Fissistigmine	COc1cc2c(c(OC)c1)Oc1cc(OC)cc3c1C(C2)N(C)CC3
TCMBANKIN001293		cumulene	CCCC=C=C=C1C=CC(=O)O1
TCMBANKIN001296		Tuberostemoenone	C.C.C.C.C.C.C.C.C.C.C.C.C.C.C.C.CCCC.CO.N.O.O.O.[HH].[HH].[HH]
TCMBANKIN001298		mesuanic acid	CC(C)=CCC1(CC(CCC(C)C)=C(C)C)C(=O)C(C(CC(=O)O)c2ccccc2)=C(O)C2=C1OC(C)C(C)C2=O
TCMBANKIN001301		Pimpinellin	COc1c(OC)c2occc2c2oc(=O)ccc12
TCMBANKIN001302		helianthoside b	CC1OC(OC2CCC3(C)C(CCC4(C)C3CC=C3C5CC(C)(C)CCC5(C(=O)OC5OCC(O)C(O)C5OC5OC(C)C(OC6OC(CO)C(O)C(O)C6O)C(O)C5O)C(O)CC34C)C2(C)C)C(O)C(O)C1OC1OCC(O)C(O)C1O
TCMBANKIN001303	Artemisia annua	pinocarveyl acetate	C=C1C(OC(C)=O)CC2CC1C2(C)C
TCMBANKIN001305		herbacetin-7-O-α-L-rhamnoside	CC1OC(Oc2cc(O)c3c(=O)c(O)c(-c4ccc(O)cc4)oc3c2O)C(O)C(O)C1O
TCMBANKIN001309		fukugiside	O=C1c2c(O)cc(O)cc2OC(c2ccc(O)cc2)C1c1c(OC2OC(CO)C(O)C(O)C2O)cc(O)c2c(=O)cc(-c3ccc(O)c(O)c3)oc12
TCMBANKIN001316		Aloesone	CC(=O)Cc1cc(=O)c2c(C)cc(O)cc2o1
TCMBANKIN001320		nigakilactone i	COC1=C(C)C2CC(=O)OC3CC4C(C)CC(O)C(=O)C4(C)C(C1=O)C32C
TCMBANKIN001321		meliatoxin a 2	CC(=O)OC1C(OC(C)=O)C2(C)C(OC(=O)C(C)C)OCC3(C1O)C2CC(O)C1(C)C3C(=O)CC2(C)C(c3ccoc3)CC3OC321
TCMBANKIN001326		cinncassiol e	CC(C)C12CC3(O)C4(C)C1C1(O)OC(O)(C5(O)C(C)CCC45O)C3(O)C1(C)O2
TCMBANKIN001329		anwuweizonicacid	CC(=CCCC(C)C1CCC2(C)C3=C(CCC12C)C1(C)CCC(=O)C(C)(C)C1CC3)C(=O)O
TCMBANKIN001335		6,7-dimethoxy-n-methyl-3,4-dioxo-1(2h)-iso-quinolinone	COc1cc2c(cc1OC)C(=O)N(C)C(=O)C2=O
TCMBANKIN001337		kihadanin A	CC1(C)OC(=O)C=CC2(C)C1CC(=O)C1(C)C2CCC2(C)C(C3=CC(=O)OC3O)OC(=O)C3OC321
TCMBANKIN001340		akuammidine n-oxide	CC=C1C[N+]2([O-])C3CC1C(CO)(C(=O)OC)C2Cc1c3[nH]c2ccccc12
TCMBANKIN001342		(r)-artabotriol	C=C(CO)C(O)CO
TCMBANKIN001348		thermopsine	O=c1cccc2n1CC1CC2CN2CCCCC12
TCMBANKIN001349		C09704	C=CC(C)(O)CCC=C(C)CCC=C(C)C
TCMBANKIN001350		procyanidin A2	Oc1cc(O)c2c(c1)OC1(c3ccc(O)c(O)c3)Oc3cc(O)c4c(c3C2C1O)OC(c1ccc(O)c(O)c1)C(O)C4
TCMBANKIN001352		lupeyl acetate	C=C(C)C1CCC2(C)CCC3(C)C(CCC4C5(C)CCC(OC(C)=O)C(C)(C)C5CCC43C)C12
TCMBANKIN001353	SU MU	4-O-Methylsappanol	COC1c2ccc(O)cc2OCC1(O)Cc1ccc(O)c(O)c1
TCMBANKIN001354	BigfIower GoniothaIamus	10-Amino-2,4-dimethoxyphenanthrene-1carboxylie acid lactam	COc1cc(OC)c2c3c(cc4ccccc42)NC(=O)c13
TCMBANKIN001355	Mentha haplocalyx Briq	naringenin-7-O-glucoside	O=C1CC(c2ccc(O)cc2)Oc2cc(OC3OC(CO)C(O)C(O)C3O)cc(O)c21
TCMBANKIN001356		3-trans-p-coumaroylrotundic acid	CC1CCC2(C(=O)O)CCC3(C)C(=CCC4C5(C)CCC(OC(=O)C=Cc6ccc(O)cc6)C(C)(CO)C5CCC43C)C2C1(C)O
TCMBANKIN001360		Ginsenoside Rd2	CC(C)=CCCC(C)(OC1OC(COC2OCC(O)C(O)C2O)C(O)C(O)C1O)C1CCC2(C)C1C(O)CC1C3(C)CCC(OC4OC(CO)C(O)C(O)C4O)C(C)(C)C3CCC12C
TCMBANKIN001362		5,7-dimethoxy flavanone	COc1cc(OC)c2c(c1)OC(c1ccccc1)CC2=O
TCMBANKIN001365		julibrogenin a	C=CC(C)(CCC=C(CO)C(=O)OC1CC2(C(=O)O)C(O)CC3(C)C(=CCC4C5(C)CCC(O)C(C)(C)C5CCC43C)C2CC1(C)C)OC
TCMBANKIN001366		sterol	OC1CCC2C(CCC3C4CCCC4CCC23)C1
TCMBANKIN001367		Dehydrodicentrine	COc1cc2cc3c4c(cc5c(c4c2cc1OC)OCO5)CCN3C
TCMBANKIN001372		methylconiferin	COCC=Cc1ccc(OC2OC(CO)C(O)C(O)C2O)c(OC)c1
TCMBANKIN001375		N-(2-hydroxyethyl)octanamide	CCCCCCCC(=O)NCCO
TCMBANKIN001376	Common Rue	Pangeline	C=C(C)C(O)COc1c2ccoc2cc2oc(=O)ccc12
TCMBANKIN001377		dolineone	O=C1c2cc3ccoc3cc2OC2COc3cc4c(cc3C12)OCO4
TCMBANKIN001379		7-formyl-dehydrothalicsimidine	COc1cc2c(C=O)c3c4c(c(OC)c(OC)c(OC)c4c2cc1OC)CCN3C
TCMBANKIN001380		octadec-9-ene	CCCCCCCCC=CCCCCCCCC
TCMBANKIN001383	Hawaiian EIephantfoot	(-)-Phaseollidin	CC(C)=CCc1c(O)ccc2c1OC1c3ccc(O)cc3OCC21
TCMBANKIN001384		isopenniclavine	CN1CC(O)(CO)C=C2c3cccc4[nH]cc(c34)CC21
TCMBANKIN001386		o-methyl punjabine	COc1ccc(C=O)cc1Oc1ccc(CC2c3c(cc(OC)c4c3Oc3cc5c(cc3O4)CCN(C)C5=O)CCN2C)cc1.Cl
TCMBANKIN001393	Dandelion	isoetin	O=c1cc(-c2cc(O)c(O)cc2O)oc2cc(O)cc(O)c12
TCMBANKIN001395		niveusin c	C=C1C(=O)OC2C=C(C)C3(O)CC(O)C(C)(CC(OC(=O)C(C)=CC)C12)O3
TCMBANKIN001396	Pricklyash peel	Cryptone	CC(C)C1C=CC(=O)CC1
TCMBANKIN001399		ethylisoheptadecanoate	CCOC(=O)CCCCCCCCCCCCCC(C)C
TCMBANKIN001400		hainanmurpanin	COc1ccc2ccc(=O)oc2c1C(OC(C)=O)C(=O)C(C)C
TCMBANKIN001402	Dioscorea opposita	3,5-dihydroxy-4-methoxybibenzyl	COc1c(O)cc(CCc2ccccc2)cc1O
TCMBANKIN001403		mogroside V	CC(CCC(OC1OC(COC2OC(CO)C(O)C(O)C2O)C(O)C(O)C1OC1OC(CO)C(O)C(O)C1O)C(C)(C)O)C1CCC2(C)C3CC=C4C(CCC(OC5OC(COC6OC(CO)C(O)C(O)C6O)C(O)C(O)C5O)C4(C)C)C3(C)C(O)CC12C
TCMBANKIN001406		(+)-epiaschantin	COc1cc(C2OCC3C(c4ccc5c(c4)OCO5)OCC23)cc(OC)c1OC
TCMBANKIN001407		Hexadecanolide	O=C1CCCCCCCCCCCCCCCO1
TCMBANKIN001409		Apimaysin	CC1OC(c2c(O)cc3oc(-c4ccc(O)cc4)cc(=O)c3c2O)C(OC2OC(C)C(O)C(O)C2O)C(O)C1=O
TCMBANKIN001419		24-hydroxy-3-oxo-11,13(18)-oleanadien-28-oicacid	CC1(C)CCC2(C(=O)O)CCC3(C)C(=C2C1)C=CC1C2(C)CCC(=O)C(C)(CO)C2CCC13C
TCMBANKIN001422		7,10-Octadecadienoic acid	CCCCCCCC=CCC=CCCCCCC(=O)O
TCMBANKIN001423	CHEN XIANG	5,8-dihydroxy-2-(2-phenylethyl)-chromone	O=c1cc(CCc2ccccc2)oc2c(O)ccc(O)c12
TCMBANKIN001424	dragon's blood	7-Hydroxy-8-methoxy-3-(4-hydroxybenzyl)chroman	COc1c(O)ccc2c1OCC(Cc1ccc(O)cc1)C2
TCMBANKIN001427	Peanut	gamma-Methylene glutamic acid	C=C(CC(N)C(=O)O)C(=O)O
TCMBANKIN001428		slaframine	CC(=O)OC1CCN2CC(N)CCC12
TCMBANKIN001432		kuwanon U	COc1cc(O)c(C2CC(=O)c3c(O)cc(O)cc3O2)cc1CC=C(C)CCC=C(C)C
TCMBANKIN001434		Cadina-9,11(12)-diene	C=C(C)C1CC=C(C)C2CCC(C)CC12
TCMBANKIN001435		Codopiloic acid	O=C(O)C1=NC=COC1
TCMBANKIN001436		taxumairol d	CC(=O)OC1CC2(O)C(OC(C)=O)C3C4(CO4)C(OC(C)=O)CC(OC(C)=O)C3(C)C(OC(C)=O)C(O)C(=C1C)C2(C)C
TCMBANKIN001438		piperamide c9:1(8 e)	O=C(CCCCCCC=Cc1ccc2c(c1)OCO2)N1CCCC1
TCMBANKIN001439		spiramine t	CC(=O)OC1C2OC3N4CCOC4C4(C)CCCC3(C14)C1CC3CCC21CC3(C)O
TCMBANKIN001440		ananosicacid c	C=C1CC2C(=CCC3C(C)(C)C(=O)CCC23C)C2(C)CCC(C(C)CCC=C(C)C(=O)O)C12
TCMBANKIN001443		lithospermate b	O=C(C=Cc1ccc(O)c2c1C(C(=O)OC(Cc1ccc(O)c(O)c1)C(=O)[O-])C(c1ccc(O)c(O)c1)O2)OC(Cc1ccc(O)c(O)c1)C(=O)[O-].[Mg+2]
TCMBANKIN001447		Isopatriscabrol	CC1C(=O)OCC2C1CC(O)C2(C)O
TCMBANKIN001451	Common PapermuIberry Fruit	Broussinin A	COc1ccc(CCCc2ccc(O)cc2)c(O)c1
TCMBANKIN001456		5-hydroxy-6,7-dimethoxycoumarin	COc1cc2oc(=O)ccc2c(O)c1OC
TCMBANKIN001458		thonningianin a	O=C(OC1C(O)C(Oc2cc(O)c(C(=O)CCc3ccccc3)c(O)c2)OC2COC(=O)c3cc(O)c(O)c(O)c3-c3c(cc(O)c(O)c3O)C(=O)OC21)c1cc(O)c(O)c(O)c1
TCMBANKIN001459		pfaffic acid	CC12CCC3(C(=O)O)C(C1)C1=CCC4C5(C)CCC(O)C(C)(C)C5CCC4(C)C1(C)CC23
TCMBANKIN001461	Divaricate Saposhnikovia	Heptadeca-1-en-4,6-dihy-3,9-diol	C=CC(O)C#CC#CCC(O)CCCCCCCC
TCMBANKIN001463		2,4-Dimethyl-3-pentanol	CC(C)C(O)C(C)C
TCMBANKIN001465		Methyl ganoderate C	COC(=O)C(C)CC(=O)CC(C)C1CC(=O)C2(C)C3=C(C(=O)CC12C)C1(C)CCC(=O)C(C)(C)C1CC3O
TCMBANKIN001469		cannabispirol	COc1cc(O)c2c(c1)CCC21CCC(O)CC1
TCMBANKIN001471		tuberostemoninol	CCC1C2OC(=O)C(C)C2C2(O)CC(C3CC(C)C(=O)O3)N3CCCCC12C3=O
TCMBANKIN001473		sphaelactone a	CC1=CCCC(CO)=CCC2C(C)C(=O)OC2C1O
TCMBANKIN001475		4-nonenal	CCCCC=CCCC=O
TCMBANKIN001477		ginsenoyne j	C=CC(O)C=CC#CCC=CCCCCCCC
TCMBANKIN001478		Riddelline	C=C1CC(=CC)C(=O)OC2CCN3CC=C(COC(=O)C1(O)CO)C23
TCMBANKIN001480		cuscutoside A	OCC1OC(Oc2cc3c(cc2C2OCC4C(c5ccc6c(c5)OCO6)OCC24)OCO3)C(OC2OCC(O)(CO)C2O)C(O)C1O
TCMBANKIN001481		Phenylcyclopropane	c1ccc(C2CC2)cc1
TCMBANKIN001483		cis-Ocimene, 8-oxo-	C=CC(C=O)=CCC=C(C)C
TCMBANKIN001488	Common Jasminorange	Hibiscetin-heptamethylether	COc1cc(-c2oc3c(OC)c(OC)cc(OC)c3c(=O)c2OC)cc(OC)c1OC
TCMBANKIN001490	Viola yedoensis	dicoumarin	O=c1c(Cc2c(O)oc3ccccc3c2=O)c(O)oc2ccccc12
TCMBANKIN001493		8-methyl-10-hydroxylycoctonine	CCN1CC2(CO)CCC(OC)C34C2C(OC)C(O)(C13)C1(OC)CC(OC)C2CC4(O)C1C2OC
TCMBANKIN001496	Lesser Galangal	5-methoxy-7-(4"-hydroxy-3"3methoxy phenyl)-1-phenyl-3-heptanone	COc1cc(CCC(CC(=O)CCc2ccccc2)OC)ccc1O
TCMBANKIN001498	Cassia Seed	1,3-dihydroxynaphthalene	*.Oc1cc(O)c2ccccc2c1
TCMBANKIN001503		Methakrylsaeure	C=C(C)C(=O)O
TCMBANKIN001514		Curculigenin C	CC(C)=CCCC(C)C1C(O)CC2(C)C3CCC4C(C)(C)C(O)CCC45CC35C(O)CC12C
TCMBANKIN001519		1,3-dihydroxy-2-methoxy xanthone	COc1c(O)cc2oc3ccccc3c(=O)c2c1O
TCMBANKIN001520	Dandelion	quercetin-7-O-glucopyranoside	O=c1c(O)c(-c2ccc(O)c(O)c2)oc2cc(OC3OC(CO)C(O)C(O)C3O)cc(O)c12
TCMBANKIN001521		Potassium chloride	[Cl-].[K+]
TCMBANKIN001524		thalmelatine	COc1cc2c(cc1O)C(Cc1cc(OC)c(OC)cc1Oc1cc3c(cc1OC)-c1c(OC)c(OC)cc4c1C(C3)N(C)CC4)N(C)CC2
TCMBANKIN001527		cis- 3- Hexenyl isovalerate	CCC=CCCOC(=O)CC(C)C
TCMBANKIN001529		Karenin	CC1CCC2(COC(=O)C=Cc3ccc(O)cc3)CCC3(C(=O)O)C(=CCC4C5(C)CCC(O)C(C)(C)C5CCC43C)C2C1C
TCMBANKIN001532		paraxanthine	Cn1c(=O)[nH]c2ncn(C)c2c1=O
TCMBANKIN001534		ZINC03847089	COc1cc(OC)c(OC)c(OC)c1OC
TCMBANKIN001535		melampomagnolide b	C=C1C(=O)OC2C1CCC(CO)=CCCC1(C)OC21
TCMBANKIN001536		acetoxyl oxokadsurane	COC1=C(OC)C(=O)C23COc4c5c(cc(c42)C(OC(C)=O)C(C)C(C)CC3=C1)OCO5
TCMBANKIN001543		3-cyclohexyldodecane	CCCCCCCCCC(CC)C1CCCCC1
TCMBANKIN001544	Wild ginger (xi xin)	2-6 Dill apiole(56)	C=CCc1cc2c(c(OC)c1OC)OCO2
TCMBANKIN001545		15α-hydroxymollic acid	CC(C)=CCCC(C)C1CC(O)C2(C)C3CCC4C(C)(C(=O)O)C(O)CC(O)C45CC35CCC12C
TCMBANKIN001547		2,6-decamethylene pyridine	c1cc2nc(c1)CCCCCCCCCC2
TCMBANKIN001548		cucurbitacin ii a	CC(=O)OC(C)(C)CCC(=O)C(C)(O)C1C(O)CC2(C)C3CC=C4C(CC(O)C(O)C4(C)C)C3(C)C(=O)CC12C
TCMBANKIN001550		Caproleic acid	C=CCCCCCCCC(=O)O
TCMBANKIN001551		isaridinA	CC(C)CC1OC(=O)CCNC(=O)C(Cc2ccccc2)N(C)C(=O)C(C(C)C)N(C)C(=O)C(Cc2ccccc2)NC(=O)C2CCCN2C1=O
TCMBANKIN001553		1-Naphthylmethanol	OCc1cccc2ccccc12
TCMBANKIN001558		Abrisapogenol E	CC1(CO)CC(O)C2(C)CCC3(C)C(=CCC4C5(C)CCC(O)C(C)(CO)C5CCC43C)C2C1
TCMBANKIN001562		2-deacetoxytaxinine b	C=C1C(OC(=O)C=Cc2ccccc2)CC(OC(C)=O)C2(C)C1CC1CC(=O)C(C)=C(C(OC(C)=O)C2OC(C)=O)C1(C)C
TCMBANKIN001563		3,7-dimethyl-2,6-Octadienoic acid methyl ester	COC(=O)C=C(C)CCC=C(C)C
TCMBANKIN001564		Pomolic acid acetate	COC(=O)C12CCC(C)C(C)(O)C1C1=CCC3C4(C)CCC(O)C(C)(C)C4CCC3(C)C1(C)CC2
TCMBANKIN001567	Prepared Common Monkshood Daughter Root	meta-Aminophenol	Nc1cccc(O)c1
TCMBANKIN001568		tussilagolactone	C=C1C(OC(=O)C=C(C)CC)CC(C(C)C)C2C(C(C)OC(C)=O)C(=O)OC(OC(=O)C(C)CC)C12
TCMBANKIN001574		(+ )-isocorydine a-N-oxide	COc1ccc2c(c1O)-c1c(OC)c(OC)cc3c1C(C2)[N+](C)([O-])CC3
TCMBANKIN001575		angroside C	COc1ccc(CCOC2OC(COC3OCC(O)C(O)C3O)C(OC(=O)C=Cc3ccc(O)c(OC)c3)C(OC3OC(C)C(O)C(O)C3O)C2O)cc1O
TCMBANKIN001576		naginataketone	CC(C)=CC(=O)c1occc1C
TCMBANKIN001579		3-methoxy-4-[(2s,3r)-3-methyl-7-(1-propynyl)-2,3-dihydro-1,4-benzodioxin-2-yl]-1,2-ben-zenediol	CC#Cc1ccc2c(c1)OC(c1ccc(O)c(O)c1OC)C(C)O2
TCMBANKIN001580		3-hydroxy-4-methoxy-acetophenone	NC(N)=NC(=O)c1nc(Cl)c(N2CCCCCC2)nc1N
TCMBANKIN001582		castanospermine	OC1CN2CCC(O)C2C(O)C1O
TCMBANKIN001583	Houttuynia cordata	(-)-alpha-panasinsen	CC1=CCCC2(C)CCC3C(C)(C)CC132
TCMBANKIN001585		6,6',10,10',12,12'-hex achloroisoperrottetin a	Oc1c(Cl)cc(CCc2ccc(Cl)c(O)c2Cl)cc1-c1cc(CCc2ccc(Cl)c(O)c2Cl)cc(Cl)c1O
TCMBANKIN001587		Cyclohexylethanol	OCCC1CCCCC1
TCMBANKIN001589		gadelaidic acid	CCCCCCCCCCC=CCCCCCCCC(=O)O
TCMBANKIN001590		coryneine chloride	C[N+](C)(C)CCc1ccc(O)c(O)c1.[I-]
TCMBANKIN001591		24-methylcycloartanol ferulate	COc1cc(C=CC(=O)OC2CCC34CC35CCC3(C)C(C(C)CCC(C)C(C)C)CCC3(C)C5CCC4C2(C)C)ccc1O
TCMBANKIN001597		(-)-Myrtenal	CC1(C)C2CC=C(C=O)C1C2
TCMBANKIN001598		3β-cis-p-coumaroyloxy-2α,23-dihydroxyolean-12-en-28-oicacid	CC1(C)CCC2(C(=O)O)CCC3(C)C(=CCC4C5(C)CC(O)C(OC(=O)C=Cc6ccc(O)cc6)C(C)(CO)C5CCC43C)C2C1
TCMBANKIN001600		(3S)-3-methyl-5-[(1S,4aS,8aS)-5,5,8a-trimethyl-2-methylidenedecahydronaphthalen-1-yl]pent-1-en-3-ol	C=CC(C)(O)CCC1C(=C)CCC2C(C)(C)CCCC12C
TCMBANKIN001603		debneyol	CC1CCCC2=CCC(C(C)(O)CO)CC21C
TCMBANKIN001607		Coelogin	COc1c(O)c2c3c(c1OC)CCc1cc(O)cc(c1-3)OC2
TCMBANKIN001610		Germacrone-4,5-epoxide	CC1=CCCC2(C)OC2CC(=C(C)C)C(=O)C1
TCMBANKIN001613		LC 5504	CC1C(=O)CC2C(C)(C)CCCC2(C)C12CCC1(C=COC1)O2
TCMBANKIN001614		sabialactone	CC1(C)CCC23CCC4(C)C5(C)CCC6C(C)(C)C(=O)CCC6(C)C5CC(OC2=O)C4(O)C3C1
TCMBANKIN001615	Asarum sagittarioides	batatasin III-3-O-glucoside	COc1cc(CCc2cccc(O)c2)cc(OC2OC(CO)C(O)C(O)C2O)c1
TCMBANKIN001617		N, N- dimethyl methanesulfonamide	CN(C)S(C)(=O)=O
TCMBANKIN001622		dendroflorin	COc1cc(O)cc2c1-c1c(O)ccc(O)c1C2=O
TCMBANKIN001625		1-butyl-2-propylcyclopentane	CCCCC1CCCC1CCC
TCMBANKIN001629		ethyl citrate	CCOC(=O)CC(O)(CC(=O)OCC)C(=O)OCC
TCMBANKIN001631		Usnetic acid	COc1c(O)c(C)c(O)c2c(C)c(CC(=O)O)oc12
TCMBANKIN001637		palmatine iodide	COc1cc2c(cc1OC)-c1cc3ccc(OC)c(OC)c3c[n+]1CC2.[I-]
TCMBANKIN001639		mearnsetin 3-o-(4''-o-malonyl)-α-l-rhamnopy-ranoside	COc1c(O)cc(-c2oc3cc(O)cc(O)c3c(=O)c2OC2OC(C)C(OC(=O)CC(=O)O)C(O)C2O)cc1O
TCMBANKIN001641		morachalcone A	CC(C)=CCc1c(O)ccc(C(=O)C=Cc2ccc(O)cc2O)c1O
TCMBANKIN001645		2-Butene, 2-phenyl-, (Z)-	CC=C(C)c1ccccc1
TCMBANKIN001647		baohuoside iv	CC(C)=CCc1c(OC2OC(C)C(O)C(O)C2O)cc(O)c2c(=O)c(OC3OC(C)C(O)C(O)C3O)c(-c3ccc(O)cc3)oc12
TCMBANKIN001649		Licorice glycoside A	COc1cc(C=CC(=O)OCC2(O)COC(OC3C(Oc4ccc(C=CC(=O)c5ccc(O)cc5O)cc4)OC(CO)C(O)C3O)C2O)ccc1O
TCMBANKIN001651		2'-O-p-Coumaroylaloesin	CC(=O)Cc1cc(=O)c2c(C)cc(O)c(C3OC(CO)C(O)C(O)C3OC(=O)c3ccc(=O)oc3)c2o1
TCMBANKIN001653		Naphthol aS-bl phosphate	COc1ccccc1NC(=O)c1cc2cc(Br)ccc2cc1OP(=O)(O)O
TCMBANKIN001655		7-oxo-12α,13β-dihydroxyabie-8(14)-en-18-oicacid	CC(C)C1(O)C=C2C(=O)CC3C(C)(C(=O)O)CCCC3(C)C2CC1O
TCMBANKIN001656	Common Rue	Suberenon	COc1cc2oc(=O)ccc2cc1C=CC(C)=O
TCMBANKIN001657	Phellodendron chinense	3-Feruoyl-4-caff eoylquinicacid	COc1cc(C=CC(=O)OC2CC(O)(C(=O)O)CC(OC(=O)C=Cc3ccc(O)c(O)c3)C2O)ccc1O
TCMBANKIN001658		artabotryside b	CC1OC(OC2C(Oc3c(-c4ccc(O)cc4)oc4cc(O)cc(O)c4c3=O)OC(CO)C2O)C(O)C(O)C1O
TCMBANKIN001667		PHP- B	NC(Cc1ccc([N+](=O)[O-])cc1)C(=O)O
TCMBANKIN001670		dehydroabieticacid methyl ester	COC(=O)C1(C)CCCC2(C)c3ccc(C(C)C)cc3CCC12
TCMBANKIN001672		Ganoderic acid alpha	CC(=O)OC1C(=O)C2=C(C(=O)CC3C2(C)CCC(O)C3(C)C)C2(C)C(O)CC(C(C)CC(=O)CC(C)C(=O)O)C12C
TCMBANKIN001681		aloe-emodin dianthrone diglucoside	O=C1c2c(O)cc(CO)cc2C(C2c3cc(CO)cc(O)c3C(=O)c3c(OC4OC(CO)C(O)C(O)C4O)cccc32)c2cccc(OC3OC(CO)C(O)C(O)C3O)c21
TCMBANKIN001683		cymarol	COC1CC(OC2CCC3(CO)C4CCC5(C)C(C6=CC(=O)OC6)CCC5(O)C4CCC3(O)C2)OC(C)C1O
TCMBANKIN001685		asparanin b5	CC1CCC2(OC1)OC1CC3C4CCC5CC(OC6OC(COC7OCC(OC8OC(C)C(O)C(O)C8OC8OC(CO)C(O)C(O)C8O)C(O)C7O)C(O)C(O)C6O)CCC5(C)C4CCC3(C)C1C2C
TCMBANKIN001688		11-keto-β-boswellic acid	CC1CCC2(C)CCC3(C)C(=CC(=O)C4C5(C)CCC(O)C(C)(C(=O)O)C5CCC43C)C2C1C
TCMBANKIN001689	Plantain herb	3,4-dihydroxyphenethyl alcohol-6-O-caffeoyl-beta-D-glucoside	O=C(C=Cc1ccc(O)c(O)c1)OCC1OC(OCCc2ccc(O)c(O)c2)C(O)C(O)C1O
TCMBANKIN001691		5-methylmyricetin	COc1cc(O)cc2oc(-c3cc(O)c(O)c(O)c3)c(O)c(=O)c12
TCMBANKIN001693		licorice glycoside d2	O=C(C=Cc1ccc(O)cc1)OCC1(O)COC(OC2C(Oc3ccc(C4CC(=O)c5ccc(O)cc5O4)cc3)OC(CO)C(O)C2O)C1O
TCMBANKIN001694		Isogermacrone	CC1=CCC(=C(C)C)C(=O)C=C(C)CCC1
TCMBANKIN001696		alpha viniferin	Oc1ccc(C2Oc3cc(O)cc4c3C2c2cc(O)cc3c2C(c2cc(O)cc5c2C4C(c2ccc(O)cc2)O5)C(c2ccc(O)cc2)O3)cc1
TCMBANKIN001699		codeigene	COc1ccc2c3c1OC1C(O)C=CC4C(C2)[N+](C)([O-])CCC341
TCMBANKIN001701		(3E,5 E)-Octadien-2-one	CC=CCC=CC(C)=O
TCMBANKIN001707		4-phenylbutene-1	C=CCCc1ccccc1
TCMBANKIN001710	Angelica sinensis	(E)-3-butylidene phthalide	CCC(C)=C1OC(=O)c2ccccc21
TCMBANKIN001711		AIDS161753	CC1=CC2C(CC(CO)=CC3C4C(C)(C)C4(O)C(O)C(C)C23O)C1=O
TCMBANKIN001712		tribromodamsin	O=C1CC(Br)C2CCCC3C(OC(=O)C3(Br)Br)C12
TCMBANKIN001714		brevifoliol	C=C1C(O)CC(OC(C)=O)C2(C)C1CC1(C(C)(C)O)CC(O)C(C)=C1C(OC(=O)c1ccccc1)C2OC(C)=O
TCMBANKIN001716		4,6-di-o-acetylhygrophorone b14	CCCCCCCCCCCCCCC(OC(C)=O)C1(O)C(=O)C=CC1OC(C)=O
TCMBANKIN001717	Artemisia annua	3-hydroxy-6,7,4'-trimethoxyflavone	COc1ccc(-c2oc3cc(OC)c(OC)cc3c(=O)c2O)cc1
TCMBANKIN001718		13-o-deacetyltaxumairolz	CC(=O)OCC12C(O)CC3OCC3(OC(C)=O)C1C(OC(=O)c1ccccc1)C1(C(C)(C)O)CC(O)C(C)=C1C(O)C2O
TCMBANKIN001719		lecithin	CCCCCC=CCC=CCC=CCC=CCCCC(=O)OC(COCCCCCCCCCCCCCCCCCCCCCCCC)COP(=O)([O-])OCC[N+](C)(C)C
TCMBANKIN001720		confertin	C=C1C(=O)OC2CC(C)C3CCC(=O)C3(C)CC12
TCMBANKIN001721		paederosidic acid methyl ester	COC(=O)C1=COC(OC2OC(CO)C(O)C(O)C2O)C2C(COC(=O)SC)=CC(O)C12
TCMBANKIN001723		methyl 6-o-p-cis-coumaroyl-β-d-glucopyra-noside	COC1OC(COC(=O)C=Cc2ccc(O)cc2)C(O)C(O)C1O
TCMBANKIN001724		(5r,7r,10s)-isopterocarpolon β-d-gluco-pyranoside	CC1=CC(=O)CC2(C)CCC(C(C)(C)OC3OC(CO)C(O)C(O)C3O)CC12
TCMBANKIN001725	Ligustrum lucidum	salidroside	OCC1OC(OCCc2ccc(O)cc2)C(O)C(O)C1O
TCMBANKIN001726		gibberellin a8 2-glucoside	C=C1CC23CC1(O)CCC2C12CC(OC4OC(CO)C(O)C(O)C4O)C(O)C(C)(C(=O)O1)C2C3C(=O)O
TCMBANKIN001727		6,7-dihydroxy-1,1-dimeth yl-1,2,3,4-tetrahydro-isoquinoline	CC1(C)NCCc2cc(O)c(O)cc21
TCMBANKIN001728		picrasidine u	COc1c2n(CCc3ncc(OC)c4c3[nH]c3c(OC)cccc34)ccc3c-2n(c(=O)c1=O)c1ccccc31
TCMBANKIN001732	Fructus Polygoni Orientalis	5,7,4'-trihydroxydihydroflavonol	O=C1CC(O)(c2ccc(O)cc2)Oc2cc(O)cc(O)c21
TCMBANKIN001734		14-methylhexadecanoicacid	CCC(C)CCCCCCCCCCCCC(=O)O
TCMBANKIN001736		Cyclomahanimbine	C=C(C)C1CCC2(C)CC1c1c(c(C)cc3c1[nH]c1ccccc13)O2
TCMBANKIN001737		chikusetsusaponin IVA butyl ester	CCCCOC(=O)C1OC(OC2CCC3(C)C(CCC4(C)C3CC=C3C5CC(C)(C)CCC5(C(=O)OC5OC(CO)C(O)C(O)C5O)CCC34C)C2(C)C)C(O)C(O)C1O
TCMBANKIN001738		l-alpha-Fenchone	CC12CCC(C1)C(C)(C)C2=O
TCMBANKIN001739		transsabinenehydrate	CC(C)C12CCC(C)(O)C1C2
TCMBANKIN001742		16-hydroxy-n(4)-demethylalstophyllineoxindole	COc1ccc2c(c1)N(C)C(=O)C21CC2NC1CC1C(C(C)=O)=COCC21O
TCMBANKIN001752		calpurnine	O=C(OC1CCN2CC3CC(CN4C(=O)CCCC34)C2C1)c1ccc[nH]1
TCMBANKIN001754		foeniculoside iii	OCC1OC(Oc2cc(O)cc(C3c4c(cc(OC5OC(CO)C(O)C(O)C5O)cc4C4c5c(C=Cc6ccc(O)cc6)cc(O)cc5OC4c4ccc(O)cc4)OC3c3ccc(O)cc3)c2)C(O)C(O)C1O
TCMBANKIN001755	Zea mays	chrysoeriol 6-C-beta-fucopyranoside	COc1cc(-c2cc(=O)c3c(O)c(C4OC(C)C(O)C(O)C4O)c(O)cc3o2)ccc1O
TCMBANKIN001759	MO YAO	furanoeudesma-1,3-diene	CC1=CC=CC2(C)Cc3occc3CC12
TCMBANKIN001761		gibberellin A5	C=C1CC23CC1(O)CCC2C12CC=CC(C)(C(=O)O1)C2C3C(=O)O
TCMBANKIN001762		ergocristine	CC(C)C1(NC(=O)C2C=C3c4cccc5[nH]cc(c45)CC3N(C)C2)OC2(O)C3CCCN3C(=O)C(Cc3ccccc3)N2C1=O
TCMBANKIN001764		Mauritine A	CC(C)C(NC(=O)C(C)N(C)C)C(=O)N1CCC2Oc3ccc(cc3)C=CNC(=O)C(Cc3ccccc3)NC(=O)C21
TCMBANKIN001765		diosbulbin G	CC12CC(c3ccoc3)OC(=O)C1CC1OC(=O)C3CC(O)CC2C13
TCMBANKIN001766		Smiglaside D	COc1cc(C=CC(=O)OCC2OC(COC(=O)C=Cc3ccc(O)cc3)(OC3OC(COC(C)=O)C(OC(C)=O)C(O)C3OC(C)=O)C(OC(=O)C=Cc3ccc(O)c(OC)c3)C2O)ccc1O
TCMBANKIN001770		4-(Hydroxymethyl)-2,6-dimethoxyphenol	COc1cc(CO)cc(OC)c1O
TCMBANKIN001773		Myrtene acid bromide	CC1(C)C2CC=C(C(=O)Br)C1C2
TCMBANKIN001775		isoajmaline	CCC1C2CC3C4N(C)c5ccccc5C45CC(C2C5O)N3C1O
TCMBANKIN001776		benzoyl oxokadsurane	COC1=C(OC)C(=O)C23COc4c5c(cc(c42)C(OC(=O)c2ccccc2)C(C)C(C)CC3=C1)OCO5
TCMBANKIN001777	Coriandrum sativum L.	trans-sabinenehydrate	CC(C)C12CC1CC(C)(O)C2
TCMBANKIN001779	Cynanchum stauntonii	2(1H)-Naphthalenone,octahydro-4alpha,7,7-trimethyl,cis-	CC1(C)CCC2(C)CCC(=O)CC2C1
TCMBANKIN001783		mucicacid 2-o-gallate	O=C(OC(C(=O)O)C(O)C(O)C(O)C(=O)O)c1cc(O)c(O)c(O)c1
TCMBANKIN001784		holantosine a	COC1CC(OC2CCC3(C)C(CCC4C3CCC35COC(C)(O)C3CCC45O)C2)OC(C)C1N
TCMBANKIN001785		1β-hydroxy-4(15),5E,10(14)-germacratriene	C=C1C=CC(C(C)C)CCC(=C)C(O)CC1
TCMBANKIN001786		caffeicacid-4-o-β-d-glucopyranoside	O=C(O)C=Cc1ccc(OC2OC(CO)C(O)C(O)C2O)c(O)c1
TCMBANKIN001787		3-hydroxyproline	O=C(O)C1NCCC1O
TCMBANKIN001788		clusin	COc1cc(CC2C(Cc3ccc4c(c3)OCO4)COC2O)cc(OC)c1OC
TCMBANKIN001794		(2R)-5,7-dihydroxy-2-phenylchroman-4-one	O=C1CC(c2ccccc2)Oc2cc(O)cc(O)c21
TCMBANKIN001799		Scandoside methyl ester	COC(=O)C1=COC(OC2OC(CO)C(O)C(O)C2O)C2C(CO)=CC(O)C12
TCMBANKIN001801		miraxanthin iii	O=C(O)C1=CC(=CC=NCCc2ccc(O)cc2)CC(C(=O)O)N1
TCMBANKIN001802		2,4-nonadienicacid	CCCCC=CC=CC(=O)O
TCMBANKIN001805	Japanese Farfugium	10beta-Hydroxy-6beta-methoxy-furanoeremo-philane	COC1c2c(C)coc2CC2(O)CCCC(C)C12C
TCMBANKIN001810		camphoricacid	CC1(C(=O)O)CCC(C(=O)O)C1(C)C
TCMBANKIN001811		melilotocarpan d	COc1ccc2c(c1O)OC1c3ccc(OC)c(O)c3OCC21
TCMBANKIN001812		alizarin	O=C1c2ccccc2C(=O)c2c1ccc(O)c2O
TCMBANKIN001815		trifolin	O=c1c(OC2OC(CO)C(O)C(O)C2O)c(-c2ccc(O)cc2)oc2cc(O)cc(O)c12
TCMBANKIN001817		9-ethoxy-aristololactone	CCOc1c2c3c(cc4c(c3c3cccc(OC)c13)OCO4)C(=O)O2
TCMBANKIN001819		2-methoxy-4-(3-methoxy-1-propenyl)-phenol	COCC=Cc1ccc(O)c(OC)c1
TCMBANKIN001821	Pericarpium Citri Reticulatae	trans-1-methyl-4-(1-methylethenyl)-2-cyclohexen-1-ol	C=C(C)C1C=CC(C)(O)CC1
TCMBANKIN001822		3-ethoxy juglone	CCOC1=CC(=O)c2cccc(O)c2C1=O
TCMBANKIN001823		plastoquinone fromsargassum micracanthum	CC(=CCCC(C)=CCc1cc(O)cc(C)c1O)CCC=C(C)CCC(O)C(C)(C)O
TCMBANKIN001824		Adenosine triphosphate	Nc1ncnc2c1ncn2C1OC(COP(=O)([O-])OP(=O)([O-])OP(=O)([O-])[O-])C(O)C1O
TCMBANKIN001825		(5S)-5,9-dihydroxy-4-(4-hydroxyphenyl)-5,6-dihydro-1-benzoxocin-2-one	O=C1C=C(c2ccc(O)cc2)C(O)Cc2ccc(O)cc2O1
TCMBANKIN001826		amarasterone a	CCC(CC(O)C(C)(O)C1CCC2(O)C3=CC(=O)C4CC(O)C(O)CC4(C)C3CCC12C)C(C)CO
TCMBANKIN001827	Plumbum Rubrum	triplumbic tetroxide	O1[Pb+2]O[Pb+2]12O[Pb+2]O2
TCMBANKIN001829		maytanprine	CCC(=O)N(C)C(C)C(=O)OC1CC(=O)N(C)c2cc(cc(OC)c2Cl)CC(C)=CC=CC(OC)C2(O)CC(OC(=O)N2)C(C)C2OC12C
TCMBANKIN001831	Gynostemma pentaphyllum	allantion	NC(=O)NC1NC(=O)NC1=O
TCMBANKIN001832		(24z)-27-hydroxy-7,24-tirucalladien-3-one	CC(=CCCC(C)C1CCC2(C)C3=CCC4C(C)(C)C(=O)CCC4(C)C3CCC12C)CO
TCMBANKIN001833		ballodiolicacid	CC1CCC2(C)C(C(=O)O)=CCCC2C1(C)CCC(CO)CCO
TCMBANKIN001837		3-Ethyl-3-methylheptane	CCCCC(C)(CC)CC
TCMBANKIN001838		2,5,8,11,14-pentaoxahexadecan-16-ol	COCCOCCOCCOCCOCCO
TCMBANKIN001840		kanzonol q	COc1c2c(cc3oc(=O)ccc13)OC(C)(C)CC2
TCMBANKIN001847		2-propoxypropane	CCCOC(C)C
TCMBANKIN001849		meliatoxin b 2	CC(=O)OC1C(OC(C)=O)C2(C)C(OC(=O)C(C)C)OCC3(C1O)C2CC(O)C1(C)C2CC(=O)C(c4ccoc4)C2(C)CC(=O)C13
TCMBANKIN001852		cadmium	[Cd]
TCMBANKIN001863		gamma-aminobutyric acid	Cl.NCCCC(=O)O
TCMBANKIN001864	Phyllostachys nigra	luteolin 6-C-(6-O-trans-caf-feoylglucoside)	O=C(O)C=Cc1ccc(Oc2c(O)cc3c(c2O)C(=O)CC(c2ccc(O)c(O)c2)O3)cc1
TCMBANKIN001867		sempervirol	CC(C)c1cc2c(cc1O)CCC1C(C)(C)CCCC21C
TCMBANKIN001868		isoterchebin	O=C1OCC2OC(OC(=O)c3cc(O)c(O)c(O)c3)C(OC(=O)c3cc(O)c(O)c(O)c3)C(OC(=O)c3cc(O)c(O)c(O)c3)C2OC(=O)c2cc(O)c(O)c3c2C2C1=CC(=O)C(O)(O3)C2(O)O
TCMBANKIN001869	CHUAN XIONG	2-Methyl-benzoxazole	Cc1nc2ccccc2o1
TCMBANKIN001870		(25ξ)-solanidan-3β,23β-dihydroxy 3-o-β-d-glu-copyranosyl(1→2)-β-d-glucopyranosyl(1→4)-β-d-galactopyranoside	CC1CC(O)C2C(C)C3C(CC4C5CCC6CC(OC7OC(CO)C(OC8OC(CO)C(O)C(O)C8OC8OC(CO)C(O)C(O)C8O)C(O)C7O)CCC6(C)C5CCC43C)N2C1
TCMBANKIN001871		Monoglucuronide F	CC1(C)CCC2(C(=O)O)CCC3(C)C(=CCC4C5(C)CCC(OC6OC(C(=O)O)C(O)C(O)C6O)C(C)(C)C5CCC43C)C2C1
TCMBANKIN001873		Kadsurenin B	C=CCC1=CC2(OC)C(C)C(c3ccc4c(c3)OCO4)C(C1=O)C2O
TCMBANKIN001874		1(7),2-p-menthadien-4-ol	C=C1C=CC(O)(C(C)C)CC1
TCMBANKIN001876		10-acetylpanaxytriol	C=CC(O)C#CC#CCC(O)C(CCCCCCC)OC(C)=O
TCMBANKIN001878		6-formylisoophiopogonanone a	Cc1c(O)c(C=O)c(O)c2c1OCC(Cc1ccc3c(c1)OCO3)C2=O
TCMBANKIN001883		kolanone	CC(C)=CCCC(C)=CCC1(CC=C(C)C)C(=O)C(CC=C(C)C)=C(O)C(=C(O)c2ccccc2)C1=O
TCMBANKIN001884		echitamidine	COC(=O)C1=C2Nc3ccccc3C23CCN2CC(C(C)O)C1CC23
TCMBANKIN001885		(3R,4R)-3,4-bis[(3,4-dimethoxyphenyl)methyl]oxolan-2-one	COc1ccc(CC2COC(=O)C2Cc2ccc(OC)c(OC)c2)cc1OC
TCMBANKIN001886		3-oxo-11α-hydroxy-12-dehydroxy-scilliphaeo-sidin	CC12CCC(=O)C=C1CCC1C2C(O)CC2(C)C(c3ccc(=O)oc3)CCC12O
TCMBANKIN001888	hypericum japonicum	isojacareubin	CC1(C)C=Cc2c(cc(O)c3c(=O)c4ccc(O)c(O)c4oc23)O1
TCMBANKIN001889		Myricetin-3-O- rhamnoside	CC1OC(Oc2cc(-c3oc4cc(O)cc(O)c4c(=O)c3O)cc(O)c2O)C(O)C(O)C1O
TCMBANKIN001890		cis-ligustilide	CCCC=C1OC(=O)C2=C1CCC=C2
TCMBANKIN001891		mucicacid 1,4-lactone 3-o-gallate	O=C(OC1C(O)C(=O)OC1C(O)C(=O)O)c1cc(O)c(O)c(O)c1
TCMBANKIN001894	TAN XIANG	(Z)-1beta-hydroxy-2-hydrolanceol	C=C(CCC=C(C)CO)C1CCC(C)(O)CC1
TCMBANKIN001896		(4aS,6aR,6aS,6bR,8aR,9R,10S,11R,12aR,14bS)-10,11-dihydroxy-2,2,6a,6b,9,12a-hexamethyl-9-methylol-1,3,4,5,6,6a,7,8,8a,10,11,12,13,14b-tetradecahydropicene-4a-carboxylic acid	CC1(C)CCC2(C(=O)O)CCC3(C)C(=CCC4C5(C)CC(O)C(O)C(C)(CO)C5CCC43C)C2C1
TCMBANKIN001900		5-octadecenoicacid,methylester	CCCCCCCCCCCCC=CCCCC(=O)OC
TCMBANKIN001901		5-[(Z)-2-(3-hydroxy-4-methoxy-phenyl)vinyl]resorcinol	COc1ccc(C=Cc2cc(O)cc(O)c2)cc1O
TCMBANKIN001902	Sophora flavescens	phaseollin	CC1(C)C=Cc2c(ccc3c2OC2c4ccc(O)cc4OCC32)O1
TCMBANKIN001904		(±)-trans-3-(3,4-dimethoxyphenyl)-4-[(e)-3,4-dimethoxystyryl]cy clohex-1-ene	COc1ccc(C=CC2CCC=CC2c2ccc(OC)c(OC)c2)cc1OC
TCMBANKIN001908	ZHI KE	linalol	C=CC(C)(C)CCC=C(C)C
TCMBANKIN001910		1-phenyl-2,4-hexadiyne-1-ol	CC#CC#CC(O)c1ccccc1
TCMBANKIN001911		Encecalin	COc1cc2c(cc1C(C)=O)C=CC(C)(C)O2
TCMBANKIN001914		3-O-p-coumaroylquinic acid	O=C(C=Cc1ccc(O)cc1)OC1CC(O)(C(=O)O)CC(O)C1O
TCMBANKIN001917		Hexadienal	CC=CC=CC=O
TCMBANKIN001920		3β-[(α-l-arabinopyranosyl)oxy]-urs-12,19-dien-28-oicacid	CC1=C(C)C2C3=CCC4C5(C)CCC(OC6OCC(O)C(O)C6O)C(C)(C)C5CCC4(C)C3(C)CCC2(C(=O)O)CC1
TCMBANKIN001921		1,6,8-hexadecatriene-10,12,14-triyne	C=CCCCC=CC=CC#CC#CC#CC
TCMBANKIN001927		sinoside	COC1CC(OC2CCC3(C=O)C(CCC4C3C(O)CC3(C)C(C5=CC(=O)OC5)CCC43O)C2)OC(C)C1O
TCMBANKIN001929		albizinin	COc1cc(C(=O)OCC2(O)COC(OC3C(Oc4ccc(O)c(C(=O)O)c4)OC(CO)C(O)C3O)C2O)cc(OC)c1O
TCMBANKIN001932		pachysandrine b	CC(=O)OC1C(N(C)C(=O)C=C(C)C)CCC2(C)C3CCC4(C)C(CCC4C(C)N(C)C)C3CCC12
TCMBANKIN001933		3,7-dimethylnonane	CCC(C)CCCC(C)CC
TCMBANKIN001935		Phlorigidoside C	COC(=O)C1=COC(OC2OC(CO)C(O)C(O)C2O)C2C1C(O)C1OC12C
TCMBANKIN001936		Lichesterinic acid	CCCCCCCCCCCCCC1OC(=O)C(C)=C1C(=O)O
TCMBANKIN001937		Gentisein	O=c1c2cc(O)ccc2oc2cc(O)cc(O)c12
TCMBANKIN001938		quercetin-7,4'-diglucoside	O=c1c(O)c(-c2ccc(OC3OC(CO)C(O)C(O)C3O)c(O)c2)oc2cc(OC3OC(CO)C(O)C(O)C3O)cc(O)c12
TCMBANKIN001940	Asarum sagittarioides	shanciol G	COc1cc(C2Oc3cc(OC)c4c(c3C2COC(C)=O)CCc2cc(O)ccc2-4)ccc1O
TCMBANKIN001946		3- methyl- 1H- pyrimidine- 2,4- dione	Cn1c(=O)cc[nH]c1=O
TCMBANKIN001948		Wilfornine	CC(=O)OCC12C(OC(C)=O)C(OC(C)=O)C3C(OC(C)=O)C14OC3(C)COC(=O)c1cccnc1CCC(C)C(=O)OC(C(OC(=O)c1ccccn1)C2OC(C)=O)C4(C)O
TCMBANKIN001950		sapindoside a	CC1OC(OC2C(OC3CCC4(C)C(CCC5(C)C4CC=C4C6CC(C)(C)CCC6(C(=O)O)CCC45C)C3(C)CO)OCC(O)C2O)C(O)C(O)C1O
TCMBANKIN001952		p-hydroxyphenyl crotonicacid	CC=C(C(=O)O)c1ccc(O)cc1
TCMBANKIN001956		1-(2,6-dichloro-3-fluorophenyl)ethanone	CC(=O)c1c(Cl)ccc(F)c1Cl
TCMBANKIN001958		cocculolidine	COC1CC=C2CCN3CCC4=C(C(=O)OC4)C23C1
TCMBANKIN001959		oxyphyllacinol	COc1cc(CCC(O)CCCCc2ccccc2)ccc1O
TCMBANKIN001960		torreyol	CC1=CC2C(C(C)C)CCC(C)(O)C2CC1
TCMBANKIN001962		curculigosaponin K	CC(C)C(O)CCC(C)C1C(O)CC2(C)C3CCC4C(C)(C)C(OC5OC(CO)C(O)C(O)C5OC5OC(CO)C(O)C(OC6OC(CO)C(O)C(O)C6O)C5O)CCC45CC35C(O)CC12C
TCMBANKIN001963	Siberian Cocklebur	1,4-Dicaffeoylquinic acid	O=C(C=Cc1ccc(O)c(O)c1)CC1C(O)CC(OC(=O)C=Cc2ccc(O)c(O)c2)(C(=O)O)CC1O
TCMBANKIN001966		Glycyl- phenylalanine	CC(C(=O)O)N(C(=O)CN)c1ccccc1
TCMBANKIN001970		homoharringtonine	COC(=O)CC(O)(CCCC(C)(C)O)C(=O)OC1C(OC)=CC23CCCN2CCc2cc4c(cc2C13)OCO4
TCMBANKIN001973		Butylbenzene	CCCCc1ccccc1
TCMBANKIN001974	Brucea javanica	11-methoxycanthin-6-one	COc1cccc2c1c1ccnc3ccc(=O)n2c31
TCMBANKIN001977		strictosamide	C=CC1C(OC2OC(CO)C(O)C(O)C2O)OC=C2C(=O)N3CCc4c([nH]c5ccccc45)C3CC21
TCMBANKIN001979		Bilobol	CCCCCCC=CCCCCCCCc1cc(O)cc(O)c1
TCMBANKIN001981		callicarpenal	CC1=CCCC2C1(C)CCC(C)C2(C)CC=O
TCMBANKIN001985		Triptofordin B1	CC1(C)OC23CC1CC(OC(=O)c1ccccc1)C2(C)C(OC(=O)c1ccccc1)CCC3(C)O
TCMBANKIN001990		Norswertianin	O=c1c2c(O)cc(O)cc2oc2ccc(O)c(O)c12
TCMBANKIN001993		Tritetracontane	CCCCCCCCCCCCCCCCCCCCCCCCCCCCCCCCCCCCCCCCCCC
TCMBANKIN001995		oleoylneocryptotanshinone	CCCCCCCCC=CCCCCCCCC(=O)OCC(C)C1=C(O)c2ccc3c(c2C(=O)C1=O)CCCC3(C)C
TCMBANKIN001996		Benzoylgomisin Q	COc1cc2c(c(OC)c1OC)-c1c(cc(OC)c(OC)c1OC)C(OC(=O)c1ccccc1)C(C)(O)C(C)C2
TCMBANKIN001997		kalopanax saponin c	CC1OC(OC2C(CO)OC(OCC3OC(OC(=O)C45CCC(C)(C)CC4C4=CCC6C7(C)CCC(OC8OCC(O)C(OC9OC(CO)C(O)C(O)C9O)C8OC8OC(C)C(O)C(O)C8O)C(C)(CO)C7CCC6(C)C4(C)CC5)C(O)C(O)C3O)C(O)C2O)C(O)C(O)C1O
TCMBANKIN001998		(25R)-2alpha,15beta-dihydroxy-5alpha-spirostan-3beta-yl beta-D-glucopyranosyl-(1->3)-beta-D-galactopyranosyl-(1->2)-[beta-D-xylopyranosyl-(1->3)]-beta-D-glucopyranosyl-(1->4)-beta-D-galactopyranoside	CC1CCC2(OC1)OC1C(O)C3C4CCC5CC(OC6OC(CO)C(OC7OC(CO)C(O)C(OC8OCC(O)C(O)C8O)C7OC7OC(CO)C(O)C(OC8OC(CO)C(O)C(O)C8O)C7O)C(O)C6O)C(O)CC5(C)C4CCC3(C)C1C2C
TCMBANKIN001999		yokonoside	O=C(O)c1cc(O)ccc1NC(=O)c1cc(O)ccc1OC1OC(CO)C(O)C(O)C1O
TCMBANKIN002001		scutcbarbatine M	CC1=CCCC2C1(C)C(OC(=O)c1cccnc1)C(O)C(C)(O)C2(C)C1CC2COC(=O)C2O1
TCMBANKIN002002		dianthin a	CC(C)CC1NC(=O)CNC(=O)C(Cc2ccccc2)NC(=O)C(CC(N)=O)NC(=O)C(Cc2ccc(O)cc2)NC(=O)C(C)NC1=O
TCMBANKIN002005		Hexylbenzoate	CCCCCCOC(=O)c1ccccc1
TCMBANKIN002006		Methoxybrassinin	COn1cc(CNC(=S)SC)c2ccccc21
TCMBANKIN002008		Astraisoflavanin	COc1ccc(C2COc3cc(OC4OC(CO)C(O)C(O)C4O)ccc3C2)c(OC)c1O
TCMBANKIN002009		yonogenin	CC1CCC2(OC1)OC1CC3C4CCC5CC(O)C(O)CC5(C)C4CCC3(C)C1C2C
TCMBANKIN002011	Polygonatum odoratum	3-(4'-hydroxybenzyl)-5,7-dihydroxy-6-methyl-8-methoxy-chroman-4-one	COc1c(O)c(C)c(O)c2c1OCC(Cc1ccc(O)cc1)C2=O
TCMBANKIN002015	Common Yarrow	Trideca-1,3,5-triene-7,9,11-triyne	C=CC=CC=CC#CC#CC#CC
TCMBANKIN002016		icariside C1	C=CC(C)(O)CCC=C(C)CCC(OC1OC(CO)C(O)C(O)C1O)C(C)(C)O
TCMBANKIN002024		triptobenzene B	CC(C)c1ccc2c(c1O)CCC1C2(C)CCC(O)C1(C)C
TCMBANKIN002028		uncarinicacid c	COc1cc(C=CC(=O)CC23CCC4(C(=O)O)CCC(C)C(C)C4C2=CCC2C4(C)CCC(O)C(C)(C)C4CCC23C)ccc1O
TCMBANKIN002029		9-Octylheptadecane	CCCCCCCCC(CCCCCCCC)CCCCCCCC
TCMBANKIN002034		cordyanhydride a	CCC=CC1=C(CC(CC)CC2=C(CCC(=O)O)C(=O)OC2=O)C(=O)OC1=O
TCMBANKIN002036		cyanidin 3-(6-feruloylglucoside) 5-(6-malonylglucoside)	COc1cc(C=CC(=O)OCC2OC(Oc3cc4c(OC5OC(COC(=O)CC(=O)O)C(O)C(O)C5O)cc(O)cc4[o+]c3-c3ccc(O)c(O)c3)C(O)C(O)C2O)ccc1O
TCMBANKIN002038	Angelica sinensis	beta-cuprenene	CC1=CC=C(C2(C)CCCC2(C)C)CC1
TCMBANKIN002042		3-isopropylpentanoic acid	CCC(CC(=O)O)C(C)C
TCMBANKIN002043		esculentoside O	CC1(C(=O)O)CCC2(C(=O)O)CCC3(C)C(=CCC4C5(C)CCC(OC6OCC(O)C(O)C6O)C(C)(CO)C5CCC43C)C2C1
TCMBANKIN002044		trichotomine	O=C(O)C1CC2=c3ccccc3=NC2=C2C=C(c3cc4n(c3O)C(C(=O)O)Cc3c-4[nH]c4ccccc34)C(=O)N21
TCMBANKIN002051		dihydroconiferyl alcohol	COC1=C(O)C=CC(C=CCO)C1
TCMBANKIN002052		2,7-dimethylocta-2,6-diene	CC(C)=CCCC=C(C)C
TCMBANKIN002053		7,3'-dihydroxy-8,4'-dimethoxyisoflavone	COc1ccc(-c2coc3c(OC)c(O)ccc3c2=O)cc1O
TCMBANKIN002054	hypericum japonicum	favesone	CC(C)C(=O)C1=C(O)C(C)(C)C(=O)C(C)(C)C1=O
TCMBANKIN002055		5-[(2R,3R)-7-methoxy-3-methyl-5-[(E)-prop-1-enyl]-2,3-dihydrobenzofuran-2-yl]-1,3-benzodioxole	CC=Cc1cc(OC)c2c(c1)C(C)C(c1ccc3c(c1)OCO3)O2
TCMBANKIN002061	Curcuma	curcolonol	Cc1coc2c1C(=O)C1C(C)(O)CCC(O)C1(C)C2
TCMBANKIN002064		ethanolamine	[NH3+]CCO
TCMBANKIN002065		2,3-dihydro-5,7-dihydroxy-2,6-dimethyl-8-(3-methyl-2-butenyl)-4h-1-benzopyran-4-one	CC(C)=CCc1c(O)c(C)c(O)c2c1OC(C)CC2=O
TCMBANKIN002066		4-o-galloyl quinicacid	O=C(OC1C(O)CC(O)(C(=O)O)CC1O)c1cc(O)c(O)c(O)c1
TCMBANKIN002067		methyl 2,4-dimethoxy-6-methylbenzoate	COC(=O)c1c(C)cc(OC)cc1OC
TCMBANKIN002074	GAN SONG	nardoguaianone C	CC1CC(=O)C2=C1C(O)C1(C(C)C)OOC2(C)CC1O
TCMBANKIN002075		4-Methyl-6-hepten-3-one	C=CCC(C)C(=O)CC
TCMBANKIN002077		germacrone-13-al	CC1=CCC(=C(C)C=O)C(=O)CC(C)=CCC1
TCMBANKIN002078		Dow Corning product Z-6187	CO[Si](C)(OC)C1CCCCC1
TCMBANKIN002083		3,3',5'-triiodothyronine	NC(Cc1ccc(Oc2cc(I)c(O)c(I)c2)c(I)c1)C(=O)O
TCMBANKIN002084		1,3-di-o-(e)-caffeoyl-4-o-galloyl-β-d-gluco-pyranose	O=C(C=Cc1ccc(O)c(O)c1)OC1OC(CO)C(OC(=O)c2cc(O)c(O)c(O)c2)C(OC(=O)C=Cc2ccc(O)c(O)c2)C1O
TCMBANKIN002086		4-hydroxy-o-anisaldehyde	COc1cc(O)ccc1C=O
TCMBANKIN002087		4-methyl salicylaldehyde	Cc1ccc(C=O)c(O)c1
TCMBANKIN002089		DIBUTYL TEREPHTHALATE	CCCCOC(=O)c1ccc(C(=O)OCCCC)cc1
TCMBANKIN002090		isorupestonic acid	C=C(C(=O)O)C1CCC(C)C2CC(=O)C=C2C1
TCMBANKIN002091		bombiprenone	CC(=O)CCC=C(C)CCC=C(C)CCC=C(C)CCC=C(C)CCC=C(C)CCC=C(C)CCC=C(C)CCC=C(C)C
TCMBANKIN002092		Aurin	O=C1C=CC(=C(c2ccc(O)cc2)c2ccc(O)cc2)C=C1
TCMBANKIN002094		cytochalasin B	C=C1C(C)C2C(Cc3ccccc3)NC(=O)C23OC(=O)C=CC(O)CCCC(C)CC=CC3C1O
TCMBANKIN002095		cussonoside B	CC1OC(OC2C(CO)OC(OCC3OC(OC(=O)C45CCC(C)(C)CC4C4=CCC6C7(C)CCC(O)C(C)(C)C7CCC6(C)C4(C)CC5)C(O)C(O)C3O)C(O)C2O)C(O)C(O)C1O
TCMBANKIN002096		2'-acetylpoliumoside	CC(=O)OC1C(OCCc2ccc(O)c(O)c2)OC(COC2OC(C)C(O)C(O)C2O)C(OC(=O)C=Cc2ccc(O)c(O)c2)C1OC1OC(C)C(O)C(O)C1O
TCMBANKIN002097		rhynchophine	C=CC1C(OC2OC(COC(=O)C=Cc3ccc(O)c(OC)c3)C(O)C(O)C2O)OC=C2C(=O)N3CCc4c([nH]c5ccccc45)C3CC21
TCMBANKIN002110		montanin	C=C(C)C12CC(C)C34OC(CCCCCCCCCCC)(OC1C3C1OC1(CO)C(O)C1(O)C(=O)C(C)=CC14)O2
TCMBANKIN002115		atalafoline b	COc1ccc2c(=O)c3c(O)cc(OC)c(O)c3n(C)c2c1O
TCMBANKIN002120		moxartenone	CC(=O)OC1CCC2(C)C3C(=O)C=C(C)C2C3C1(C)C
TCMBANKIN002122		Euparone	CC(=O)c1cc2cc(C(C)=O)c(O)cc2o1
TCMBANKIN002125		Nonadecyl	CCCCCCCCCCCCCCCCCCCc1cc(O)cc(O)c1
TCMBANKIN002126		solasodine	CC1CCC2(NC1)OC1CC3C4CC=C5CC(O)CCC5(C)C4CCC3(C)C1C2C
TCMBANKIN002128		[(3R)-3,7-dimethylocta-1,6-dien-3-yl] acetate	C=CC(C)(CCC=C(C)C)OC(C)=O
TCMBANKIN002130		uhdoside a	CC=C1C(OC2OC(CO)C(O)C(O)C2O)OC=C2C(=O)OCCc3ccc(O)c(c3)Oc3ccc(cc3)CCOC(=O)CC21
TCMBANKIN002132		methyl (E)-hexadec-2-enoate	CCCCCCCCCCCCCC=CC(=O)OC
TCMBANKIN002133		Deoxyharringtonine	COC(=O)CC(O)(CCC(C)C)C(=O)OC1C(OC)=CC23CCCN2CCc2cc4c(cc2C13)OCO4
TCMBANKIN002134	JIANG HUANG	neoprocurcumenol	CC(C)=C1CC2C(=C(C)CC1=O)CCC2O
TCMBANKIN002135		5-indanol	Oc1ccc2c(c1)CCC2
TCMBANKIN002137		hispidulin 7-(6-e-p-coumaroyl-β-d-glucopyra-noside)	COc1c(OC2OC(COC(=O)C=Cc3ccc(O)cc3)C(O)C(O)C2O)cc2oc(-c3ccc(O)cc3)cc(=O)c2c1O
TCMBANKIN002138		(-)-Chimonanthine	CN1CCC2(C34CCN(C)C3Nc3ccccc34)c3ccccc3NC12
TCMBANKIN002139		13-Octadecenal	CCCCC=CCCCCCCCCCCCC=O
TCMBANKIN002140		erysenegalensein h	CC(C)=CCc1c2c(c(O)c3c(=O)c(-c4ccc(O)cc4O)coc13)CC(C(C)(C)O)O2
TCMBANKIN002148		METHYL PALMITOLEATE	CCCCCCC=CCCCCCCCC(=O)OC
TCMBANKIN002151	Brucea javanica	4-(ethoxycarbonyl)quinolin-2-(1H)-one	CCOC(=O)c1cc(=O)[nH]c2ccccc12
TCMBANKIN002155		6-formyl-7-hydroxycoumarin	O=Cc1cc2ccc(=O)oc2cc1O
TCMBANKIN002156		scuteamoenoside	COc1cc(O)c2c(c1)OC(c1c(O)cccc1OC1OC(CO)C(O)C(O)C1O)CC2=O
TCMBANKIN002159	dragon's blood	Dihydrochalcone	O=C(CCc1ccccc1)c1ccccc1
TCMBANKIN002161	Glehnia littoralis	3-methoxy-4-beta-D-glucopyranosyloxypropiophenone	CCC(=O)c1ccc(OC2OC(CO)C(O)C(O)C2O)c(OC)c1
TCMBANKIN002163		cinchonidine	C=CC1CN2CCC1CC2C(O)c1ccnc2ccccc12
TCMBANKIN002169		Isobutyl octanoate	CCCCCCCC(=O)OCC(C)C
TCMBANKIN002170		ST069309	O=C(O)c1cc2cc3c4c(c2oc1=O)CCCN4CCC3
TCMBANKIN002172	Paederia scandens	caffeic acid 4-O-beta-D-glucopyranoside	O=C(C=Cc1ccc(O)c(O)c1)OC1OC(CO)C(O)C(O)C1O
TCMBANKIN002173		selina-4(14),7(11)-dien-8-one	C=C1CCCC2(C)CC(=O)C(=C(C)C)CC12
TCMBANKIN002175		zhepiresinol	COc1cc(C2OCC3C(=O)OCC32)cc(OC)c1OC
TCMBANKIN002178		methyl 2α,3α,23-trihydroxyolean-12-en-28-oate	COC(=O)C12CCC(C)(C)CC1C1=CCC3C4(C)CC(O)C(O)C(C)(CO)C4CCC3(C)C1(C)CC2
TCMBANKIN002179		neomenthol	CC1CCC(C(C)C)C(O)C1
TCMBANKIN002181		sibiricoside A	COC1(CCC(C)COC2OC(CO)C(O)C(O)C2O)OC2CC3C4CC=C5CC(OC6OC(CO)C(OC7OC(CO)C(O)C(OC8OCC(O)C(O)C8O)C7OC7OC(CO)C(O)C(O)C7O)C(O)C6O)CCC5(C)C4CCC3(C)C2C1C
TCMBANKIN002184	ER CHA	gallocatechin-3-O-gallate	O=C(OC1Cc2c(O)cc(O)cc2OC1c1cc(O)c(O)c(O)c1)c1cc(O)c(O)c(O)c1
TCMBANKIN002185		methyl dehydroabietate	COC(=O)C1(C)CCCC2(C)c3ccc(C(C)C)cc3CCC12
TCMBANKIN002186		Cirsitakaogenin	COc1ccc(-c2cc(=O)c3c(OC(C)=O)cc(OC(C)=O)c(OC)c3o2)cc1
TCMBANKIN002192		2,3-di-o-galloyl-d-glucose	O=CC(OC(=O)c1cc(O)c(O)c(O)c1)C(OC(=O)c1cc(O)c(O)c(O)c1)C(O)C(O)CO
TCMBANKIN002195		guaiane	CC(C)C1CCC(C)C2CCC(C)C2C1
TCMBANKIN002196		taccalonolide f	CC(=O)OC1C2C3C(O)C(=O)C4CC5OC5C(OC(C)=O)C4(C)C3C(O)C(OC(C)=O)C2(C)C2C(C)C=C3OC(=O)C(C)(O)C3(C)C12
TCMBANKIN002203		dodecatrienol	CCCCCCC=CC=CC=CO
TCMBANKIN002206		6,8-octacosanediol	CCCCCCCCCCCCCCCCCCCCC(O)CC(O)CCCCC
TCMBANKIN002208		(3R)-sativanone	COc1ccc(C2COc3cc(O)ccc3C2=O)c(OC)c1
TCMBANKIN002212		[2-[(2S,3R,4S,5S,6R)-3,4,5-trihydroxy-6-(hydroxymethyl)oxan-2-yl]oxyphenyl]methyl (E)-3-(3,4-dihydroxyphenyl)prop-2-enoate	O=C(C=Cc1ccc(O)c(O)c1)OCc1ccccc1OC1OC(CO)C(O)C(O)C1O
TCMBANKIN002214		Murolan-3,9(11)-diene-10-peroxy	C=C1CCC2C(C)C=CC(C(C)C)C2C1OO
TCMBANKIN002215		geranyl propionate	CCC(=O)OCC=C(C)CCC=C(C)C
TCMBANKIN002223		Ethanol,2-(2-ethoxyethoxy)	CCOCCOCCO
TCMBANKIN002226		WLN: L6V BUTJ	O=C1C=CCCC1
TCMBANKIN002227		5-hydroxy-2-(4-hydroxy-3-methoxyphenyl)-7-[(2S,3R,4S,5S,6R)-3,4,5-trihydroxy-6-(hydroxymethyl)oxan-2-yl]oxychromen-4-one	COc1cc(-c2cc(=O)c3c(O)cc(OC4OC(CO)C(O)C(O)C4O)cc3o2)ccc1O
TCMBANKIN002228	Clerodendron trichotomum	desrhamnosyl acteoside	O=C(C=Cc1ccc(O)c(O)c1)OC1C(CO)OC(OCCc2ccc(O)c(O)c2)C(O)C1O
TCMBANKIN002230		jasminoside e	CC1=C(COC2OC(CO)C(O)C(O)C2O)C(C)(C)CCC1=O
TCMBANKIN002234		cyclohexane,1-methyl-4-[5-methyl-1-methylene-4-hexenyl]-	C=C(CCC=C(C)C)C1CCC(C)CC1
TCMBANKIN002235		6,7-dihydroxy-1,1-dimethyl-n-(2'-glyceryl)-1,2,3,4-tetrahydroisoquinoline	CC1(C)c2cc(O)c(O)cc2CCN1C(CO)CO
TCMBANKIN002236		intermedeol	C=C(C)C1CCC2(C)CCCC(C)(O)C2C1
TCMBANKIN002239		ligustrosidicacid	COC(=O)C1=COC(OC2OC(CO)C(O)C(O)C2O)C(=CC(=O)O)C1CC(=O)OCCc1ccc(O)cc1
TCMBANKIN002243		trimethylamine oxide	C[N+](C)(C)O
TCMBANKIN002244		1-octatriacontanol	CCCCCCCCCCCCCCCCCCCCCCCCCCCCCCCCCCCCCCO
TCMBANKIN002245		as-1 b	CC1CCC2(OC1)OC1CC3C4CCC5CC(OC6OC(C)C(OC7OC(CO)C(OC8OC(CO)C(O)C(O)C8O)C(O)C7O)C(O)C6O)CCC5(C)C4CCC3(C)C1C2C
TCMBANKIN002247		4-terpinyl acetate	CC(=O)OC1(C(C)C)CC=C(C)CC1
TCMBANKIN002248		4-aminobenzaldoxime	Nc1ccc(C=NO)cc1
TCMBANKIN002251		1α-aldehyde-2β-[3-butanone]-3α-methyl-6β-[2-propanoicacid]-cyclohexane	C=C(C(=O)O)C1CCC(C)C(CCC(C)=O)C1C=O
TCMBANKIN002254		Myristonitrile	CCCCCCCCCCCCCC#N
TCMBANKIN002256	Sophora tonkinensis	8-C-prenylkaempferol	CC(C)=CCc1c(O)cc(O)c2c(=O)c(O)c(-c3ccc(O)cc3)oc12
TCMBANKIN002258		Glepidotin A	CC(C)=CCc1c(O)cc(O)c2c(=O)c(O)c(-c3ccccc3)oc12
TCMBANKIN002259	Littleleaf Common Jasminorange	7-Methoxy-8-(2'-ethoxy-3'-hydroxy-3'-methybutyl)coumarin	CCOC(Cc1c(OC)ccc2ccc(=O)oc12)C(C)(C)O
TCMBANKIN002261		belamcandone a	CCCCC=CCCCCCCCCCc1c(O)c(OC)cc2c1C1(CCCCCCCCCC=CCCCC)C(=O)C(OC)=CC(=O)C1(O)O2
TCMBANKIN002262		vitamin k	CC(=CCC1=C(C)C(=O)c2ccccc2C1=O)CCCC(C)CCCC(C)CCCC(C)C
TCMBANKIN002264		altissimacouniarin B	COc1cc2ccc(=O)oc2c(OC)c1OCC1OC1(C)CCC=C(C)C
TCMBANKIN002267		affinisine	CC=C1CN2C3CC1C(CO)C2Cc1c3n(C)c2ccccc12
TCMBANKIN002271		3-METHYLOCTANE	CCCCCC(C)CC
TCMBANKIN002272		siraitic acid E	CC(=CCCC(C)C1C(O)CC2(C)C3CCC4=C(C)C(=O)CCC4C3C(=O)CC12C)C(=O)O
TCMBANKIN002273		Coriandrin	COc1c2ccoc2cc2cc(C)oc(=O)c12
TCMBANKIN002276		aminozide	CN(C)NC(=O)CCC(=O)O
TCMBANKIN002278	TAN XIANG	trans-beta-santalol	C=C1C2CCC(C2)C1(C)CCC=C(C)CO
TCMBANKIN002279	Euphorbia pekinensis Rupr	3-O-galloyl-(-)-shikimic acid	O=C(O)C1=CC(OC(=O)c2cc(O)c(O)c(O)c2)C(O)C(O)C1
TCMBANKIN002281		eupatorin	COc1ccc(-c2cc(=O)c3c(O)c(OC)c(OC)cc3o2)cc1O
TCMBANKIN002286	Clerodendron trichotomum	3,4-Dihydroxyphenethyl glucoside	OCC1OC(OCCc2ccc(O)c(O)c2)C(O)C(O)C1O
TCMBANKIN002287		Hydro Cinnamicacid	O=C([O-])CCc1ccccc1
TCMBANKIN002292		crocetin mono(β-d-glucosyl)ester	CC(C=CC=C(C)C(=O)O)=CC=CC=C(C)C=CC=C(C)C(=O)OC1OC(CO)C(O)C(O)C1O
TCMBANKIN002293	Angelica pubescens	columbianin	CC=C(C)C(=O)OC(C)(C)C1Cc2c(ccc3ccc(=O)oc23)O1
TCMBANKIN002294		13'-(3,4-methylene-dioxyphenyl)-tridecanoicacid	O=C(O)CCCCCCCCCCCCc1ccc2c(c1)OCO2
TCMBANKIN002295		Datumetine	COc1ccc(C(=O)O)cc1C1CC2CCC(C1)N2C
TCMBANKIN002296	Angelica sinensis	Angeliferulate	COc1cc(C=CC(=O)OCC(O)C(OC)c2ccc(O)c(OC)c2)ccc1O
TCMBANKIN002301		excoecarin t2	CC12CCC(C(C)(C)C(=O)O)C(C)(CC(=O)O)C1CC(O)C(C)(C1CO1)O2
TCMBANKIN002305	Lobelia chinensis	5,7,4'-trihydroxy-3'-methoxy flavone	COc1cc(-c2cc(=O)c3c(O)cc(O)cc3o2)ccc1O
TCMBANKIN002307		1-methylcycloheptanol	CC1(O)CCCCCC1
TCMBANKIN002308		acronycidine	COc1cc(OC)c2c(OC)c3ccoc3nc2c1OC
TCMBANKIN002310		aeginetic acid	CC(C=CC1(O)C(C)(C)CCCC1(C)O)=CC(=O)O
TCMBANKIN002313	TAO REN	GA9	C=C1CC23CC1CCC2C12CCCC(C)(C(=O)O1)C2C3C(=O)O
TCMBANKIN002314	Salvia spp	15,16-dihydrotanshinol B	CC1COC2=C1C(=O)C(=O)c1c2ccc2c1CCCC2(C)O
TCMBANKIN002318		2'-hydroxybiochanin A	COc1ccc(-c2coc3cc(O)cc(O)c3c2=O)c(O)c1
TCMBANKIN002321		dendroside B	COc1ccc(CCOC2OC(CO)C(O)C(OC3OC(C)C(O)C(O)C3O)C2O)cc1O
TCMBANKIN002323		kirinine b	C=C1C2CCC3(C1O)C1CC4C5(C)CCC6OC5N(CC)C1C64C3C2O
TCMBANKIN002325		serratine	CC1(O)CC(O)C23CCCN4CCCC42C(=O)CC3C1
TCMBANKIN002326		anhydroharringtonine	COC(=O)CC1(C(=O)OC2C(OC)=CC34CCCN3CCc3cc5c(cc3C24)OCO5)CCC(C)(C)O1
TCMBANKIN002330		citronellyl acetate	CC(=O)OCCC(C)CCC=C(C)C
TCMBANKIN002334		psyllic acid	CCCCCCCCCCCCCCCCCCCCCCCCCCCCCCCCC(=O)O
TCMBANKIN002339	Isatis indigotica	(-)-isaindigotone	COc1cc(C=C2CCn3c2nc2ccccc2c3=O)cc(OC)c1O
TCMBANKIN002343		ampelopsin f	Oc1ccc(C2c3c(O)cc(O)cc3C3c4c(O)cc(O)cc4C2C3c2ccc(O)cc2)cc1
TCMBANKIN002345		Luteone	CC(C)=CCc1c(O)cc2occ(-c3ccc(O)cc3O)c(=O)c2c1O
TCMBANKIN002348		(1s,4s,8s)-8,9-dihydroxytetrahydrocarvone 9-o-β-d-glucopyranoside	CC1CCC(C(C)(O)COC2OC(CO)C(O)C(O)C2O)CC1=O
TCMBANKIN002349		1,2-Dimethylcyclohexene	CC1=C(C)CCCC1
TCMBANKIN002350		20(s)-ginsenosiderh2	CC(C)=CCCC(C)(O)C1CCC2(C)C1C(O)CC1C3(C)CCC(OC4OC(CO)C(O)C(O)C4O)C(C)(C)C3CCC12C
TCMBANKIN002351		2-phenyl-propane-1,1-diol diacetate	CC(=O)OC(OC(C)=O)C(C)c1ccccc1
TCMBANKIN002352		amabiline	CC(C)C(O)(C(=O)OCC1=CCN2CCCC12)C(C)O
TCMBANKIN002354		aleprolic acid	O=C(O)C1C=CCC1
TCMBANKIN002355		chrysanthemumin C	C=C(C)C1CCCC2(C)C(O)CC(O)C(=C)C12
TCMBANKIN002356		Mangostin	COc1c(O)cc2oc3cc(O)c(CC=C(C)C)c(O)c3c(=O)c2c1CC=C(C)C
TCMBANKIN002362		desacetyleupaserrin	C=C1C(=O)OC2C=C(C)C(O)CC=C(C)CC(OC(=O)C(=CC)CO)C12
TCMBANKIN002366	Dalbergia	7,3-dihydroxy-5-methoxyisoflavone	COc1cc(O)cc(-c2coc3cc(O)ccc3c2=O)c1
TCMBANKIN002368	DAO DOU	gamma-guanidinooxypropylamine	N=C(N)NOCCCN
TCMBANKIN002370		Arborinol	CC(C)C1CCC2C1(C)CCC1(C)C3CCC4C(C)(CCC(O)C4(C)C)C3=CCC21C
TCMBANKIN002373		metaplexigenin-3-o-β-d-oleandropyranosyl-(1→4)-β-d-digitoxopyranosyl-(1→4)-β-d-digitoxopyranosyl-(1→4)-β-d-digitoxopyra-noside	COC1CC(OC2C(O)CC(OC3C(O)CC(OC4C(O)CC(OC5CCC6(C)C(=CCC7(O)C6CC(OC(C)=O)C6(C)C(O)(C(C)=O)CCC76O)C5)OC4C)OC3C)OC2C)OC(C)C1O
TCMBANKIN002374		Butenone	C=CC(C)=O
TCMBANKIN002381		isosalipurposide	O=C(C=Cc1ccc(O)cc1)c1c(O)cc(O)cc1OC1OC(CO)C(O)C(O)C1O
TCMBANKIN002386		isoamericanol a	OCC=Cc1ccc2c(c1)OC(c1ccc(O)c(O)c1)C(CO)O2
TCMBANKIN002390		(?)-aromadendra-1(10),3-diene	CC1=CCC2=C(C)CCC3C(C12)C3(C)C
TCMBANKIN002393		2,5,5-Trimethyl-3-phenyl-cyclohexanone	CC1C(=O)CC(C)(C)CC1c1ccccc1
TCMBANKIN002394		Aloeresin C	CC(=O)Cc1cc(=O)c2c(C)cc(OC3OC(CO)C(O)C(O)C3O)c(C3OC(CO)C(O)C(O)C3OC(=O)C=Cc3ccc(O)cc3)c2o1
TCMBANKIN002397		2,19;15,16-diepoxy-neo-clerodan-3,13(16),14-trien-18-oicacid	CC1CCC23COC(C=C2C(=O)O)CC3C1(C)CCc1ccoc1
TCMBANKIN002398	Pricklyash peel	1-heptanol	CCCCCCCO
TCMBANKIN002399		5-(1-methoxyethyl)-2,6-dihydroxy-1,7-dimethyl-9,10-dihydrophenanthrene	COC(C)c1c(O)c(C)cc2c1-c1ccc(O)c(C)c1CC2
TCMBANKIN002400		sciadopitysin	COc1ccc(-c2cc(=O)c3c(O)cc(O)c(-c4cc(-c5cc(=O)c6c(O)cc(OC)cc6o5)ccc4OC)c3o2)cc1
TCMBANKIN002402		heliantriol b0	CC1=CCC2(CO)C(O)CC3(C)C(CCC4C5(C)CCC(O)C(C)(C)C5CCC43C)C2C1C
TCMBANKIN002404	Roasted Ginger	[6]-isoshogaol	CCCCCC(=O)C=CCCc1ccc(O)c(OC)c1
TCMBANKIN002406		Hexyl methacrylate	C=C(C)C(=O)OCCCCCC
TCMBANKIN002407		chasmanthin	CC12CC(c3ccoc3)OC(=O)C1CCC1(C)C2C2OC(=O)C1(O)C1OC21
TCMBANKIN002409		Weedout	Cc1cccc(C)c1N(COCC(C)C)C(=O)CCl
TCMBANKIN002410	Raphanus sativus	linolenic acid	CCC=CCC=CCC=CCCCCCCCC(=O)O
TCMBANKIN002412		valtrate	CC(=O)OCC1=COC(OC(=O)CC(C)C)C2C1=CC(OC(=O)CC(C)C)C21CO1
TCMBANKIN002414		5,3'-dihydroxy-4'-methoxy-7-methoxycarbonyl-flavonol	COC(=O)c1cc(O)c2c(=O)c(O)c(-c3ccc(OC)c(O)c3)oc2c1
TCMBANKIN002415		4(15),7(11)-eudesmadien-8-one	C=C1CCCC2(C)CC(=O)C(=C(C)C)CC12
TCMBANKIN002416	Radix Bupleuri	kaempferol-3-O-alpha-L-arabinofuranoside	O=c1c(OC2OC(CO)C(O)C2O)c(-c2ccc(O)cc2)oc2cc(O)cc(O)c12
TCMBANKIN002418		butenolide b	CCC(C)CCC(O)C1C(=O)OCC1CO
TCMBANKIN002419		(?)-12-hydroxycrychine	CN1C2Cc3cc4c(cc3C1(O)Cc1cc3c(cc12)OCO3)OCO4
TCMBANKIN002420	YAN HU SUO	Glaucine	COc1cc2c(cc1OC)-c1c(OC)c(OC)cc3c1C(C2)N(C)CC3
TCMBANKIN002421		1,3,7-trihydroxycholan-24-oic acid	CC(CCC(=O)O)C1CCC2C3C(O)CC4CC(O)CC(O)C4(C)C3CCC12C
TCMBANKIN002423		N-Aminopyrrolidine	NN1CCCC1
TCMBANKIN002430		thuja-2,4(10)-diene	C=C1C=CC2(C(C)C)CC12
TCMBANKIN002431	Houttuynia cordata	aristolactam B	COc1cc2c3c(cc4ccccc4c3c1OC)NC2=O
TCMBANKIN002432	Artemisia annua	chrysanthenol	CC1=CCC2C(O)C1C2(C)C
TCMBANKIN002434		puntarenine	COc1ccc2c(c1OC)CC(=O)N1CCc3cc4c(cc3C(=O)C21)OCO4
TCMBANKIN002435		pedonin	COC(=O)C1OC12C(C)(C(=O)c1ccoc1)C(OC)CC1C(C)(O)C3(C=CC(=O)OC3(C)C)C(=O)C(O)(OC)C12C
TCMBANKIN002437		5-methyl-1-undecene	C=CCCC(C)CCCCCC
TCMBANKIN002442		tenulin	CC1CC2OC(=O)C3(C)C2C(OC3(C)O)C2(C)C(=O)C=CC12
TCMBANKIN002446		valerianae alkaloid b	CC1CCc2c(CO)c[n+](CCc3ccc(O)cc3)cc21.[Cl-]
TCMBANKIN002447	CHUAN XIONG	2-propenyl phenoxyacetate	C=CCOC(=O)COc1ccccc1
TCMBANKIN002448		avarone	CC1=CCCC2C1(C)CCC(C)C2(C)CC1=CC(=O)C=CC1=O
TCMBANKIN002452		methyl 8-methyl-decanoate	CCC(C)CCCCCCC(=O)OC
TCMBANKIN002455	Asarum sagittarioides	batatansin III	COc1cc(O)cc(CCc2cccc(O)c2)c1
TCMBANKIN002456		3,5-diacetoxy-1-(4-hydroxy-3,5-dime-thoxyphenyl)-7-(4-hydroxy-3-methoxy-phenyl)heptane	COc1cc(CCC(CC(CCc2cc(OC)c(O)c(OC)c2)OC(C)=O)OC(C)=O)ccc1O
TCMBANKIN002457		2-(4-cyclohexylphenoxy)ethanol	OCCOc1ccc(C2CCCCC2)cc1
TCMBANKIN002461	hypericum japonicum	3-p-coumaroylquinic acid	O=C(C=Cc1ccc(O)cc1)OC1CC(O)(C(=O)O)CC(O)C1O
TCMBANKIN002463		siraitic acid D	CC(=CCCC(C)(O)C1CCC2(C)C3CCC4=C(C)C(=O)CCC4C3C(=O)CC12C)C(=O)O
TCMBANKIN002466	Curcuma	1,7-bis(4-hydroxyphenyl)-3-heptanone	O=C(CCCCc1ccc(O)cc1)CCc1ccc(O)cc1
TCMBANKIN002468		5,4'-dihydroxy-2'-methoxy-8-(3,3-di-methyl-allyl)-2'',2''-dimethylpyrano[5,6:6,7] iso-flavanone	COc1cc(O)c2c(c1CC=C(C)C)OC(c1cc3c(cc1O)OC(C)(C)C=C3)CC2=O
TCMBANKIN002469		clemontanoside B	CC1OC(OCC2OC(OC(=O)C34CCC(C)(C)CC3C3=CCC5C6(C)CCC(OC7OC(CO)C(O)C(O)C7O)C(C)(C)C6CCC5(C)C3(C)CC4)C(OC3OC(CO)C(O)C(O)C3O)C(O)C2O)C(O)C(O)C1O
TCMBANKIN002471		Triptofordin F3	CC(=O)OCC12C(OC(=O)c3ccccc3)C(OC(C)=O)CC(C)(O)C13OC(C)(C)C(C(OC(C)=O)C2OC(=O)c1ccccc1)C3OC(C)=O
TCMBANKIN002474		Paraben	CCCOC(=O)c1ccc(O)cc1
TCMBANKIN002476		Decamethylenediol	OCCCCCCCCCCO
TCMBANKIN002479	Pricklyash peel	Trans-ocimene epoxide	CC(C)=CCC=C(C)C1CO1
TCMBANKIN002481		1α,6β,8β,14-tetraacetoxy-9β-benzoyloxydi-hydro-β-agarofuran	CC(=O)OCC12C(OC(C)=O)CCC(C)C13OC(C)(C)C(C(OC(C)=O)C2OC(=O)c1ccccc1)C3OC(C)=O
TCMBANKIN002484		aristolochicacid ii methyl ester	COC(=O)c1cc2c(c3c1c([N+](=O)[O-])cc1ccccc13)OCO2
TCMBANKIN002487		18α-hydroxyglycyrrhetic acid	CC1(C(=O)O)CCC2(C)CCC3(C)C(=CC(=O)C4C5(C)CCC(O)C(C)(C)C5CCC43C)C2(O)C1
TCMBANKIN002491		nomilinicacid	CC(=O)OC(CC(=O)O)C1(C)C(C(C)(C)O)CC(=O)C2(C)C1CCC1(C)C(c3ccoc3)OC(=O)C3OC312
TCMBANKIN002495		paniculatonoid b	CC1OC(Oc2cc(O)c3c(=O)c(OC4OC(COC(=O)C=Cc5ccc(O)cc5)C(OC5OC(COC(=O)C=Cc6ccc(O)cc6)C(OC6OC(C)C(OC7OC(CO)C(O)C(O)C7O)C(O)C6O)C(O)C5O)C(O)C4O)c(-c4ccc(O)cc4)oc3c2)C(O)C(O)C1O
TCMBANKIN002496		poriferasta-7,22E-dien-3beta-ol	CCC(C=CC(C)C1CCC2C3=CCC4CC(O)CCC4(C)C3CCC21C)C(C)C
TCMBANKIN002497		1,2-dimethyl-1,3,4,9-tetrahydropyrido[3,4-b]indol-7-ol	CC1c2[nH]c3cc(O)ccc3c2CCN1C
TCMBANKIN002501	Lesser Galangal	5-Methoxy-7-(4"-hydroxyphenyl)-1-phenyl-3-heptanone	COC(CCc1ccc(O)cc1)CC(=O)CCc1ccccc1
TCMBANKIN002502		18-hydroxycamptothecin	O=C1OCc2c(cc3n(c2=O)Cc2cc4ccccc4nc2-3)C1(O)CCO
TCMBANKIN002503		jioglutin D	COC1CC2C(O)C3OC3(CO)C2C(OC)O1
TCMBANKIN002505		4b,5,6,7,8,8a,9,10-octahydro-4b,8-dimethyl-2-Isopropylphenanthrene	CC(C)c1ccc2c(c1)CCC1C(C)CCCC21C
TCMBANKIN002509		5,6,7,3',4'-pentahydroxy-3-methoxyflavone	COc1c(-c2ccc(O)c(O)c2)oc2cc(O)c(O)c(O)c2c1=O
TCMBANKIN002510		foeniculoside v	CC12CCC(O)(CC1OC1OC(CO)C(O)C(O)C1O)C(C)(C)O2
TCMBANKIN002515		2-(4',8'-dimethylnona-3',7'-dienyl)-8-hydroxy-2-methyl-2h-chromene-6-carboxylicmethylester	COC(=O)c1cc(O)c2c(c1)C=CC(C)(CCC=C(C)CCC=C(C)C)O2
TCMBANKIN002516		stigmasta-7, 22-dien-3-one	CCC(C=CC(C)C1CCC2C3=CCC4CC(=O)CCC4(C)C3CCC21C)C(C)C
TCMBANKIN002522	Ginkgo	(7E)-2beta,3alpha-dihydroxy-megastigm-7-en-9-one	CC(=O)C=CC1C(C)CC(O)C(O)C1(C)C
TCMBANKIN002523		By the abundance of mesothelin	[Pd]
TCMBANKIN002524	Salvia spp	salvianen	Cc1nc2c(o1)c1c(C)coc1c1ccc3c(c12)CCCC3(C)C
TCMBANKIN002526	Radix Puerariae	3-hydroxypuerarin	O=c1c(-c2ccc(O)c(O)c2)coc2c(C3OC(CO)C(O)C(O)C3O)c(O)ccc12
TCMBANKIN002529		pteroside a	Cc1cc2c(c(C)c1CCOC1OC(CO)C(O)C(O)C1O)C(=O)C(C)(CO)C2
TCMBANKIN002530		sessilifoliamide C	CCC(C1C=C(C)C(=O)O1)C1CCCCN2C(=O)CCC12
TCMBANKIN002531		gentirigeoside A	CC1(C)OC(C(=O)O)(C2CCC3(C)C2CCC2C4(C)CCC(OC5OC(CO)C(O)C(O)C5O)C(C)(CO)C4CCC23C)CC(O)C1O
TCMBANKIN002532		1(10)-aristolen-13-al	CC1CCC=C2CCC3C(C3(C)C=O)C21C
TCMBANKIN002533	Paeonia lactiflora	paeonilactone-C	CC1(O)CC2OC(=O)C(COC(=O)c3ccccc3)C2CC1=O
TCMBANKIN002534		2-deacetoxy-7,9-dideacetyltaxinine j	C=C1C(OC(=O)C=Cc2ccccc2)CC(O)C2(C)C1CC1CC(OC(C)=O)C(C)=C(C(OC(C)=O)C2O)C1(C)C
TCMBANKIN002536		3-Furaldehyde	O=Cc1ccoc1
TCMBANKIN002539		pelargonidin	Oc1ccc(-c2[o+]c3cc(O)cc(O)c3cc2O)cc1
TCMBANKIN002542		physcion-1	COc1cc(O)c2c(c1)C(C1c3cc(C)cc(O)c3C(=O)c3c(O)cc(OC)cc31)c1cc(C)cc(O)c1C2=O
TCMBANKIN002544	Kochia scoparia	(5R,6S)-6-acetoxy-5-hexadecanolide	CCCCCCCCCCC(OC(C)=O)C1CCCC(=O)O1
TCMBANKIN002547	TAN XIANG	7,12,13-trihydroxybisabola-3,10-diene	CC1=CCC(C(C)(O)CCC=C(CO)CO)CC1
TCMBANKIN002548		glyceollidin i	CC(C)=CCc1c(O)ccc2c1OCC1(O)c3ccc(O)cc3OC21
TCMBANKIN002549		euphoscopin E	CC(=O)OC12CC(C)C(OC(=O)c3ccccc3)C1C=C(C)C(O)CC(=O)C(C)(C)C=CC(C)C2=O
TCMBANKIN002550		leucocyanidin	Oc1cc(O)c2c(c1)OC(c1ccc(O)c(O)c1)C(O)C2O
TCMBANKIN002553		cannabiripsol	CCCCCc1cc(O)c2c(c1)OC(C)(C)C1CCC(C)(O)C(O)C21
TCMBANKIN002554		1β,2α,3β,19α-tetrayhdroxyurs-12-en-28-oic acid-28-O-{-β-D-glucopyranosyl(1→2)-β-D-galactopyranoside	CC1CCC2(C(=O)OC3OC(CO)C(O)C(O)C3OC3OC(CO)C(O)C(O)C3O)CCC3(C)C(=CCC4C5(C)C(O)C(O)C(O)C(C)(C)C5CCC43C)C2C1(C)O
TCMBANKIN002555		Dicyclopentadiene diepoxide	C1C2OC2C2C1C1CC2C2OC12
TCMBANKIN002557		eremantholide b	CCC(C)C1(O)OC2CC3(C)OC(=CC3=O)C(C)=CC3OC(=O)C1(C)C32
TCMBANKIN002558		allyl propyl trisulfide	C=CCSSSCCC
TCMBANKIN002560		laccol	CCCCCCCCCCCCCCCCCc1cccc(O)c1O
TCMBANKIN002561	GAN SONG	selinidin	CC=C(C)C(=O)OC1Cc2c(ccc3ccc(=O)oc23)OC1(C)C
TCMBANKIN002562		alpha-benzoyloxypaeoniflorin	CC12CC3(O)OC(O1)C1(COC(=O)c4ccc(O)cc4)C3CC21OC1OC(COC(=O)c2ccccc2)C(O)C(O)C1O
TCMBANKIN002563		zeylanone	CC12C(=O)c3cccc(O)c3C(=O)C1CC1=C2C(=O)c2c(O)cccc2C1=O
TCMBANKIN002564		jionoside b1	COc1ccc(CCOC2OC(COC3OC(CO)C(O)C(O)C3O)C(OC(=O)C=Cc3ccc(O)c(OC)c3)C(OC3OC(C)C(O)C(O)C3O)C2O)cc1O
TCMBANKIN002565		Lauric anhydride	CCCCCCCCCCCC(=O)OC(=O)CCCCCCCCCCC
TCMBANKIN002566	BAI BU	ethyl 3-O-feruloylquinate	CCOC(=O)C1(O)CC(O)C(O)C(OC(=O)C=Cc2ccc(O)c(OC)c2)C1
TCMBANKIN002568		coronarin a	C=C1C(O)CC2C(C)(C)CCCC2(C)C1C=Cc1ccoc1
TCMBANKIN002571		Suberate	O=C([O-])CCCCCCC(=O)[O-]
TCMBANKIN002573		N,N-bis(2-hydroxyethyl)-2-aminoethanesulfonic acid	O=S(=O)(O)CCN(CCO)CCO
TCMBANKIN002575		bullatanocin	CCCCCCCCCCC(O)C1CCC(C(O)CCC(O)C2CCC(CCCCCCCC(O)CC3=CC(C)OC3=O)O2)O1
TCMBANKIN002577	Houttuynia cordata	4-tridecanone	CCCCCCCCCC(=O)CCC
TCMBANKIN002580		nuezhenidicacid	COC(=O)C1=COC(OC2OC(CO)C(O)C(O)C2O)C(O)(CC(=O)O)C1CC(=O)O
TCMBANKIN002581		3,4-dimethoxyphenolβ-d-apiofuranosyl(1→6)-β-d-glucopyranoside	COc1ccc(OC2OC(COC3OCC(O)(CO)C3O)C(O)C(O)C2O)cc1OC
TCMBANKIN002585	BAI BU	stilbostemin O	COc1ccc(CCc2cc(O)c(C)c(O)c2)cc1
TCMBANKIN002586		lythrancine ii	COc1ccc2cc1-c1cc(ccc1OC)C1CC(O)C(O)C3CCCC(CC(OC(C)=O)CC2)N13
TCMBANKIN002588		centaureidin	COc1ccc(-c2oc3cc(O)c(OC)c(O)c3c(=O)c2OC)cc1O
TCMBANKIN002591		methyl helicterilate	COC(=O)C12CCC(C)(C)CC1C1=CCC3C4(C)CCC(OC(C)=O)C(C)(C)C4CCC3(C)C1(COC(=O)c1ccccc1)CC2
TCMBANKIN002592		rubiadin primeveroside	Cc1c(OC2OC(COC3OCC(O)C(O)C3O)C(O)C(O)C2O)cc2c(c1O)C(=O)c1ccccc1C2=O
TCMBANKIN002594		hernandifoline	COc1ccc(C=CC(=O)OC2CC34CCNC35CC(OC5(OC)C2OC)c2ccc(OC)c(O)c24)cc1O
TCMBANKIN002595		3(r)-benzoyloxy-2(r)-methyl-6(r)-(11'-oxodo-decyl)-piperidine	CC(=O)CCCCCCCCCCC1CCC(OC(=O)c2ccccc2)C(C)N1
TCMBANKIN002597		taccalonolide AB	CC(=O)OC1C(OC(C)=O)C2(C)C(C(O)C3C2C(C)C=C2OC(=O)C(C)(O)C23C)C2C(O)C(=O)C3(O)CC4OC4C(OC(C)=O)C3(C)C12
TCMBANKIN002598		puqieninies C-E	CC1CC(O)C(C(C)C2CCC3=C(CC4C3=CC(=O)C3CC(O)CCC34C)C2C)N(C)C1
TCMBANKIN002601		6,7-dimethyl-1,2,3,5,8,8a-hexahydronaphthalene	CC1=C(C)CC2CCCC=C2C1
TCMBANKIN002602		melilotocarpan a	COc1ccc2c(c1)OC1c3ccc(OC)c(O)c3OCC21
TCMBANKIN002606		curculigosaponin C	CC(C)C(=O)CCC(C)C1C(OC2OCC(O)C(O)C2O)CC2(C)C3CCC4C(C)(C)C(OC5OC(CO)C(O)C(O)C5O)CCC45CC35C(O)CC12C
TCMBANKIN002607		2-hydroxy-5-picoline	Cc1ccc(=O)[nH]c1
TCMBANKIN002608	spatholobus stem	3',4',7-Trihydroxyflavone	O=c1cc(-c2ccc(O)c(O)c2)oc2cc(O)ccc12
TCMBANKIN002609		sessilifoliamide H	CCC1C2OC(=O)C(C)C2C(=O)CC(C2CC(C)C(=O)O2)N2CCCCC1(O)C2=O
TCMBANKIN002612		coclaurine	COc1cc2c(cc1O)C(Cc1ccc(O)cc1)NCC2
TCMBANKIN002614	Glehnia littoralis	2-methyl-3-buten-2-ol beta -D-glucopyranoside	C=CC(C)(C)OC1OC(CO)C(O)C(O)C1O
TCMBANKIN002615		schisanlactone E	C=C(C)C1CCC2C3(C)CCC(C(C)C4CC=C(C)C(=O)O4)C3(C)CCC23CC13CCC(=O)O
TCMBANKIN002616		4,4'-dihydroxy diphenyl methane	Oc1ccc(Cc2ccc(O)cc2)cc1
TCMBANKIN002618		malloprenyl linolenate	CCC=CCC=CCC=CCCCCCCCC(=O)OCC=C(C)CCC=C(C)CCC=C(C)CCC=C(C)CCC=C(C)CCC=C(C)CCC=C(C)CCC=C(C)CCC=C(C)C
TCMBANKIN002621		milliamine b	CC1=CC23C(=O)C(C=C(COC(=O)c4ccccc4NC(=O)c4cccc(O)c4NC(=O)c4ccccc4N(C)C)C(O)C2(O)C1O)C1C(CC3C)C1(C)C
TCMBANKIN002624		26-chloro-26-deoxycryptogenin	CC(CCl)CCC(=O)C(C)C1C(=O)CC2C3CC=C4CC(O)CCC4(C)C3CCC21C
TCMBANKIN002634		21-methyl bacchara-12,22(29)-diene	C=C(C)C(C)CCC1(C)CCC2(C)C(=CCC3C2CCC2C(C)(C)CCCC32C)C1
TCMBANKIN002636		neotocopherol	Cc1cc(O)c(C)c2c1OC(C)(CCCC(C)CCCC(C)CCCC(C)C)CC2
TCMBANKIN002640		huangqiyenin b	CC(CCC(O)C(C)(C)O)C1C(O)CC2(C)C3CC(=O)C4C(C)(C)C(OC5OC(CO)C(O)C(O)C5O)CCC45CC35CCC12C
TCMBANKIN002641		22,28-epoxyhopane	CC1(C)CCCC2(C)C1CCC1(C)C2CCC2C34CCC(C3CCC21C)C(C)(C)OC4
TCMBANKIN002642		l-epicatechin	Oc1cc(O)c2c(c1)OC(c1ccc(O)c(O)c1)C(O)C2
TCMBANKIN002644		agathodienediol	C=C1CCC2C(C)(CO)CCCC2(C)C1CCC(C)=CCO
TCMBANKIN002645		lucidenicacid lm1	CC(CCC(=O)O)C1CC(=O)C2(C)C3=C(C(=O)CC12C)C1(C)CCC(O)C(C)(C)C1CC3O
TCMBANKIN002646		2α, 25-dimethylmelianodiol-[(21R, 23R)-epoxy-24-hydroxy-21α, 25-methoxy]tirucalla-7-en-3-one	COC1OC(C(O)C(C)(C)O)CC1C1CCC2(C)C3=CCC4C(C)(C)C(=O)CCC4(C)C3CCC12C
TCMBANKIN002654		bullatine a	C=C1C2CCC3(C1O)C1CC4C5(C)CCCC4(C1N(CC)C5)C3C2O
TCMBANKIN002656		rosin	OCC1OC(OCC=Cc2ccccc2)C(O)C(O)C1O
TCMBANKIN002657		sanguiinh8	O=C(OC1OC2COC(=O)c3cc(O)c(O)c(O)c3-c3c(O)c(O)c(O)c(Oc4cc(C(=O)OC5OC(CO)C(O)C6OC(=O)c7cc(O)c(O)c(O)c7-c7c(cc(O)c(O)c7O)C(=O)OC56)cc(O)c4O)c3C(=O)OC2C(O)C1O)c1cc(O)c(O)c(O)c1
TCMBANKIN002660		4-(2-furanyl)-3-buten-2-one	CC(=O)C=Cc1ccco1
TCMBANKIN002662		8-hydroxy-10-hydrosweroside	CC(O)C1C(OC2OC(CO)C(O)C(O)C2O)OC=C2C(=O)OCCC21
TCMBANKIN002665		isorugosin b	O=C(OC1C(O)OC2COC(=O)c3cc(O)c(O)c(O)c3-c3c(cc(Oc4c(C(=O)O)cc(O)c(O)c4O)c(O)c3O)C(=O)OC2C1OC(=O)c1cc(O)c(O)c(O)c1)c1cc(O)c(O)c(O)c1
TCMBANKIN002666		α-Tumerone	CC(C)=CC(=O)CC(C)C1C=CC(C)=CC1
TCMBANKIN002667		allantoin	NC(=O)NC1NC(=O)NC1=O
TCMBANKIN002669		2- tetradecene	CC=CCCCCCCCCCCC
TCMBANKIN002672		Spantol	NC(=O)OCCCc1ccccc1
TCMBANKIN002673		delta(3)-carene	CC1=CCC2C(C1)C2(C)C
TCMBANKIN002676		1-galloyl-glucose	O=C(OC1OC(CO)C(O)C(O)C1O)c1cc(O)c(O)c(O)c1
TCMBANKIN002677	Epimedium Herb	quercetin-3-O-a-L-rhamnoside	CC1OC(Oc2c(-c3ccc(O)c(O)c3)oc3cc(O)cc(O)c3c2=O)C(O)C(O)C1O
TCMBANKIN002678		Retene	Cc1cccc2c1ccc1cc(C(C)C)ccc12
TCMBANKIN002681	CHEN XIANG	(+)-selina-3,11-dien-9-one	C=C(C)C1CC(O)C2(C)CCC=C(C)C2C1
TCMBANKIN002682		3,5,7-trihydroxy-2-(4-hydroxy-3-methoxy-phenyl)-8-methoxy-chromone	COc1cc(-c2oc3c(OC)c(O)cc(O)c3c(=O)c2O)ccc1O
TCMBANKIN002686	Angelica sinensis	8-hydroxy-1-methoxy-,Z-9-heptadecene-4,6-diyn-3-one	CCCCCCCC=CC(O)C#CC#CC(=O)CCOC
TCMBANKIN002688		5,6,7,8-tetramethoxyflavone	COc1c(OC)c(OC)c2c(=O)cc(-c3ccccc3)oc2c1OC
TCMBANKIN002693		brassinolide	CC(C)C(C)C(O)C(O)C(C)C1CCC2C3COC(=O)C4CC(O)C(O)CC4(C)C3CCC12C
TCMBANKIN002694		1-Tridecyne	C#CCCCCCCCCCCC
TCMBANKIN002696		5,6,7,8-Tetrahydro-2,4-dimethylquinoline	Cc1cc(C)c2c(n1)CCCC2
TCMBANKIN002697		crepidine	CC(=O)C1C2CCC3CC(C)C(O)(c4ccccc4)C(CC1(C)O)N32
TCMBANKIN002701		(2s)-1,3-di-(o-palmitoyl)-2-o-octadecanoylglycerol	CCCCCCCCCCCCCCCCCC(=O)OC(COC(=O)CCCCCCCCCCCCCCC)COC(=O)CCCCCCCCCCCCCCC
TCMBANKIN002703		6-methoxykynurenic acid	COc1ccc2[nH]c(C(=O)O)cc(=O)c2c1
TCMBANKIN002704		saikogenin b	CC1(C)CCC2(CO)C(O)CC3(C)C(=CC=C4C5(C)CCC(O)C(C)(C)C5CCC43C)C2C1
TCMBANKIN002706		aristol-1(10)-en-12-al	CC1CCC(=O)C2C=CC3C(C3(C)C)C12C
TCMBANKIN002707		methylprotogracillin	COC1(CCC(C)COC2OC(CO)C(O)C(O)C2O)OC2CC3C4CC=C5CC(OC6OC(CO)C(O)C(OC7OC(CO)C(O)C(O)C7O)C6OC6OC(C)C(O)C(O)C6O)CCC5(C)C4CCC3(C)C2C1C
TCMBANKIN002710		cucurbitacin j	CC1(C)C(=O)C(O)=CC2C1=CCC1C2(C)C(=O)CC2(C)C(C(C)(O)C(=O)CC(O)C(C)(C)O)C(O)CC12C
TCMBANKIN002712	Black Pepper	isopiperine	O=C(C=CC=Cc1ccc2c(c1)OCO2)N1CCCCC1
TCMBANKIN002714	Virgate wormwood herb	isocaryophyllene oxide	C=C1CCC2OC2(C)CCC2C1CC2(C)C
TCMBANKIN002715		meliacarpinin C	CC=C(C)C(=O)OC1CC(OC(C)=O)C23COC(OC)(C(=O)OC)C2C2(C)C(OC4(C)C5CC(OC6OC(C(C)C)=CC65O)C42O)C2OCC1(C)C23
TCMBANKIN002718		zedoalactone C	CC1=C2CC3C(CCC3(C)O)C(C)(O)CC2OC1=O
TCMBANKIN002719		(?)-5'-methoxyisolariciresinol	COc1cc(C2OCC(Cc3cc(OC)c(O)c(OC)c3)C2CO)ccc1O
TCMBANKIN002721		sophoraflavanone A	CC(C)=CCCC(C)=CCc1c(O)cc(O)c2c1OC(c1ccc(O)cc1)CC2=O
TCMBANKIN002724		Butyl octanoate	CCCCCCCC(=O)OCCCC
TCMBANKIN002726		adipedatol	CC1(C)CCCC2(C)C1CCC1(C)C2CCC2C34CCC(C3CCC21C)C(C)(O)OC4
TCMBANKIN002729		mulin-12-ene-14-one-20-oicacid	CC1=CCC2C3CCC(C(C)C)C3(C(=O)O)CCC2(C)CC1=O
TCMBANKIN002730		d-glyceric acid	O=C(O)C(O)CO
TCMBANKIN002731		holadysine	CCC1C(=O)CC2C3CC=C4CC(NC)CCC4(C)C3CCC12C
TCMBANKIN002733	Radix Puerariae	malonyl-daidzin	O=C(O)CC(=O)OCC1OC(Oc2ccc3c(=O)c(-c4ccc(O)cc4)coc3c2)C(O)C(O)C1O
TCMBANKIN002734		poncirin	COc1ccc(C2CC(=O)c3c(O)cc(OC4OC(CO)C(O)C(O)C4OC4OC(C)C(O)C(O)C4O)cc3O2)cc1
TCMBANKIN002737		gelidoside	C=CC1C(OC2OC(COC(C)=O)C(OC(=O)c3cccc(OC4OC(CO)C(O)C(O)C4O)c3O)C(OC(C)=O)C2OC(C)=O)OC=C2C(=O)OCCC21O
TCMBANKIN002738		isomahubanolide	C=C1OC(=O)C(=CCCCCCCCCCCCCCCCCC)C1O
TCMBANKIN002739	Eugenia caryopyhllata	4-Methyl-1-phenyl-1-penten-3-one	CC(C)C(=O)C=Cc1ccccc1
TCMBANKIN002741		meranzin hydrate	COc1ccc2ccc(=O)oc2c1CC(O)C(C)(C)O
TCMBANKIN002750	CHUAN XIONG	1-(2-Hydroxyphenyl)-ethanone	CC(=O)c1ccccc1O
TCMBANKIN002752		trans-pinene hydrate	CC1(O)CCC2CC1C2(C)C
TCMBANKIN002757	Roasted Ginger	2-dehydro-3-(3',4'-dimethoxyphenyl)-1-propanal	COc1ccc(C=CC=O)cc1OC
TCMBANKIN002758	PI PA YE	Compound 4 Eriobotrya japonica	CC1OC(Oc2c(-c3ccc(O)cc3)oc3cc(O)cc(O)c3c2=O)C(O)C(O)C1O
TCMBANKIN002759		cis-Verbenyl acetate	CC(=O)OC1C=C(C)C2CC1C2(C)C
TCMBANKIN002761	Oryza sativa	Diazinon	CCOP(=S)(OCC)Oc1cc(C)nc(C(C)C)n1
TCMBANKIN002762	Forsythia suspense	chlorogenetic acid	O=C(C=Cc1ccc(O)c(O)c1)OC1CC(O)(C(=O)O)CC(O)C1O
TCMBANKIN002763	Poria cocos	senkyunolide A	CCCCC1OC(=O)C2=C1CCC=C2
TCMBANKIN002765		osladin	CC1CCC(C(C)C2CCC3C4CC(=O)C5CC(OC6OC(CO)C(O)C(O)C6OC6OC(C)C(O)C(O)C6O)CCC5(C)C4CCC23C)OC1OC1OC(C)C(O)C(O)C1O
TCMBANKIN002770		6-hydroxythiobinupharidine	CC1CCC(c2ccoc2)N2CC3(CCC12)CSC1(CCC2C(C)CCC(c4ccoc4)N2C1O)C3
TCMBANKIN002771		5-hydroxycampsiside	NCC(=O)COP(=O)(O)O
TCMBANKIN002772	BAI BU	stilbostemin Y	COc1ccc(OC)c(CCc2c(C)c(O)cc(O)c2C)c1
TCMBANKIN002773		2,4-tetradecadienoic acid isobutylamide	CCCCCCCCCC=CC=CC(=O)NCC(C)C
TCMBANKIN002774	Wild ginger (xi xin)	1-10 asarinin	c1cc2c(cc1C1OCC3C(c4ccc5c(c4)OCO5)OCC13)OCO2
TCMBANKIN002777		dehydro-saussurea lactone	C=CC1(C)CCC2C(=C)C(=O)OC2C1C(=C)C
TCMBANKIN002781		2-Ethyl-1,3-dioxolane	CCC1OCCO1
TCMBANKIN002783		Di- epi- alpha- cedrene-	CC1=CCC2(C)C(C)CCC2C(C)(C)C1C
TCMBANKIN002784		4- coffee acid	CN1C(=O)C2C(N=CN2C)N(C)C1=O.C[n+]1cccc(C(=O)[O-])c1.O=C(O)c1cccnc1.c1ccoc1
TCMBANKIN002786		(2s,3s)-2-(4-hydroxy-3-methoxybenzyl)-3-(5-methoxy-3,4-methylenedioxybenzyl)butyrolactone	COc1cc(CC2C(=O)OCC2Cc2cc(OC)c3c(c2)OCO3)ccc1O
TCMBANKIN002787		(S)-(+)-alpha-Phellandrene	CC1=CCC(C(C)C)C=C1
TCMBANKIN002789		stigmasta-5,22-dien-3-one	CCC(C=CC(C)C1CCC2C3CC=C4CC(=O)CCC4(C)C3CCC12C)C(C)C
TCMBANKIN002790		azedarachin c	CC(=O)OC1CC(O)C23COC(OC(=O)C(C)C)C1(C)C2CC(O)C1(C)C3C(=O)CC2(C)C(c3ccoc3)CC3OC321
TCMBANKIN002792		acetylsoyasaponin a1	CC(=O)OCC1OC(OC2C(O)COC(OC3C(O)C(C)(C)CC4C5=CCC6C7(C)CCC(OC8OC(C(=O)O)C(O)C(O)C8OC8OC(CO)C(O)C(O)C8OC8OC(CO)C(O)C(O)C8O)C(C)(CO)C7CCC6(C)C5(C)CCC43C)C2O)C(OC(C)=O)C(OC(C)=O)C1OC(C)=O
TCMBANKIN002794		Isolinoleic acid	CCCCCCCCC=CCC=CCCCCC(=O)O
TCMBANKIN002796		clavulanic acid	O=C(O)C1C(=CCO)OC2CC(=O)N21
TCMBANKIN002803		futoamide	CC(C)CNC(=O)C=CCCC=Cc1ccc2c(c1)OCO2
TCMBANKIN002807		sanguisorbic acid dilactone	O=C(O)c1cc(O)c(O)c(Oc2c(O)c(=O)c3oc(O)c4cc(O)c(=O)c5oc(O)c2c3c45)c1
TCMBANKIN002812		notoginsenosider2	CC(C)=CCCC(C)(O)C1CCC2(C)C1C(O)CC1C3(C)CCC(O)C(C)(C)C3C(OC3OC(CO)C(O)C(O)C3OC3OCC(O)C(O)C3O)CC12C
TCMBANKIN002813		1-(1-oxo-2 e-decaenyl) piperidine	CCCCCCCC=CC(=O)N1CCCCC1
TCMBANKIN002814	Tetrapanax papyriferus	1,2,3-trimethoxybenzene	COc1cccc(OC)c1OC
TCMBANKIN002815		katsumadain a	O=C(CCc1ccccc1)CC1CC(c2ccccc2)c2c(cc(C=Cc3ccccc3)oc2=O)O1
TCMBANKIN002819		3-Methylcoumarin	Cc1cc2ccccc2oc1=O
TCMBANKIN002820		boron	[B]
TCMBANKIN002825		di-2-ethyl hexyl phthalate	CCCCCCc1cccc(C(=O)OCC)c1C(=O)OCC
TCMBANKIN002827		(?)-eudesm-3-ene-6α-acetoxy-7α-ol	CC(=O)OC1C2C(C)=CCCC2(C)CCC1(O)C(C)C
TCMBANKIN002830		(?)-caryachine-n-oxide	COc1cc2c(cc1O)C1Cc3cc4c(cc3C(C2)[N+]1(C)[O-])OCO4
TCMBANKIN002831	YANG TI	rumejaposide D	O=C1c2c(O)cc(O)cc2C(O)(C2OC(CO)C(O)C(O)C2O)c2cc(CO)cc(O)c21
TCMBANKIN002836		milrinone	Cc1[nH]c(=O)c(C#N)cc1-c1ccncc1
TCMBANKIN002844		L-Pantolactone	CC1(C)COC(=O)C1O
TCMBANKIN002845		ajacine	CCN1CC2(COC(=O)c3ccccc3NC(C)=O)CCC(OC)C34C5CC6C(OC)CC(O)(C5C6OC)C(O)(C(OC)C23)C14
TCMBANKIN002847	Brucea javanica	crotonic acid	CC=CC(=O)O
TCMBANKIN002849		caffeoyl calleryanin	O=C(C=Cc1ccc(O)c(O)c1)OCc1ccc(CC2OC(CO)C(O)C(O)C2O)c(O)c1
TCMBANKIN002855		3-Octenol, cis-	CCCCC=CCCO
TCMBANKIN002856		tubeimosideV	CC1OC2OC3C(OCC(O)C3O)OC(=O)C34CCC(C)(C)CC3C3=CCC5C6(C)CC(O)C(OC7OC(CO)C(O)C(O)C7OC7OC(COC(=O)CC(C)(O)CC(=O)OC1C(OC1OCC(O)C(O)C1O)C2O)C(O)C(O)C7O)C(C)(CO)C6CCC5(C)C3(C)CC4
TCMBANKIN002857		delphinidin-3-diglucoside	OCC1OC(OCC2OC(Oc3cc4c(O)cc(O)cc4[o+]c3-c3cc(O)c(O)c(O)c3)C(O)C(O)C2O)C(O)C(O)C1O
TCMBANKIN002860		2,5,7-trihydroxy-6,8-dimethyl-3-(3',4'-methyl-enedioxybenzyl)-chroman-4-one	Cc1c(O)c(C)c2c(c1O)C(=O)C(Cc1ccc3cc1OCO3)C(O)O2
TCMBANKIN002861		2,5-Dimethyl-1,5-hexadiene-3,4-diol	C=C(C)C(O)C(O)C(=C)C
TCMBANKIN002867		6-METHYL-2-PHENYLQUINOLINE	Cc1ccc2nc(-c3ccccc3)ccc2c1
TCMBANKIN002871		ISOPROPYL FORMATE	CC(C)OC=O
TCMBANKIN002874		coetsanoicacid	CC1C(=O)C23C(O)CC4C(C)(C(=O)O)CCCC4(C)C2CC(O)C1C3O
TCMBANKIN002877	TAN XIANG	beta-curcumene	C=C(CCC=C(C)C)C1CC=C(C)CC1
TCMBANKIN002879		arachidonic acid	CCCCCC=CCC=CCC=CCC=CCCCC(=O)O
TCMBANKIN002880		3,4-dihydro-8-hydroxy-3-methyl-2 h -1-benzopyran-2-one	CC1Cc2cccc(O)c2OC1=O
TCMBANKIN002881		zivulgarin	COc1cc2oc(-c3ccc(O)cc3)cc(=O)c2c(O)c1C1OC(CO)C(OC2OC(CO)C(O)C(O)C2O)C(O)C1O
TCMBANKIN002882		11alpha,13-dihydrohelenalin	CC1CC2OC(=O)C(C)C2C(O)C2(C)C(=O)C=CC12
TCMBANKIN002885		(2E,4E)-N-isobutyloctadeca-2,4-dienamide	CCCCCCCCCCCCCC=CC=CC(=O)NCC(C)C
TCMBANKIN002886		arctignan d	COc1cc(C(O)C(CO)c2cc(CC3COC(=O)C3Cc3cc(OC)c4c(c3)C(CO)C(c3ccc(O)c(OC)c3)O4)cc(OC)c2O)ccc1O
TCMBANKIN002891		urodilatin	CCC(C)C1NC(=O)C(CCCNC(=N)N)NC(=O)C(CC(=O)O)NC(=O)C(CCSC)NC(=O)C(CCCNC(=N)N)NC(=O)CNC(=O)CNC(=O)C(Cc2ccccc2)NC(=O)C(NC(=O)C(CO)NC(=O)C(CO)NC(=O)C(CCCNC(=N)N)NC(=O)C(CCCNC(=N)N)NC(=O)C(CC(C)C)NC(=O)C(CO)NC(=O)C(CCCNC(=N)N)NC(=O)C2CCCN2C(=O)C(C)NC(=O)C(N)C(C)O)CSSCC(C(=O)NC(CC(N)=O)C(=O)NC(CO)C(=O)NC(Cc2ccccc2)C(=O)NC(CCCNC(=N)N)C(=O)NC(Cc2ccc(O)cc2)C(=O)O)NC(=O)CNC(=O)C(CC(C)C)NC(=O)CNC(=O)C(CO)NC(…
TCMBANKIN002893		Sulfoorientalol A	CC(C)C1=CC2C(CCC2(C)S(=O)(=O)O)C(C)(O)CC1
TCMBANKIN002896		chrysoeriol-7-o-glucoside	COc1cc(-c2cc(=O)c3c(O)cc(OC4OC(CO)C(O)C(O)C4O)cc3o2)ccc1O
TCMBANKIN002899		isoarborinol	CC(C)C1CCC2C1(C)CCC1(C)C3CCC4C(C)(CCC(O)C4(C)C)C3=CCC21C
TCMBANKIN002902		hexaethyl benzene	CCc1c(CC)c(CC)c(CC)c(CC)c1CC
TCMBANKIN002903		delta 5-Pregnenetriol	CC(O)C1(O)CCC2C3CC=C4CC(O)CCC4(C)C3CCC21C
TCMBANKIN002904		acetylbetulinicacid	C=C(C)C1CCC2(C(=O)O)CCC3(C)C(CCC4C5(C)CCC(OC(C)=O)C(C)(C)C5CCC43C)C12
TCMBANKIN002907		guanosine	Nc1nc2c(ncn2C2OC(CO)C(O)C2O)c(=O)[nH]1
TCMBANKIN002912	Salvia spp	1-oxomiltirone	CC(C)C1=Cc2ccc3c(c2C(=O)C1=O)C(C=O)CCC3(C)C
TCMBANKIN002914	Salvia spp	ferruginol	CC(C)c1cc2c(cc1O)C1(C)CCCC(C)(C)C1CC2
TCMBANKIN002916		Cleomin	CCC1(C)CNC(=S)O1
TCMBANKIN002917		(25r)-26-[(β-d-glucopyranosyl)oxy]-2α-hy-droxyfurosta-5,20(22)-dien-3β-yl o-β-d-glu-copyranosyl-(1→3)-o-β-d-glucopyranosyl-(1→2)-o-[β-d-xylopyranosyl-(1→3)]-o-β-d-glucopyranosyl-(1→4)-β-d-galactopyranoside	CC1=C(CCC(C)COC2OC(CO)C(O)C(O)C2O)OC2CC3C4CC=C5CC(OC6OC(CO)C(OC7OC(CO)C(O)C(OC8OCC(O)C(O)C8O)C7OC7OC(CO)C(O)C(OC8OC(CO)C(O)C(O)C8O)C7O)C(O)C6O)C(O)CC5(C)C4CCC3(C)C12
TCMBANKIN002918		WLN: RSR	c1ccc(Sc2ccccc2)cc1
TCMBANKIN002919		Butylcyclobutane	CCCCC1CCC1
TCMBANKIN002923		3,9-dihydroxy-8-methoxydibenzo [b, d] pyran-6-one	COc1cc2c(=O)oc3cc(O)ccc3c2cc1O
TCMBANKIN002929		Eucommiol	OCCC1C(CO)=C(CO)CC1O
TCMBANKIN002930		ancistrobrevin	COc1cc2c(c(OC)c1-c1ccc(OC)c3c(OC)cc(C)cc13)C(C)N(C)C(C)C2
TCMBANKIN002932	Asarum sagittarioides	3,3'-dihydroxy-2-(p-hydroxybenzyl)-5-methoxybibenzyl	COc1cc(O)c(Cc2ccc(O)cc2)c(CCc2cccc(O)c2)c1
TCMBANKIN002934		Isobutenol	C=C(C)CO
TCMBANKIN002936		2,5,9-Trimethylcycloundeca-4,8-dienone	CC1=CCC(C)C(=O)CCC(C)=CCC1
TCMBANKIN002943		n-(4-bromophenyl)-2,2-diphenylacetamide	O=C(Nc1ccc(Br)cc1)C(c1ccccc1)c1ccccc1
TCMBANKIN002945		3-oxo-24-cycloarten-21-oicacid	CC(C)CCCC(C(=O)O)C1CCC2(C)C3CCC4C(C)(C)C(=O)CCC45CC35C=CC12C
TCMBANKIN002946		Vanay	CC(=O)OCC(COC(C)=O)OC(C)=O
TCMBANKIN002947		stearyl ferulate	CCCCCCCCCCCCCCCCCCOC(=O)C=Cc1ccc(O)c(OC)c1
TCMBANKIN002949		japonicumin D	CC1(C)CCCC2(C)C(O)CC(O)C(O)C12
TCMBANKIN002950		lycopodiin A	CC12CCC3C(C)(CO)C(O)CCC3(C)C1CCC1C(C=O)(CC3C(C)(C)C(O)CCC13C)C2
TCMBANKIN002954		vanillin acetate	CC(=O)O.COc1cc(C=O)ccc1O
TCMBANKIN002956		[(1S,3R)-1-[(2R)-3,3-dimethyloxiran-2-yl]-3-[(5R,8S,9S,10S,11S,14R)-11-hydroxy-4,4,8,10,14-pentamethyl-3-oxo-1,2,5,6,7,9,11,12,15,16-decahydrocyclopenta[a]phenanthren-17-yl]butyl] acetate	CC(=O)OC(CC(C)C1=C2CC(O)C3C4(C)CCC(=O)C(C)(C)C4CCC3(C)C2(C)CC1)C1OC1(C)C
TCMBANKIN002957	DAN FAN	CuSO4_5H2O	O.O.O.O.O.O=S(=O)(O)O.[Cu]
TCMBANKIN002960		2-(Acetoxymethyl)-3-(methoxycarbonyl)biphenylene	COC(=O)c1cc2c(cc1COC(C)=O)-c1ccccc1-2
TCMBANKIN002962		onopordopicrin	C=C(CO)C(=O)OC1CC(C)=CCCC(CO)=CC2OC(=O)C(=C)C21
TCMBANKIN002964		Canavalmine	NCCCCNCCCNCCCCN
TCMBANKIN002965		Ethyl-p-digallate	CCOC(=O)c1cc(O)c(OC(=O)c2cc(O)c(O)c(O)c2)c(O)c1
TCMBANKIN002968		ent-11α,18-diacetoxy-7β-hydroxykaur-16-en-15-one	C=C1C(=O)C23CC1CC(OC(C)=O)C2C1(C)CCCC(C)(COC(C)=O)C1CC3O
TCMBANKIN002970	BING PIAN	BB1	COc1ccc(C2Oc3cc(O)cc(O)c3C(=O)C2O)cc1O
TCMBANKIN002971		2-pentanol,5-methoxy-2-methyl	COCCCC(C)(C)O
TCMBANKIN002973		bidwillol a	COc1c(C2=Cc3ccc(O)cc3OC2)ccc(O)c1CC=C(C)C
TCMBANKIN002976		2,3-Butanediol, meso-	CC(O)C(C)O
TCMBANKIN002980		10β,14-dihydroxy-10(14),11β(13)-tetrahydro-8,9-didehydro-3-deoxyzaluzanin c10-o-β-d-glucopyranoside	C=C1CCC2C1C1OC(=O)C(C)C1C=CC2(CO)OC1OC(CO)C(O)C(O)C1O
TCMBANKIN002981		myricanol galloyl glucoside	COc1c2cc(c(OC3OC(COC(=O)c4cc(O)c(O)c(O)c4)C(O)C(O)C3O)c1OC)CCCCC(O)CCc1ccc(O)c-2c1
TCMBANKIN002983		Anthraglycoside B	Cc1cc(OC2OC(CO)C(O)C(O)C2O)c2c(c1)C(=O)c1cc(O)cc(O)c1C2=O
TCMBANKIN002987		Paracetat	CC(=O)OC(C)C
TCMBANKIN002990		3,4,2',3 '-tetrahydroxychalcone	O=C(C=Cc1ccc(O)c(O)c1)c1cccc(O)c1O
TCMBANKIN002992		Capsanthin	CC(C=CC=C(C)C=CC(=O)C1(C)CC(O)CC1(C)C)=CC=CC=C(C)C=CC=C(C)C=CC1=C(C)CC(O)CC1(C)C
TCMBANKIN002996		2- naphthalene methanol	OCc1ccc2ccccc2c1
TCMBANKIN002998		poliumoside	CC1OC(OCC2OC(OCCc3ccc(O)c(O)c3)C(O)C(OC3OC(C)C(O)C(O)C3O)C2OC(=O)C=Cc2ccc(O)c(O)c2)C(O)C(O)C1O
TCMBANKIN003001	hypericum japonicum	5,7-dihydroxy-2-isopropylchromone-8-beta-D-glucoside	CCc1cc(=O)c2c(O)cc(O)c(OC3OC(CO)C(O)C(O)C3O)c2o1
TCMBANKIN003004	Cassia Seed	2-methylanthraquinone	Cc1ccc2c(c1)C(=O)c1ccccc1C2=O
TCMBANKIN003005		1,3,5,11-bisabolatetraene	C=C(C)CCCC(C)c1ccc(C)cc1
TCMBANKIN003008		3-hydroxy-palmitic acid	CCCCCCCCCCCCCC(O)CC(=O)[O-]
TCMBANKIN003009		protoveratrine b	CCC(C)C(=O)OC1C(O)C2C(CN3CC(C)CCC3C2(C)O)C2CC34OC5(O)C(OC(=O)C(C)(O)C(C)O)CCC3(C)C5C(OC(C)=O)C(OC(C)=O)C4C21O
TCMBANKIN003012		5,6,7,8-Tetramethoxycoumarin	COc1c(OC)c(OC)c2oc(=O)ccc2c1OC
TCMBANKIN003013		(?)-massoniresinol 4''-o-β-d-glucopyranoside	COc1cc(C2OCC(O)(Cc3ccc(OC4OC(CO)C(O)C(O)C4O)c(OC)c3)C2(O)CO)ccc1O
TCMBANKIN003014		cis-pinocampheol	CC1C(O)CC2CC1C2(C)C
TCMBANKIN003016		cornusiin d	O=C(OC1OC2COOC(=O)c3cc(O)c(O)c(O)c3-c3c(cc(O)c(O)c3O)C(=O)OOC2C(OC(=O)c2cc(O)c(O)c(O)c2)C1OC(=O)c1cc(O)c(O)c(O)c1Oc1cc2c(c(O)c1O)-c1c(cc(O)c(O)c1O)C(=O)OOCC1OC(O)C(OC(=O)c3cc(O)c(O)c(O)c3)C(OC(=O)c3cc(O)c(O)c(O)c3)C1OOC2=O)c1cc(O)c(O)c(O)c1
TCMBANKIN003017		1,6-Dihydroxy-3,7-dimethoxyxanthone	COc1cc(O)c2c(=O)c3cc(OC)c(O)cc3oc2c1
TCMBANKIN003020		Cyclohexylmethanol	OCC1CCCCC1
TCMBANKIN003021		caesalpin j	COC1C2(O)COC3=CC(=O)C=CC31c1cc(O)c(O)cc1C2
TCMBANKIN003029	Sophora flavescens	nymphaeol-a	CC(C)=CCCC(C)=CCc1c(O)cc2c(c1O)C(=O)CC(c1ccc(O)c(O)c1)O2
TCMBANKIN003030		11β-hydroxy-12-epilycodoline	CC1CC2CC(=O)C3CCCN4CCC(O)C2(O)C34C1
TCMBANKIN003031		ageratoside b 2	CC1OC(OC2C(OC(=O)C34CCC(C)(C)CC3C3=CCC5C6(C)CC(O)C(OC7OC(CO)C(OC8OCC(O)C(O)C8O)C(O)C7O)C(C)(C(=O)O)C6CCC5(C)C3(C)CC4)OCC(O)C2O)C(O)C(OC2OCC(O)C(O)C2O)C1O
TCMBANKIN003035		malonyl-genistin	O=C(O)CC(=O)OCC1OC(Oc2cc(O)c3c(=O)c(-c4ccc(O)cc4)coc3c2)C(O)C(O)C1O
TCMBANKIN003036		agastachoside	COc1ccc(-c2cc(=O)c3c(O)cc(OC4OC(COC(C)=O)C(O)C(O)C4O)cc3o2)cc1
TCMBANKIN003037		eupacunolin	C=C1C(=O)OC2C=C(CO)C(OC(C)=O)CC(O)C(C)=CC(OC(=O)C(C)=CC)C12
TCMBANKIN003041		nagilactone d	CCc1oc(=O)cc2c1CC1OC(=O)C3(C)C(O)C4OC4C2(C)C13
TCMBANKIN003046		acanthokoreoicacid a	C=CC1(C)CCC2(O)C(C1)C(=O)CC1C(C)(C(=O)O)CCCC12C
TCMBANKIN003047		16-epideacetylakuammilinen(4)-oxide	CC=C1C[N+]2([O-])CCC34C(=Nc5ccccc53)C2CC1C4(CO)C(=O)OC
TCMBANKIN003050	Morinda officinalis	1,2-dimethoxy-3-hydroxyanthraquinone	COc1c(O)cc2c(c1OC)C(=O)c1ccccc1C2=O
TCMBANKIN003052		Decylaldehyde DMA	CCCCCCCCCC(OC)OC
TCMBANKIN003053		karakoline	CCN1CC2(C)CCC(O)C34C5CC6C(OC)CC(O)(C(CC23)C14)C5C6O
TCMBANKIN003058	Panax notoginseng	(8E)-1,8-hepatadecadiene-4,6-diyene-3,10-diol	C=CC(O)C#CC#CCCC(O)CCCCCCC
TCMBANKIN003060		()-Valencene	C=C(C)C1CCC2=CCCC(C)C2(C)C1
TCMBANKIN003063		(25R)-26-O-(b-D-glucopyranosyl)-furost-5-en-3b,22a,26-triol-3-O-b-D-glucopyranosyl-(1→2)-b-D-glucopyranosyl-(1→4)-b-D-glucopyranoside	CC(CCC1(O)OC2CC3C4CC=C5CC(OC6OC(CO)C(OC7OC(CO)C(O)C(O)C7O)C(O)C6OC6OC(C)C(O)C(O)C6O)CCC5(C)C4CCC3(C)C2C1C)COC1OC(CO)C(O)C(O)C1O
TCMBANKIN003071		7- O- methylhayatidine	COc1cc(OC)c(-c2c(C)cc(OC)c3c(OC)cccc23)c2c1C(C)=NC(C)C2
TCMBANKIN003075		zederone	CC1=CCCC2(C)OC2C(=O)c2c(C)coc2C1
TCMBANKIN003076		23-trans-p-coumaroyloxytormentic acid	CC1CCC2(C(=O)O)CCC3(C)C(=CCC4C5(C)CC(O)C(O)C(C)(COC(=O)C=Cc6ccc(O)cc6)C5CCC43C)C2C1(C)O
TCMBANKIN003080		avicennin	C=C(C)C=Cc1c(OC)c2c(c3ccc(=O)oc13)OC(C)(C)C=C2
TCMBANKIN003081		cularidine	COc1cc2c(cc1OC)Oc1c(O)ccc3c1C(C2)N(C)CC3
TCMBANKIN003084	Fagopyrum dibotrys	3-methylquercetin	COc1c(-c2ccc(O)c(O)c2)oc2cc(O)cc(O)c2c1=O
TCMBANKIN003085		kessoglycol diacetate	CC(=O)OC1CC(C)C2CC3CC(OC(C)=O)C(C)(OC3(C)C)C12
TCMBANKIN003092		(23s,25r)-spirost-5-ene-3β,23-diol 23-o-[o-β-d-glucopyranosyl-(1→6)-β-d-glucopyrano-side]	CC1COC2(OC3CC4C5CC=C6CC(O)CCC6(C)C5CCC4(C)C3C2C)C(OC2OC(COC3OC(CO)C(O)C(O)C3O)C(O)C(O)C2O)C1
TCMBANKIN003095		2-(3,4-dihydroxyphenyl)-5,6-dihydroxy-7-[(2S,3R,4S,5S,6R)-3,4,5-trihydroxy-6-(hydroxymethyl)oxan-2-yl]oxychromen-4-one	O=c1cc(-c2ccc(O)c(O)c2)oc2cc(OC3OC(CO)C(O)C(O)C3O)c(O)c(O)c12
TCMBANKIN003096		2-o-(3,4-dihydroxybenzoyl)-2,4,6-trihydroxy-phenylaceticacid	O=C(O)Cc1c(O)cc(O)cc1OC(=O)c1ccc(O)c(O)c1
TCMBANKIN003097		eupachloroxin	C=C1C(=O)OC2C1C(OC(=O)C(C)=CC)CC(O)(CCl)C1C(O)C3OC3(C)C21O
TCMBANKIN003099		1,3-bis-[2-(3,4-dihydroxyphenyl)-1-carboxy]ethoxycarbonyl-2-(3,4-dihydroxyphenyl)-7,8-di-hydroxy-1,2-dihydronaphthalene	O=C(OC(Cc1ccc(O)c(O)c1)C(=O)O)C1=Cc2ccc(O)c(O)c2C(C(=O)OC(Cc2ccc(O)c(O)c2)C(=O)O)C1c1ccc(O)c(O)c1
TCMBANKIN003100		2,3,5-Trimethylnaphthalene	Cc1cc2cccc(C)c2cc1C
TCMBANKIN003102		(4s)-α-terpineol o-β-d-apiofuranosyl-(1→6)-β-d-glucopyranoside	CC1=CCC(C(C)(C)OC2OC(COC3OCC(O)(CO)C3O)C(O)C(O)C2O)CC1
TCMBANKIN003103		przewalstidine	COc1cc2c(cc1Oc1c(OC)ccc(CC3c4cc(OC)c(OC)c(O)c4CCN3C)c1OC)CC1c3c(c(OC)c(OC)c(OC)c3-2)CCN1C
TCMBANKIN003105	BAI BU	pinosylvin	Oc1cc(O)cc(C=Cc2ccccc2)c1
TCMBANKIN003106		2,7-Dimethyloxepine	CC1=CC=CC=C(C)O1
TCMBANKIN003109		dammara-20,24-diene	C=C(CCC=C(C)C)C1CCC2(C)C1CCC1C3(C)CCCC(C)(C)C3CCC12C
TCMBANKIN003110		Cularicine	CN1CCc2ccc(O)c3c2C1Cc1cc2c(cc1O3)OCO2
TCMBANKIN003112		cis-Muurola-3,5-diene	CC1=CCC2C(=C1)C(C(C)C)CCC2C
TCMBANKIN003116	Lonicera confuse	loganin acid	CC1C(O)CC2C(C(=O)O)=COC(OC3OC(CO)C(O)C(O)C3O)C21
TCMBANKIN003119		12-O-Nicotinoylisolineolone	CC(=O)C1CCC2(O)C3(O)CC=C4CC(O)CCC4(C)C3CC(OC(=O)c3cccnc3)C12C
TCMBANKIN003123		7,9,10-trideacetyl-abeo-baccatin vi	CC(=O)OC1CC2(C(C)(C)O)C(OC(=O)c3ccccc3)C3C4(OC(C)=O)COC4CC(O)C3(C)C(O)C(O)C2C1C
TCMBANKIN003124		Eudesma-4,6-dien-3-one	CC1=C2C=C(C(C)C)CCC2(C)CCC1=O
TCMBANKIN003125	GAN SONG	ketone	CC1(C)Oc2ccc3ccc(=O)oc3c2CC1=O
TCMBANKIN003126		Octacosanedioic acid	O=C(O)CCCCCCCCCCCCCCCCCCCCCCCCCCC(=O)O
TCMBANKIN003127		zierin	N#CC(OC1OC(CO)C(O)C(O)C1O)c1cccc(O)c1
TCMBANKIN003128		(+)-Neomatatabiol	CC1COC(O)C2C(C)CCC12
TCMBANKIN003129		trichorabdal f acetate	C=C1C(=O)C23CC1CC(O)C2C1(CCCC2(C)COC(OC(C)=O)C21)COC3=O
TCMBANKIN003131		myricetin-3-o-beta-d-(6''-o-galloyl)-glucopyranoside	O=C(OCC1OC(Oc2c(-c3cc(O)c(O)c(O)c3)oc3cc(O)cc(O)c3c2=O)C(O)C(O)C1O)c1cc(O)c(O)c(O)c1
TCMBANKIN003132		zhankuicacid b	C=C(CCC(C)C1CCC2C3=C(C(=O)CC21C)C1(C)CCC(O)C(C)C1CC3=O)C(C)C(=O)O
TCMBANKIN003133		convallatoxin	CC1OC(OC2CCC3(C=O)C4CCC5(C)C(C6=CC(=O)OC6)CCC5(O)C4CCC3(O)C2)C(O)C(O)C1O
TCMBANKIN003134		Pteleprenine	COc1c(CC=C(C)C)c(=O)n(C)c2c3c(ccc12)OCO3
TCMBANKIN003135	Eupolyphaga sinensis	2,4-pyrimidinedione	O=c1cc[nH]c(=O)[nH]1
TCMBANKIN003136		(?)-munitagine	COc1cc2c(cc1O)C1Cc3ccc(OC)c(O)c3C(C2)N1C
TCMBANKIN003137		cyclocarposide b	CC(=O)OC1C(OC2CC3C4(C)CC(O)C(C5(C)CCC(C(C)(C)O)O5)C4(C)CCC34CC43CCC(OC4OCC(O)C(O)C4O)C(C)(C)C23)OC(C)C(O)C1O
TCMBANKIN003138	Madder	mollugin	COC(=O)c1c2c(c3ccccc3c1O)OC(C)(C)C=C2
TCMBANKIN003140		3-o-α-l-arabinopyranosyl-(1→2)-[β-d-galacto-pyranosyl-(1→3)]-β-d-glucuronopyranosyl-gypsogenin-28-o-β-d-xylopyranosyl-(1→3)-β-d-xylopyranosyl-(1→4)-α-l-rhamnopyra-nosyl-(1→2)-β-d-fucopyranoside	CC1OC(OC(=O)C23CCC(C)(C)CC2C2=CCC4C5(C)CCC(OC6OC(C(=O)O)C(O)C(OC7OCC(O)C(O)C7O)C6OC6OC(CO)C(O)C(O)C6O)C(C)(C=O)C5CCC4(C)C2(C)CC3)C(OC2OC(C)C(OC3OCC(O)C(OC4OCC(O)C(O)C4O)C3O)C(O)C2O)C(O)C1O
TCMBANKIN003143		smiglaside a	COc1cc(C=CC(=O)OCC2OC(COC(=O)C=Cc3ccc(O)c(OC)c3)(OC3OC(COC(C)=O)C(OC(C)=O)C(O)C3OC(C)=O)C(OC(=O)C=Cc3ccc(O)c(OC)c3)C2O)ccc1O
TCMBANKIN003145		10-o-methyl protosappanin b	COc1cc2c(cc1O)-c1ccc(O)cc1OCC(O)(CO)C2
TCMBANKIN003148		Teucvin	CC1CC2OC(=O)C3=C2C(CCC3)C12CC(c1ccoc1)OC2=O
TCMBANKIN003150		dichotomin g	CCC(C)C1NC(=O)C2CCCN2C(=O)C(CC(C)C)NC(=O)C2CCCN2C(=O)C(CO)NC(=O)C(Cc2ccc(O)cc2)NC(=O)C(Cc2ccccc2)NC(=O)C2CCCN2C(=O)C2CCCN2C1=O
TCMBANKIN003152		teprotide	CCC(C)C(NC(=O)C(CCC(N)=O)NC(=O)C1CCCN1C(=O)C(CCCN=C(N)N)NC(=O)C1CCCN1C(=O)C(Cc1c[nH]c2ccccc12)NC(=O)C1CCC(=O)N1)C(=O)N1CCCC1C(=O)N1CCCC1C(=O)O
TCMBANKIN003156		2-hydroxy-propylene	C=C(C)O
TCMBANKIN003158		(3r,4s,6r)-p-menth-1-ene-3,6-diol 6-o-β-d-glu-copyranoside	CC1=CC(O)C(C(C)C)CC1OC1OC(CO)C(O)C(O)C1O
TCMBANKIN003161		chuktabrin B	COC(=O)CC1C2(C)CC34OC5(C)OC67C8C(C(C)=O)(C(=O)OC6C3(OC(C)=O)C2OC(C)=O)c2occc2C(OC(C)=O)C8(C)C(OC(C)=O)C(O)C7(O5)C14COC(C)=O
TCMBANKIN003163		pekinenal	CC1=CCC(O)C(C=O)=CC2C(CCC(C)=CCC1)C2(C)C
TCMBANKIN003164		hypolide methyl ether	COc1c(C(C)C)ccc2c1CCC1C3=C(CCC21C)C(=O)OC3
TCMBANKIN003167		oxytocin	CCC(C)C1NC(=O)C(Cc2ccc(O)cc2)NC(=O)C(N)CSSCC(C(=O)N2CCCC2C(=O)NC(CC(C)C)C(=O)NCC(N)=O)NC(=O)C(CC(N)=O)NC(=O)C(CCC(N)=O)NC1=O
TCMBANKIN003168		Bis-DHA	O=C1OC2C(O)COC23OC24OCC(O)C2OC(=O)C4(O)OC13O
TCMBANKIN003174		muxiangrine ii	COc1cc2oc(-c3cc(O)c4c(c3)C=CC(C)(C)O4)cc(=O)c2c(O)c1C
TCMBANKIN003177	Nelumbo nucifera Gaertn	myo-inositol	OC1C(O)C(O)C(O)C(O)C1O
TCMBANKIN003181		8,11,13,15-abietatetraen-19-oicacid	C=C(C)c1ccc2c(c1)CCC1C(C)(C(=O)O)CCCC21C
TCMBANKIN003183		homoarbutin	Cc1cc(OC2OC(CO)C(O)C(O)C2O)ccc1O
TCMBANKIN003187		chloroacetic acid	O=C(O)CCl
TCMBANKIN003188		hexacosanol-1	CCCCCCCCCCCCCCCCC(O)CCCCCCCCC
TCMBANKIN003189		celosin G	CC1OC(OC(=O)C23CCC(C)(C)CC2C2=CCC4C5(C)CCC(OC6OC(CO)C(O)C(O)C6O)C(C)(C(=O)O)C5CCC4(C)C2(C)CC3)C(OC2OC(C)C(OC3OC(C(=O)O)C(O)C(O)C3O)C(O)C2O)C(O)C1O
TCMBANKIN003190	Dalbergia	(3S,6S,7R)-3,7,11-trimethyl-3,6-epoxy-1,10-dodecadien-7-ol	C=CC1(C)CCC(C)(C(C)(O)CCC=C(C)C)O1
TCMBANKIN003193		ent-Epicatechin	Oc1cc(O)c2c(c1)OC(c1ccc(O)c(O)c1)C(O)C2
TCMBANKIN003195		glyceollin iv	COc1cc2c(cc1CC=C(C)C)C1Oc3cc(O)ccc3C1(O)CO2
TCMBANKIN003196		Diethylbenzylamine	CCN(CC)Cc1ccccc1
TCMBANKIN003197		dehydrotremetone	C=C(C)c1cc2cc(C(C)=O)ccc2o1
TCMBANKIN003201		Berbamine	COc1cc2c3cc1Oc1c(OC)c(OC)cc4c1C(Cc1ccc(O)c(c1)Oc1ccc(cc1)CC3N(C)CC2)N(C)CC4
TCMBANKIN003205		spicatine	CC(=O)OC1CC2C(OC(C)=O)C3C(C)(CCC(OC(=O)C=Cc4ccccc4)C34CO4)C(O)C(OC(C)=O)C(=C1C)C2(C)C
TCMBANKIN003206		crepidatin	COc1cc(CCc2cc(OC)c(OC)c(OC)c2)ccc1O
TCMBANKIN003208		(12Z,15Z)-9,10,11-Trihydroxy-12,15- Octadecadienoic acid	CCC=CCC=CC(O)C(O)C(O)CCCCCCCC(=O)O
TCMBANKIN003209		(e)-phytol(5z,8z,11z,14z,17z)-eicosapenta-enoate	CCC=CCC=CCC=CCC=CCC=CCCCC(=O)OCC=C(C)CCCC(C)CCCC(C)CCCC(C)C
TCMBANKIN003213		2',4'-Dihydroxy-2,3',6'-trimethoxychalcone	COc1ccccc1C=CC(=O)c1c(OC)cc(O)c(OC)c1O
TCMBANKIN003217		4-ethyl-Decane	CCCCCCC(CC)CCC
TCMBANKIN003220		coniselin	COc1cc(C=CCOC(=O)Cc2cc(OC)c3c(c2)OCO3)cc2c1OCO2
TCMBANKIN003221		7,3′,4′-trihydroxy-3-benzyl-2H-chromene	Oc1ccc2c(c1)OCC(Cc1ccc(O)c(O)c1)=C2
TCMBANKIN003222		pyromeconic acid	O=c1ccocc1O
TCMBANKIN003224		gravelliferone nethyl ether	C=CC(C)(C)c1cc2cc(CC=C(C)C)c(OC)cc2oc1=O
TCMBANKIN003226	Arctium lappa	(-)-matairesinol	COc1cc(CC2COC(=O)C2Cc2ccc(O)c(OC)c2)ccc1O
TCMBANKIN003229		naphthoquinone iv	CC1(C)CCC2=C(O1)C(=O)c1c(O)cccc1C2=O
TCMBANKIN003232		neoabietic acid	CC(C)=C1C=C2CCC3C(C)(C(=O)O)CCCC3(C)C2CC1
TCMBANKIN003233		2-acetoxyacorenone	CC(=O)OC1CC(C)C2(CC=C(C)C(=O)C2)C1C(C)C
TCMBANKIN003235	Angelica dahurica	5-(2-hydroxy-3-methoxy-3-methylbutoxy)psoralen	COC(C)(C)C(O)COc1c2ccoc2cc2oc(=O)ccc12
TCMBANKIN003239		hinesol	CC1=CCCC(C)C12CCC(C(C)(C)O)C2
TCMBANKIN003247		betulafolientriol	CC(C)=CCCC(C)(O)C1CCC2(C)C1C(O)CC1C3(C)CCC(O)C(C)(C)C3CCC12C
TCMBANKIN003249		mussaendoside M	CC1c2cccc(O)c2C(O)=C2C(=O)C3(O)C(O)=C(C(N)=O)C(=O)C(N(C)C)C3C(O)C21.O
TCMBANKIN003253		4-methyl-2-hexanone	CCC(C)CC(C)=O
TCMBANKIN003256		Bakkenolide-Fa	C=C1COC(=O)C12CC1(C)C(C)CCC(OC(=O)C(C)=CC)C1C2OC(=O)CC(C)C
TCMBANKIN003259		2-debenzoyl-2-tigloyl-10-deacetylbaccatin iii	CC(=O)OC12COC1CC(O)C1(C)C(=O)C(O)C3=C(C)C(O)CC(O)(C(OC(=O)C=C(C)C)C21)C3(C)C
TCMBANKIN003260	Virgate wormwood herb	p-menth-3-en-8-ol	CC1CC=C(C(C)(C)O)CC1
TCMBANKIN003264		S-allylmercaptocys-teine	C=CCSCC(NS)C(=O)O
TCMBANKIN003265		portulal	CC1=CCCC2C(C=O)(C1)CC(C)C2(CO)CCC(=CCO)CO
TCMBANKIN003266		erysenegalensein g	CC1(C)C=Cc2c(c(CC3OC3(C)C)c3occ(-c4ccc(O)cc4)c(=O)c3c2O)O1
TCMBANKIN003267		aristoloterpenate i	COc1cccc2c1cc([N+](=O)[O-])c1c(C(=O)OC3C=C(C=O)CCC=C(C)CCC=C(C)C3)cc3c(c12)OCO3
TCMBANKIN003269		saponaretin	O=c1cc(-c2ccc(O)cc2)oc2cc(O)c(C3OC(CO)C(O)C(O)C3O)c([O-])c12
TCMBANKIN003277	Acute Common PeriIIa	(Z,E)-2-(3,5-Dihydroxyphenyl) ethenyl ester of 3-(3,4-dihydroxyphenyl)-2-propenoic acid	O=C(C=Cc1ccc(O)c(O)c1)OC=Cc1cc(O)cc(O)c1
TCMBANKIN003281	Alpinia officinarum	alpinoid E	CC(=O)Oc1ccc(C=CCOCC=Cc2ccc(OC(C)=O)cc2)cc1
TCMBANKIN003285	Xanthium sibiricum	3-O-caffeoylquinic acid, chlorogenic acid	O=C(C=Cc1ccc(O)c(O)c1)OC1CC(O)(C(=O)O)CC(O)C1O
TCMBANKIN003289		Isobutyryl chloride	CC(C)C(=O)Cl
TCMBANKIN003290		3,4-dihydroxy butyric acid	O=C(O)CC(O)CO
TCMBANKIN003291	Dalbergia	(2S)-6,7,4-trihydroxyflavan	Oc1ccc(C2CCc3cc(O)c(O)cc3O2)cc1
TCMBANKIN003292		Erect Periwinkle	CCC12CN3CCc4c([nH]c5ccccc45)C(C(=O)OC)(c4cc5c(cc4OC)N(C)C4C(O)(C(=O)OC)C(OC(C)=O)C6(CC)C=CCN7CCC54C76)CC(C3)C1O2.O=S(=O)(O)O
TCMBANKIN003293		lamiophlomioside a	COc1cc(C=CC(=O)OC2C(COC3OCC(O)(CO)C3O)OC(OCCc3ccc(O)c(OC)c3)C(O)C2OC2OC(C)C(O)C(O)C2O)ccc1O
TCMBANKIN003295		chloromaloside a	CC1CCC2(OC1)OC1CC3C4CCC5CC(OC6OC(CO)C(OC7OC(CO)C(O)C(OC8OCC(O)C(O)C8O)C7OC7OC(CO)C(O)C(O)C7O)C(O)C6O)CCC5(C)C4CC(=O)C3(C)C1C2C
TCMBANKIN003298		ganodermic acid T- Q	CC(=O)OC1CC(C(C)CCC=C(C)C(=O)O)C2(C)CC=C3C(=CCC4C(C)(C)C(=O)CCC34C)C12C
TCMBANKIN003300		galangin-3-methylether	COc1c(-c2ccccc2)oc2cc(O)cc(O)c2c1=O
TCMBANKIN003301	Punica granatum	Urolithin B	O=c1oc2cc(O)ccc2c2ccccc12
TCMBANKIN003302		tanshinonal	Cc1coc2c1C(=O)C(=O)c1c-2ccc2c1C=CCC2(C)C=O
TCMBANKIN003303		Tricine	O=C(O)CNC(CO)(CO)CO
TCMBANKIN003304		Elatine	CCN1CC2(COC(=O)c3ccccc3N3C(=O)CC(C)C3=O)CCC(OC)C34C5CC6C(OC)CC7(OCOC7(C(OC)C23)C14)C5C6OC
TCMBANKIN003306	Roasted Ginger	acetoxydihydro-[6]-paradol, methyl ether	CCCCCCCC(CCc1ccc(OC)c(OC)c1)OC(C)=O
TCMBANKIN003308		taiwanxan	C=C1C(O)CCC2(C)C(OC(C)=O)C(OC(C)=O)C3=C(C)CC(OC(=O)C(C)CC)C(C(OC(C)=O)C12)C3(C)C
TCMBANKIN003318	Angelica dahurica	oxypeucedanin hydrate 3-butyl ether	*C(C)(C)C(O)COc1c2ccoc2cc2oc(=O)ccc12
TCMBANKIN003320		5-methoxy-6,7-methylenedioxyflavone	COc1c2c(cc3oc(-c4ccccc4)cc(=O)c13)OCO2
TCMBANKIN003321		sonchuside C	CC1=C2C3OC(=O)C(C)C3CCC2(C)CCC1OC1OC(CO)C(O)C(O)C1O
TCMBANKIN003322		taibaienoside v	CCCCCCCCCCOC(=O)C1OC(OC2CCC3(C)C(CCC4(C)C3CC=C3C5CC(C)(C)CCC5(C(=O)OC5OC(CO)C(O)C(O)C5O)CCC34C)C2(C)C)C(O)C(O)C1O
TCMBANKIN003324	Cortex Lycii	trans-N-feruloyloctopamine	COc1ccc(C=CC(=O)NCC(O)c2ccc(O)cc2)cc1O
TCMBANKIN003325	Sargentodoxa cuneata	tyrosol	OCCc1ccc(O)cc1
TCMBANKIN003330		10-deacetyl-10-oxobaccatin v	CC(=O)OC12COC1CC(O)C1(C)C(=O)C(=O)C3=C(C)C(O)CC(O)(C(OC(=O)c4ccccc4)C21)C3(C)C
TCMBANKIN003336		siraitic acid C	CC(=CCCC(C)C1CCC2(C)C3CCC4=C(C)C(=O)CCC4C3C(=O)CC12C)C(=O)O
TCMBANKIN003339		commelinin	O=C(O)CC(=S)OCC1OC(Oc2cc(O)cc3[o+]c(-c4cc(O)c(O)c(O)c4)c(OC4OC(COC(=O)C=Cc5ccc(O)cc5)C(O)C(O)C4O)cc23)C(O)C(O)C1O
TCMBANKIN003341		NORBORNANE	C1CC2CCC1C2
TCMBANKIN003342		(+)-Catechin-pentaacetate	CC(=O)Oc1cc(OC(C)=O)c2c(c1)OC(c1ccc(OC(C)=O)c(OC(C)=O)c1)C(OC(C)=O)C2
TCMBANKIN003343		Scabroside L	CC(CO)C1=C2C3CC(O)C(COC(=O)c4ccccc4)=CC(O)C3(C)CCC2(CO)CC1
TCMBANKIN003348		polyphyllin II	CC1CCC2(OC1)OC1CC3C4CC=C5CC(OC6OC(CO)C(OC7OC(CO)C(O)C7O)C(OC7OC(C)C(O)C(O)C7O)C6O)CCC5(C)C4CCC3(C)C1C2C
TCMBANKIN003350		glaucoside C	COC1CC(OC2C(O)CC(OC3C(C)OC(OC4CC5=CCC6C(=O)OC7COC8(C)OC=C(CCC6C5(C)CC4O)C78)CC3OC)OC2C)OC(C)C1O
TCMBANKIN003352		Apocarotenal	CC(C=O)=CC=CC(C)=CC=CC=C(C)C=CC=C(C)C=CC1=C(C)CCCC1(C)C
TCMBANKIN003361		1-(dimethylamino)-2-methyl-2-propanol	CN(C)CC(C)(C)O
TCMBANKIN003362		cephaeline	CCC1CN2CCc3cc(OC)c(OC)cc3C2CC1CC1NCCc2cc(O)c(OC)cc21
TCMBANKIN003364	Ternate Pinellia	Himigentisic acid	O=C(O)Cc1cc(O)ccc1O
TCMBANKIN003368		6-Methylhept-5en-2-one	CCCC=CC(=O)CC
TCMBANKIN003369	Cuscuta chinensis	9a-Hydroxy-d-sesamin	OC1OC(c2ccc3c(c2)OCO3)C2COC(c3ccc4c(c3)OCO4)C12
TCMBANKIN003371		8-Methoxyiso-decarine	COc1ccc2c(c(OC)nc3c4cc5c(cc4ccc23)OCO5)c1O
TCMBANKIN003377		11ɑ,13-dihydrozaluzanin-C	C=C1CCC2C(C)C(=O)OC2C2C(=C)C(OC3OC(CO)C(O)C(O)C3O)CC12
TCMBANKIN003380		2E,4E-tetradecadienoic acid	CCCCCCCCCC=CC=CC(=O)O
TCMBANKIN003381		tohogenol	CC12CCC3C(C)(C)C(O)CCC3(C)C1CCC1C(O)(CCC3C(C)(C)C(O)CCC13C)C2
TCMBANKIN003382		dalbergin	COc1cc2oc(=O)cc(-c3ccccc3)c2cc1O
TCMBANKIN003383		racemoside	CC1CCC2(OC1)OC1CC3C4CCC5CC(OC6OC(COC7OC(CO)C(O)C(O)C7O)C(OC7OC(COC8OC(C)C(O)C(O)C8O)C(O)C(O)C7O)C(O)C6O)CCC5(C)C4CCC3(C)C1C2C
TCMBANKIN003384		plumb	CCN(CC)CC(=O)Nc1c(C)cccc1C
TCMBANKIN003385		ancistrobertsonine D	COc1c(-c2c(C)cc(OC)c3c(OC)cccc23)c(O)cc2c1C(C)NC(C)C2
TCMBANKIN003389		nalidixic acid	CCn1cc(C(=O)O)c(=O)c2ccc(C)nc21
TCMBANKIN003390		1-cinnamoylmelianolone	CC(=O)C1C2(CO)C(OC(=O)C=Cc3ccccc3)CC(O)C3(C)COC(C32)C(O)C1(C)C12OC1(C)C1CC2OC2OC=CC21O
TCMBANKIN003393		Aspafilioside A	CC1CCC2(OC1)OC1CC3C4CCC5CC(OC6OC(CO)C(OC7OCC(O)C(O)C7O)C(O)C6O)CCC5(C)C4CCC3(C)C1C2C
TCMBANKIN003394		epiacorone	CC1CCC2(CC1=O)C(C)CC(=O)C2C(C)C
TCMBANKIN003400		rhamnazin-3-glucoside	COc1cc(O)c2c(=O)c(OC3OC(CO)C(O)C(O)C3O)c(-c3ccc(O)c(OC)c3)oc2c1
TCMBANKIN003403	Dalbergia	R-latifolin	C=CC(C1=CC(O)C(OC)=CC1OC)c1ccccc1O
TCMBANKIN003406		3,4-dioxymethylene-5-methoxy-1-(1-oxo-propyl)benzene	CCC(=O)c1cc(OC)c2c(c1)OCO2
TCMBANKIN003409		Proglobeflowery acid	COc1cc(C(=O)O)cc(CC=C(C)C)c1O
TCMBANKIN003410		Isocoumarin	O=c1occc2ccccc12
TCMBANKIN003412		19-nordehydro-4(18)-abietene	C=C1CCCC2(C)c3ccc(C(C)C)cc3CCC12
TCMBANKIN003414	Prunus mume (Sieb.) Sieb. et Zucc.	2-hydroxy-1-[(7-hydroxy-2-oxo-2H-chromen-6-yl)methyl]-2-methylpropyl-(2Z)-3-methyl-but-e-enoateprunate	CC=C(C)C(=O)OC(Cc1cc2c(cc1O)OC(=O)CC2)C(C)(C)O
TCMBANKIN003421		4-(hydroxymethyl)-2-pyrrolidinecarboxylic acid	O=C(O)C1CC(CO)CN1
TCMBANKIN003424		Dauricine (8CI)	COc1cc2c(cc1OC)C(Cc1ccc(Oc3cc(CC4c5cc(OC)c(OC)cc5CCN4C)ccc3O)cc1)N(C)CC2
TCMBANKIN003425	Black Pepper	piperettine III	O=C(C=CC=CC=Cc1ccc2c(c1)OCO2)N1CCCCC1
TCMBANKIN003428		marioside	COC(=O)CC1CC(OC2OC(CO)C(O)C(O)C2O)C2(C)CCC(C(=O)OC)=CCC12
TCMBANKIN003431		2,7-dihydroxy-8-methoxy-3,6-diundecyldibenzo-furan-1,4-dione	CCCCCCCCCCCC1=C(O)C(=O)c2c(oc3c(CCCCCCCCCCC)c(O)c(OC)cc23)C1=O
TCMBANKIN003432		(4S,6R)一6一Hydroxy-PIPeritone	CC1=CC(=O)C(C(C)C)CC1O
TCMBANKIN003433		racemosicacid	CC(=CC(=O)O)c1c(O)c(C2OC(CO)C(O)C(O)C2O)c2c(c1O)C1OC(CO)C(O)C(O)C1O2
TCMBANKIN003437		piscidone	COc1cc(O)c(O)c(CC=C(C)C)c1-c1coc2cc(O)cc(O)c2c1=O
TCMBANKIN003438	Sharpleaf Gambirplant	Methyl 6-O-galloy-beta-D-glucopyranoside	COC1OC(COC(=O)c2cc(O)c(O)c(O)c2)C(O)C(O)C1O
TCMBANKIN003442	Curcuma	(3S)-1-(3,4-Dihydroxyphenyl)-7-(4-hydroxyphenyl)-(6E)-6-hepten-3-ol	Oc1ccc(C=CCCC(O)CCc2ccc(O)c(O)c2)cc1
TCMBANKIN003443		usaramine	CC=C1CC(C)C(O)(CO)C(=O)OCC2=CCN3CCC(OC1=O)C23
TCMBANKIN003446		ribalinium	COc1c2c([n+](C)c3ccc(O)cc13)OC(C(C)(C)O)C2
TCMBANKIN003447		cerberoside	COC1C(O)C(C)OC(OC2CCC3(C)C(CCC4C3CCC3(C)C(C5=CC(=O)OC5)CCC43O)C2)C1OC1OC(COC2OC(CO)C(O)C(O)C2O)C(O)C(O)C1O
TCMBANKIN003448	Pricklyash peel	2,6-dimethylheptanal	CC(C)CCCC(C)C=O
TCMBANKIN003451		DGN	NC(=O)CCC(N)C(=O)O
TCMBANKIN003452		(2E,4E)-3,7-Dimethyl-2,4-octadiene	CC=C(C)C=CCC(C)C
TCMBANKIN003456		lysolecithin	CCCCCCCCCCCCCCCC(=O)OCC(O)COP(=O)([O-])OCC[N+](C)(C)C
TCMBANKIN003457		mucicacid 1,4-lactone 3,5-di-o-gallate	O=C(OC(C(=O)O)C1OC(=O)C(O)C1OC(=O)c1cc(O)c(O)c(O)c1)c1cc(O)c(O)c(O)c1
TCMBANKIN003461		szechenyine	CCOC12C(O)C(OC)C3(O)CC(C1C3OC(=O)c1ccccc1)C13C(OC)CC(OC(C)=O)C4(COC)CN(CC)C1C2C(OC)C43
TCMBANKIN003464		ribose	OC1COC(O)C(O)C1O
TCMBANKIN003466	Ephedra Root	(1R,2S)-ephedrine	CNC(C)C(O)c1ccccc1
TCMBANKIN003467		rivularine	CC=C(C)C(=O)OC1CCN2CC=C(CO)C12
TCMBANKIN003468		zizyberenalicacid	C=C(C)C1CCC2(C(=O)O)CCC3(C)C(CCC4C5(C)C(C=O)=CC(C)(C)C5CCC43C)C12
TCMBANKIN003470		lumbritin	COc1cc2c(cc1O)C1(Cc3ccc4c(c3C1O)OCO4)N(C)CC2
TCMBANKIN003474		japoangelol D	C=CC(C#CC#CC(O)C=CCCCCCCC)OC(C)(C)C(O)COc1c2ccoc2cc2oc(=O)ccc12
TCMBANKIN003475		lythramine	COc1ccc2cc1-c1cc(ccc1O)CCC1CC3CCCC(CC(OC(C)=O)CC2)N3CO1
TCMBANKIN003476	Amomum tsao-ko Crevost	isotsaokoin	O=CC1=CCC(O)C2CCCC12
TCMBANKIN003482		2-Methyl-6-methylene-2-octene	C=C(CC)CCC=C(C)C
TCMBANKIN003484		taxol b	CC=C(C)C(=O)NC(c1ccccc1)C(O)C(=O)OC1CC2(O)C(OC(=O)c3ccccc3)C3C4(OC(C)=O)COC4CC(O)C3(C)C(=O)C(OC(C)=O)C(=C1C)C2(C)C
TCMBANKIN003486		Triptofordin C2	CC(=O)OC1C(O)CC(C)(O)C23OC(C)(C)C(C(OC(=O)c4ccccc4)C(OC(=O)c4ccccc4)C12C)C3OC(C)=O
TCMBANKIN003488		Benzouracil	O=c1[nH]c(=O)c2ccccc2[nH]1
TCMBANKIN003489		5-hydroxy-4'-methoxy-2'',2''-dimethylpyrano-151(7,8:6'',5'')flavanone	COc1cc2c(c3c1C(=O)CC(c1ccc(O)cc1)O3)C=CC(C)(C)O2
TCMBANKIN003492		WILFORNINE I	CC(=O)OCC12C(OC(C)=O)C(OC(C)=O)C3C(OC(=O)c4ccccc4)C14OC3(C)COC(=O)c1cnccc1C(C)C(C)(O)C(=O)OC(C(OC(=O)c1ccccc1)C2OC(C)=O)C4(C)O
TCMBANKIN003503		utendin	CC(O)C1(O)CCC2(O)C3CC=C4CC(O)CCC4(C)C3CC(O)C12C
TCMBANKIN003505		alpha-toxicarol	COc1cc2c(cc1OC)C1C(=O)c3c(O)cc4c(c3OC1CO2)C=CC(C)(C)O4
TCMBANKIN003506		Lactic acid ethyl ester!	CCOC(=O)C(C)O
TCMBANKIN003507		neodiospyrin	Cc1cc(O)c2c(c1)C(=O)C=C(c1c(C)cc(O)c3c1C(=O)C=CC3=O)C2=O
TCMBANKIN003508		Lethedoside A	COc1cc(OC2OC(CO)C(O)C(O)C2O)c2c(=O)cc(-c3ccc(OC)c(OC)c3)oc2c1
TCMBANKIN003509	Artemisia annua	(-)-beta-elemene	C=CC1(C)CCC(C(C)C)CC1C(=C)C
TCMBANKIN003512		leurocristine	CCC1(O)CC2CN(CCc3c([nH]c4ccccc34)C(C(=O)OC)(c3cc4c(cc3OC)N(C=O)C3C(O)(C(=O)OC)C(OC(C)=O)C5(CC)C=CCN6CCC43C65)C2)C1.O=S(=O)(O)O
TCMBANKIN003516		Isoheneicosane	CCCCCCCCCCCCCCCCCCC(C)C
TCMBANKIN003521		musaroside	COC1C(O)C(C)OC(OC2CCC3(C)C(CCC4C3C(=O)C(O)C3(C)C(C5=CC(=O)OC5)CCC43O)C2)C1O
TCMBANKIN003522		sojagol	CC1(C)CCc2c(ccc3c2oc2c4ccc(O)cc4oc(=O)c32)O1
TCMBANKIN003526		sarsaparilloside	CC(CCC1(O)OC2CC3C4CCC5CC(OC6OC(COC7OC(CO)C(O)C(O)C7O)C(OC7OC(C)C(O)C(O)C7O)C(O)C6OC6OC(CO)C(O)C(O)C6O)CCC5(C)C4CCC3(C)C2C1C)COC1OC(CO)C(O)C(O)C1O
TCMBANKIN003527		2,3,7-trimethyldecane	CCCC(C)CCCC(C)C(C)C
TCMBANKIN003529		isorhamnetin-3-O-neohesperidosid	COc1cc(-c2oc3cc(O)cc(O)c3c(=O)c2OC2OC(CO)C(O)C(O)C2OC2OC(C)C(O)C(O)C2O)ccc1O
TCMBANKIN003532		n-deacetylfinaconitine	CCN1CC2(OC(=O)c3ccccc3N)CCC(OC)C34C2CC(O)(C13)C1(O)CC(OC)C2CC4(O)C1(O)C2OC
TCMBANKIN003533		Methylselenocysteine	C[Se]CC(N)C(=O)O
TCMBANKIN003536		acerinol	CC1CC2OC3(OC2C(C)(C)O)C1C1(C)CCC2=C(CCC4C5(CCC(O5)C4(C)C)C2)C1(C)C3O
TCMBANKIN003537	Houttuynia cordata	ethyl-pyrazine	CCc1cnccn1
TCMBANKIN003540		valoneic acid dilactone	O=C(O)c1cc(O)c(O)c(O)c1Oc1cc2c(=O)oc3c(O)c(O)cc4c(=O)oc(c1O)c2c34
TCMBANKIN003541	TING LI ZI	(3-methylthio) propyl glucosinolate	CSCCCC(=NOS(=O)(=O)[O-])SC1OC(CO)C(O)C(O)C1O
TCMBANKIN003542		oleanderol	C=C(C)C1CCC2(CO)CCC3(CO)C(=CCC4C5(C)CCC(O)C(C)(C)C5CCC43C)C12
TCMBANKIN003543		linalyl anthranilate	C=CC(C)(CCC=C(C)C)OC(=O)c1ccccc1N
TCMBANKIN003545		(1r,4s,6s)-6-hydroxycamphorβ-d-apiofura-nosyl-(1→6)-β-d-glucopyranoside	CC1(C)C2CC(=O)C1(C)C(OC1OC(COC3OCC(O)(CO)C3O)C(O)C(O)C1O)C2
TCMBANKIN003546		2-caraneol	CC1CCC2C(C1O)C2(C)C
TCMBANKIN003555		4-stearylmorpholine	CCCCCCCCCCCCCCCCCCN1CCOCC1
TCMBANKIN003557	Angelica sinensis	(Z)-beta-ocimene	C=CC(C)=CCC=C(C)C
TCMBANKIN003560	CHEN XIANG	6-hydroxy-2-[2-(4'-methoxylphenyl)rthyl]chromone	COc1ccc(CCc2cc(=O)c3cc(O)ccc3o2)cc1
TCMBANKIN003562		1-kestose	OCC1OC(OC2(COC3(CO)OC(CO)C(O)C3O)OC(CO)C(O)C2O)C(O)C(O)C1O
TCMBANKIN003564		7,8-epoxy-8-epi-loganicacid	CC12OC1CC1C(C(=O)O)=COC(OC3OC(CO)C(O)C(O)C3O)C12
TCMBANKIN003566		tetrahydrocannabivarin	CCCc1cc(O)c2c(c1)OC(C)(C)C1CCC(C)=CC21
TCMBANKIN003568		aralia-saponin ix	CC1CCC2(C(=O)O)CCC3(C)C(=CCC4C5(C)CCC(OC6OCC(O)C(OC7OC(CO)C(O)C(O)C7O)C6OC6OCC(O)C(O)C6O)C(C)(C)C5CCC43C)C2C1C
TCMBANKIN003569		japoangelol C	C=CC(O)C#CC#CC(C=CCCCCCCC)OC(C)(C)C(O)COc1c2ccoc2cc2oc(=O)ccc12
TCMBANKIN003571		MAL	OCC1OC(OC2C(CO)OC(O)C(O)C2O)C(O)C(O)C1O
TCMBANKIN003572	Asarum sagittarioides	2-(4''-hydroxybenzyl)-3-(3'-hydroxyphenethyl)-5-methoxycyclohexa-2,5-diene-1,4-dione	COC1=CC(=O)C(Cc2ccc(O)cc2)=C(CCc2cccc(O)c2)C1=O
TCMBANKIN003573	SU MU	phanginin I	COC(=O)C1(C)CCCC2(C=O)C3Cc4occc4C(C)C3CCC12
TCMBANKIN003574		rhazine	CC=C1CN2C3CC1C(CO)(C(=O)OC)C2CC1c2ccccc2NC13
TCMBANKIN003576		2-isopropyl-4-methylhex-2-enal	CCC(C)C=C(C=O)C(C)C
TCMBANKIN003578		beta-hederin	CC1OC(OC2C(OC3CCC4(C)C(CCC5(C)C4CC=C4C6CC(C)(C)CCC6(C(=O)O)CCC45C)C3(C)C)OCC(O)C2O)C(O)C(O)C1O
TCMBANKIN003580		koumine	C=CC12CN(C)C3CC14C(=Nc1ccccc14)C1CC2C3CO1
TCMBANKIN003584		rubixanthin	CC(C)=CCCC(C)=CC=CC(C)=CC=CC(C)=CC=CC=C(C)C=CC=C(C)C=CC1=C(C)CC(O)CC1(C)C
TCMBANKIN003585		asterinin a	CCC(NC(=O)CC(NC(=O)C(CO)NC(=O)C(NC(=O)c1ccc[nH]1)C(C)O)c1ccccc1)C(=O)O
TCMBANKIN003591		Octyl butyrate	CCCCCCCCOC(=O)CCC
TCMBANKIN003597		7'-(4'-hydroxy,3'-methoxyphenyl)-n-[(4-butyl-phenyl)ethyl]propenamide	CCCCc1ccc(CCNC(=O)C=Cc2ccc(O)c(OC)c2)cc1
TCMBANKIN003598		dihydrovalepotriate	CC(=O)OC1CC2C(COC(=O)CC(C)C)=COC(OC(=O)CC(C)C)C2C12CO2
TCMBANKIN003599		heptacosyl heptacosanate	CCCCCCCCCCCCCCCCCCCCCCCCCCCOC(=O)CCCCCCCCCCCCCCCCCCCCCCCCCC
TCMBANKIN003600		NSC-93674	COc1cc2c3cc1Oc1c(O)c(OC)cc4c1C(Cc1ccc(cc1)Oc1cc(ccc1O)CC3N(C)CC2)N(C)CC4
TCMBANKIN003602	Wild ginger (xi xin)	(-)-asarinin	c1cc2c(cc1C1OCC3C(c4ccc5c(c4)OCO5)OCC13)OCO2
TCMBANKIN003603	Curculigo orchioides	orchioside A	COc1ccc(O)c(OC)c1C(=O)OCc1ccccc1OC1OC(CO)C(O)C(O)C1O
TCMBANKIN003604		ar-todomatuic acid	CC(C)CC(=O)CC(C)c1ccc(C(=O)O)cc1
TCMBANKIN003606	Alpinia officinarum	(4E)-1,5-bis(4-hydroxyphenyl)-2-(hydroxymethyl)-4-penten-1-ol	OCC(CC=Cc1ccc(O)cc1)C(O)c1ccc(O)cc1
TCMBANKIN003608		serpentine	COC(=O)C1=COC(C)C2C[n+]3ccc4c([nH]c5ccccc54)c3CC12
TCMBANKIN003612	Alpinia officinarum	(5S)-7-(4-hydroxy-phenyl)-5-methoxy-1-phenylheptan-3-one	COC(CCc1ccc(O)cc1)CC(=O)CCc1ccccc1
TCMBANKIN003614		5-[(Z)-2-(3,4-dihydroxyphenyl)vinyl]resorcinol	Oc1cc(O)cc(C=Cc2ccc(O)c(O)c2)c1
TCMBANKIN003619		2-[(2S)-7-oxo-2,3-dihydrofuro[4,5-g]chromen-2-yl]propan-2-yl (E)-2-methylbut-2-enoate	CC=C(C)C(=O)OC(C)(C)C1Cc2cc3ccc(=O)oc3cc2O1
TCMBANKIN003624		plaunol b	C=C1CC2OC(=O)C3=CCCC(C14CC(c1ccoc1)OC4=O)C32CO
TCMBANKIN003626		2-Methyl-4-(2,6,6-trimethylcyclohex-1-enyl)but-2-en-1-ol	CC(=CCC1=C(C)CCCC1(C)C)CO
TCMBANKIN003629		2,3,5- three methyl-6-Ethylpyrazine	CCc1nc(C)c(C)nc1C
TCMBANKIN003632		1-o-methyl-3,5-o-dicaffeoyl quinic acid methyl ester	CCOC(=O)C1(O)CC(O)C(OC(=O)C=Cc2ccc(O)c(O)c2)C(OC(=O)C=Cc2ccc(O)c(O)c2)C1
TCMBANKIN003636	Angelica sinensis	2,4-dihydrophthalic anhydride	O=C1OC(=O)C2CCCC=C12
TCMBANKIN003639		(Ethylanthranilate)Benzene,1-methyl-4-(1-methylethylidene)	CCNc1ccccc1C(=O)OCC
TCMBANKIN003645		rutundanonicacid	COCOC1CC(=O)C2CC(CO[Si](C(C)C)(C(C)C)C(C)C)(OC(=O)C23CC(OCc2ccccc2)=CC3=O)C1OC
TCMBANKIN003648	MO YAO	rel-3R-methoxy-4Sfuranogermacra-1E,10(15)-dien-6-one	C=C1C=CC(OC)C(C)CC(=O)c2c(C)coc2C1
TCMBANKIN003651		linalool propanoate	C=CC(C)(CCCC(=C)C)OC(=O)CCC
TCMBANKIN003653		polyporic acid	O=C1C(O)=C(c2ccccc2)C(=O)C(O)=C1c1ccccc1
TCMBANKIN003654		Neryl butyrate	CCCC(=O)OCC=C(C)CCC=C(C)C
TCMBANKIN003657		WLN: QR DG	Oc1ccc(Cl)cc1
TCMBANKIN003661		3-Tridecyne	CCC#CCCCCCCCCC
TCMBANKIN003662	Magnolia officinalis	magnaldehyde	C=CCc1ccc(O)c(-c2cc(C=O)ccc2O)c1
TCMBANKIN003663		7-deacetyl-7-benzoyltaxchinin i	CC(=O)OC1CC2(C(C)(C)O)C(=C1C)C(O)C(OC(=O)c1ccccc1)C1(C)C(OC(=O)c3ccccc3)CC3OCC3(OC(C)=O)C1C2OC(=O)c1ccccc1
TCMBANKIN003664		lyciumamide A	COc1cc(C=CC(=O)NCCc2ccc(Oc3ccc(CCNC(=O)C=Cc4ccc(O)c(OC)c4)cc3)cc2)ccc1O
TCMBANKIN003665		evoden	O=C(c1ccc(OCCN2CCCCC2)cc1)c1c(-c2ccc(O)cc2)sc2cc(O)ccc12
TCMBANKIN003666		comosimine	COC1C=CC23OC2CC2CCCc4cc5c(cc4C23C1)OCO5
TCMBANKIN003669		(2r,3r)-(+)-4',5,7-trimeth oxydihydroflavonol	COc1ccc(C2Oc3cc(OC)cc(OC)c3C(=O)C2O)cc1
TCMBANKIN003671	Officinal Mangolia	1-(4-Hydroxy-3-methoxyphenyl-2-[4-(omega-hydroxypropyl)-2-methoxyphenoxy]-propane-1,3-diol	COc1cc(C(O)C(CO)Oc2ccc(CCCO)cc2OC)ccc1O
TCMBANKIN003676	XIE BAI	methyl propyl trisulfide	CCCSSSC
TCMBANKIN003679		acetylsoyasaponin a2	CC(=O)OCC1OC(OC2C(O)COC(OC3C(O)C(C)(C)CC4C5=CCC6C7(C)CCC(OC8OC(C(=O)O)C(O)C(O)C8OC8OC(CO)C(O)C(O)C8O)C(C)(CO)C7CCC6(C)C5(C)CCC43C)C2O)C(OC(C)=O)C(OC(C)=O)C1OC(C)=O
TCMBANKIN003682		isoartocarpesin	CC(C)C=Cc1c(O)cc2oc(-c3ccc(O)cc3O)cc(=O)c2c1O
TCMBANKIN003684		2-hydroxymaackiain	Oc1cc2c(cc1O)C1Oc3cc4c(cc3C1CO2)OCO4
TCMBANKIN003690		terrestriamide	COc1cc(C=CC(=O)NCC(=O)c2ccc(O)cc2)ccc1O
TCMBANKIN003692		(?)-spectaline	CC(=O)CCCCCCCCCCCCC1CCC(O)C(C)N1
TCMBANKIN003693		Eicosane, 10-methyl	CCCCCCCCCCC(C)CCCCCCCCC
TCMBANKIN003695		arecatannin b1	Oc1cc(O)c2c(c1)OC(c1ccc(O)c(O)c1)C(O)C2c1c(O)cc(O)c2c1OC(c1ccc(O)c(O)c1)C(O)C2c1c(O)cc2c(c1O)CC(O)C(c1ccc(O)c(O)c1)O2
TCMBANKIN003698		anserine	Cn1cncc1CC(NC(=O)CCN)C(=O)O
TCMBANKIN003699		taraxacoside	O=C1CC(OC2OC(CO)C(OC(=O)Cc3ccc(O)cc3)C(O)C2O)CO1
TCMBANKIN003701		lantaiursolic acid	CC(C)CC(=O)OC1CCC2(C)C(CCC3(C)C2CC=C2C4C(C(=O)O)(CCC(C)C4(C)O)CCC23C)C1(C)C
TCMBANKIN003706		2,6,2',6'-tetramethoxy-4,4'-bis(2,3-epoxy-1-hydroxypropyl)biphenyl	COc1cc(C(O)C2CO2)cc(OC)c1-c1c(OC)cc(C(O)C2CO2)cc1OC
TCMBANKIN003710		3,3-Dimethylpentane	CCC(C)(C)CC
TCMBANKIN003711		myricanol gentiobioside	COc1c2cc(c(OC3OC(COC4OC(CO)C(O)C(O)C4O)C(O)C(O)C3O)c1OC)CCCCC(O)CCc1ccc(O)c-2c1
TCMBANKIN003713		nepetalic acid	CC(C=O)C1CCC(C)C1C(=O)O
TCMBANKIN003714		(5S)-5-[(1R)-1,5-dimethylhex-4-enyl]-2-methylcyclohexa-1,3-diene	CC(C)=CCCC(C)C1C=CC(C)=CC1
TCMBANKIN003723	YUE JI HUA	Isoeugenol	CC=Cc1ccc(O)c(OC)c1
TCMBANKIN003724	DoubIeteeth Pubescent AngeIica	1-Isopropyl-4-methylene-7-methyl-1,2,3,4,4a,5,6,8a-octahydronaphthalene	C=C1CCC(C(C)C)C2C=C(C)CCC12
TCMBANKIN003728		lathodoratin	CCc1coc2cc(O)cc(O)c2c1=O
TCMBANKIN003730		threo-(7s,8r)-1-(4-hydroxyphenyl)-2-[4-(e)-pro-penylphenoxy]-propan-1-ol	CC=Cc1ccc(OC(C)C(O)c2ccc(O)cc2)cc1
TCMBANKIN003731		picrasidine i	C=Cc1ncc(OC)c2c1[nH]c1c(O)cccc12
TCMBANKIN003734		oxidase	NC(CCCCNC1=CC(=O)C(=O)C=C1CC(N)C(=O)O)C(=O)O
TCMBANKIN003738		nauclefiline	CC=C1COC=C2C(=O)N3CCc4c([nH]c5ccccc45)C3CC12
TCMBANKIN003739		1,4-heptadiene	C=CCC=CCC
TCMBANKIN003740		hayatine	COc1cc2c3cc1Oc1cc(ccc1O)CC1c4c(cc(OC)c(O)c4Oc4ccc(cc4)CC3N(C)CC2)CCN1C
TCMBANKIN003741		5(1H)-azulenone, 2,4,6,7,8,8a-hexahydro-3,8-dim ethyl-4-(1-m ethylethylidene)-,(8S-cis)-	CC(C)=C1C(=O)CCC(C)C2CCC(C)=C12
TCMBANKIN003742		C09747	CC1=CC2OC3C(O)CC(C)(C34CO4)C2(CO)C(O)C1=O
TCMBANKIN003744	Angelica sinensis	4,5 dihydro-1,3-isobenzofuranon	O=C1OC(=O)C2=C1C=CCC2
TCMBANKIN003748	Yellow Oleander	S-Petasin	C=C(C)C1CC2(C)C(=CC1=O)CCC(OC(=O)C=CSC)C2C
TCMBANKIN003750		Quercetin-3-rhamnoside-7-glucoside	CC1OC(Oc2c(-c3ccc(O)c(O)c3)oc3cc(OC4OC(CO)C(O)C(O)C4O)cc(O)c3c2=O)C(O)C(O)C1O
TCMBANKIN003753		16-methoxystrychnine	COC12CC3C4=CCOC5CC(=O)N6c7ccccc7C1(CCN2C4)C6C53
TCMBANKIN003756		Methyl allyl sulfide	C=CCSC
TCMBANKIN003760		taccalonolide k	CC(=O)OC1C(OC(C)=O)C2(C)C(C(O)C3C2C(C)C=C2OC(=O)C(C)(O)C23C)C2C(=O)C(O)C3(O)CC4OC4C(OC(C)=O)C3(C)C12
TCMBANKIN003761	Sanda lwood	Teresautalic acid	CC1(C(=O)O)C2CC3C(C2)C31C
TCMBANKIN003762	Roasted Ginger	methyl 5-acetoxy-[6]-gingerdiol	CCCCCC(CC(O)CCc1ccc(OC)c(OC)c1)OC(C)=O
TCMBANKIN003765		Vilmorrianine C	CCN1CC2(COC)CCC(OC)C34C5CC6C(OC)CC(OC(C)=O)(C5C6OC(=O)c5ccc(OC)cc5)C(C(OC)C23)C14
TCMBANKIN003767		decenoic acid	CCCCCCCC=CC(=O)O
TCMBANKIN003773	AI YE	ethanol	CCO
TCMBANKIN003774		marchantin j	COC1Cc2cccc(c2)Oc2c(ccc(O)c2O)CCc2ccc(cc2)Oc2cc1cc(O)c2O
TCMBANKIN003778	Herba Ephedrae	(+)-methylpseudoephedrine	CC(C(O)c1ccccc1)N(C)C
TCMBANKIN003780		iodo tyrosine	O=C(O)C(Cc1ccc(O)cc1)NI
TCMBANKIN003781		santenone alcohol	CC1C2CCC1(C)C(O)C2
TCMBANKIN003782	Saposhnikovia divaricata	divaricataester B	C=C1C=C(C(=O)OCC)Oc2cc3c(c(OC)c21)CC(C(C)(C)O)O3
TCMBANKIN003783		3,4-seco-20(29)-lupen-3-oicacid	C=C(C)C1CCC2(C)CCC3(C)C(CCC4C(C)(CCC(=O)O)C(C(C)C)CCC43C)C12
TCMBANKIN003784		4-gingesulfonicacid	CCCC(CC(=O)CCc1ccc(O)c(OC)c1)S(=O)(=O)O
TCMBANKIN003786		masutakicacid a	CCCCCC#CC(O)C(O)C(=O)O
TCMBANKIN003794		7,8-dihydroxy-isobutyryl-thymol	CC(C)C(=O)OCC(C)(O)c1ccc(CO)cc1O
TCMBANKIN003801		shinjulactone d	CC1CC(O)C(O)C2(C)C1CC1OC(=O)CC3C(C)C(O)C4(O)OCC13C42
TCMBANKIN003804		Adiantone	CC(=O)C1CCC2(C)C1CCC1(C)C2CCC2C3(C)CCCC(C)(C)C3CCC21C
TCMBANKIN003805		TDA	Cc1ccc(N)cc1N
TCMBANKIN003807		gallic acid 3- o -(6-galloylglucoside)	O=C(O)c1cc(O)c(O)c(OC2OC(COC(=O)c3cc(O)c(O)c(O)c3)C(O)C(O)C2O)c1
TCMBANKIN003813		2-methyl-pyrrolidine	CC1CCCN1
TCMBANKIN003816		gorlicacid	O=C(O)CCCCC=CCCCCCCC1C=CCC1
TCMBANKIN003817	XIANG YUAN	citronellol	CC(C)=CCCC(C)CCO
TCMBANKIN003818		3-cyclohexen-1-ol	OC1CC=CCC1
TCMBANKIN003819		anemarrhenasaponin iii	CC1CCC2(OC1)OC1C(O)C3C4CCC5CC(OC6OC(CO)C(O)C(O)C6OC6OC(CO)C(O)C(O)C6O)CCC5(C)C4CCC3(C)C1C2C
TCMBANKIN003821		9-hydroxy-4-methoxypsoralen	COc1c2ccoc2c(O)c2oc(=O)ccc12
TCMBANKIN003822		sanggenol D	CC(C)=CCCC(C)=CCc1c(O)c(CC=C(C)C)cc(C2Oc3cc(O)cc(O)c3C(=O)C2O)c1O
TCMBANKIN003823		alistonitrine A	COC(=O)C1C2CC3N(C)C(N4CCC15c1ccccc1NC345)C21OC1C
TCMBANKIN003826		vicenin Ⅱ	O=c1cc(-c2ccc(O)cc2)oc2c(C3OC(CO)C(O)C(O)C3O)c(O)c(C3OCC(O)C(O)C3O)c(O)c12
TCMBANKIN003829		Pterosin F	Cc1cc2c(c(C)c1CCCl)C(=O)C(C)C2
TCMBANKIN003831	SU MU	pluchoic acid	COc1cc(O)ccc1C(=O)O
TCMBANKIN003835		poricoicacid h	C=C(CCC(C(=O)O)C1C(O)CC2(C)C3=C(CCC12C)C(C)(CCC(=O)O)C(C(=C)C)CC3)C(C)C
TCMBANKIN003836	SANG BAI PI	Steppogenin-4'-O-beta-D-glucosiade	O=C1CC(c2ccc(OC3OC(CO)C(O)C(O)C3O)cc2O)Oc2cc(O)cc(O)c21
TCMBANKIN003839		5-(4-chloro-3-hydroxy-1-butynyl)-2,2'-bithiophene	OC(C#Cc1ccc(-c2cccs2)s1)CCl
TCMBANKIN003842		cinnamoside	CC(=O)C=C=C1C(C)(C)CC(OC2OC(COC3OCC(O)(CO)C3O)C(O)C(O)C2O)CC1(C)O
TCMBANKIN003844		agaritine	NC(CCC(=O)NNc1ccc(CO)cc1)C(=O)O
TCMBANKIN003849	Euphorbia pekinensis Rupr	(-)-shikimic acid	O=C(O)C1=CC(O)C(O)C(O)C1
TCMBANKIN003850		(2,5-Dioxo-4-imidazolidinyl)carbamic acid	O=C(O)NC1NC(=O)NC1=O
TCMBANKIN003851	Salvia spp	d(+)-(3,4-Dihydroxyphenyl) lactic acid	O=C(O)C(O)Cc1ccc(O)c(O)c1
TCMBANKIN003854		dimethyllithospermate	COC(=O)C(Cc1ccc(O)c(O)c1)OC(=O)C=Cc1ccc(O)c2c1C(C(=O)OC)C(c1ccc(O)c(O)c1)O2
TCMBANKIN003855	Artemisia annua	3-caffeoyl-5-feruoyl-quinic acid	COc1cc(C=CC(=O)OC2CC(O)(C(=O)O)CC(OC(=O)C=Cc3ccc(O)c(O)c3)C2O)ccc1O
TCMBANKIN003857		5-methoxy-2-pentanone	COCCCC(C)=O
TCMBANKIN003858		eupaserrin	C=C1C(=O)OC2C=C(C)CC(O)C=C(C)CC(OC(=O)C(=CC)COC(C)=O)C12
TCMBANKIN003860		gemichalcone b	CC(=CCc1c(O)ccc(C(=O)C=Cc2ccc(O)cc2)c1O)COC(=O)C=Cc1ccc(O)cc1
TCMBANKIN003861		propapyriogeninA2	CC1(C)CC2C3=CC(O)C4C5(C)CCC(=O)C(C)(C)C5CCC4(C)C3(C)CCC2(C(=O)O)CC1=O
TCMBANKIN003862	Dendrobium nobile	methyl 3-carboxy-2carboxymethyl-2-hydroxypropanoate	COC(=O)C(O)(CC(=O)O)CC(=O)O
TCMBANKIN003865		glutinol	CC1(C)CCC2(C)CCC3(C)C4CC=C5C(CCC(O)C5(C)C)C4(C)CCC3(C)C2C1
TCMBANKIN003867		cis-Piplartine	COc1cc(C=CC(=O)N2CCC=CC2=O)cc(OC)c1OC
TCMBANKIN003870	Cordyceps sinensis	cordyceamides B	CC(=O)OCCC(NC(=O)C(Cc1ccc(O)cc1)NC(=O)c1ccccc1)c1ccc(O)cc1
TCMBANKIN003871		SRT	O=C(O)C(O)C(O)C(=O)O
TCMBANKIN003873		ranachrome 3	Nc1nc2ncc(CO)nc2c(=O)[nH]1
TCMBANKIN003877	Sanda lwood	Santal aldehyde	CC(C=O)=CCCC1(C)C2CC3C(C2)C31C
TCMBANKIN003878		5-Methoxymethyl furfural	COCc1ccc(C=O)o1
TCMBANKIN003879		Heptadecenoic acid	CCCCCCCCCCCCC=CC(=O)O
TCMBANKIN003881		ecliptalbine	Cc1cnc(C(C)C2CCC3C4CC=C5CC(O)CCC5(C)C4CCC23C)c(O)c1
TCMBANKIN003885		Sinapyl alcohol	COc1cc(C=CCO)cc(OC)c1O
TCMBANKIN003886		phenanthrone	O=C1Cc2ccccc2-c2ccccc21
TCMBANKIN003888	Morus alba	8-geranylapigenin	CC(C)=CCCC(C)=CCc1c(O)cc(O)c2c(=O)cc(-c3ccc(O)cc3)oc12
TCMBANKIN003891		23-isokuroyurinidine	CC1=C2CC3C(CC(O)C4CC(O)C(O)CC43C)C2CCC12OC1CC(C)CNC1C2C
TCMBANKIN003892		cis-5-Octen-1-ol	CCC=CCCCCO
TCMBANKIN003893		Sapindoside C	CC1OC(OC2C(OC3CCC4(C)C(CCC5(C)C4CC=C4C6CC(C)(C)CCC6(C(=O)O)CCC45C)C3(C)CO)OCC(O)C2O)C(O)C(OC2OCC(OC3OC(CO)C(O)C(O)C3O)C(O)C2O)C1O
TCMBANKIN003894		(-)-thebaine	COC1=CC=C2C3Cc4ccc(OC)c5c4C2(CCN3C)C1O5
TCMBANKIN003896		5α-hydroxy-4-epi-ilicicacid methyl ester	C=C(C(=O)OC)C1CCC2(C)CCCC(C)(O)C2(O)C1
TCMBANKIN003897		resveratrol(e)-dehydrodimer 11'-o-β-d-gluco-pyranoside	OCC1OC(Oc2cc(O)cc(C=Cc3ccc4c(c3)C(c3cc(O)cc(O)c3)C(c3ccc(O)cc3)O4)c2)C(O)C(O)C1O
TCMBANKIN003898		Cis-3-heptene	CCC=CCCC
TCMBANKIN003900		METHYL 8-NONYNOATE	C#CCCCCCCC(=O)OC
TCMBANKIN003901		2H-benz[e]indol-2-one,1,3,3a,4,5,9b-hexahydro-	O=C1CC2c3ccccc3CCC2N1
TCMBANKIN003903	BAI BU	stilbostemin J	COc1cc(O)cc(CCc2cc(O)ccc2OC)c1
TCMBANKIN003904		Ammiol	COc1c2occc2c(OC)c2c(=O)cc(CO)oc12
TCMBANKIN003905		(3R)-2,2,3-trimethyloxirane	CC1OC1(C)C
TCMBANKIN003909		3-o-α-l-rhamnopyranosyl(1→2)-β-d-galacto-pyranosyl(1→2)-6-o-methyl-β-d-glucurono-pyranosyl-soyasapogenol b-22-o-β-d-gluco-pyranoside	COC(=O)C1OC(OC2CCC3(C)C(CCC4(C)C3CC=C3C5CC(C)(C)CC(OC6OC(CO)C(O)C(O)C6O)C5(C)CCC34C)C2(C)CO)C(OC2OC(CO)C(O)C(O)C2OC2OC(C)C(O)C(O)C2O)C(O)C1O
TCMBANKIN003910		Heptylbenzene	CCCCCCCc1ccccc1
TCMBANKIN003912		amurine	COC1=CC23CCN(C)C(Cc4cc5c(cc42)OCO5)C3=CC1=O
TCMBANKIN003914		swainsonine n-oxide	[O-][N+]12CCCC(O)C1C(O)C(O)C2
TCMBANKIN003920	GAN SONG	isonardoperoxide	CC1CC(=O)C2=C1C(O)C1(C(C)C)CCC2(C)OO1
TCMBANKIN003921		cornigerine	COc1c2c(cc3c1-c1ccc(OC)c(=O)cc1C(NC(C)=O)CC3)OCO2
TCMBANKIN003925		oxirane,2-butyl-3-methyl	CCCCC1OC1C
TCMBANKIN003926		1-Undecyne	C#CCCCCCCCCC
TCMBANKIN003927		anemarans a, b, c, d	ClC=CCCl
TCMBANKIN003930		Chuanxiongol	CCCC=C1OCC(=O)c2cccc(O)c21
TCMBANKIN003931		7R,8R-8-hydroxy-4-isopropylidene-7-methylbicyclo[5.3.1]undec-1-ene	CC(C)=C1CC=C2CCC(O)C(C)(CC1)C2
TCMBANKIN003934		alisol a 24-acetate	CC(=O)OC(C(O)CC(C)C1=C2CC(O)C3C4(C)CCC(=O)C(C)(C)C4CCC3(C)C2(C)CC1)C(C)(C)O
TCMBANKIN003936		2-[4,5-dimethoxy-5-(3-phenyl-trans-allyl)cyclo-hexa-3,6-dien-2-on-1-ylmethyl]-5-hydroxy-6-methoxy-3-phenylbenzofuran	COC1=CC(=O)C(Cc2oc3cc(OC)c(O)cc3c2-c2ccccc2)=CC1(CC=Cc1ccccc1)OC
TCMBANKIN003937		Placcel M	O=C1CCCCCO1
TCMBANKIN003939		miraxanthin ii	O=C(O)CC(N=CC=C1C=C(C(=O)O)NC(C(=O)O)C1)C(=O)O
TCMBANKIN003941		EGENINE	CN1CCc2cc3c(cc2C1C1OC(O)c2c1ccc1c2OCO1)OCO3
TCMBANKIN003942		rhodexin b	CC(=O)OC1CC2(O)C3CCC4CC(OC5OC(C)C(O)C(O)C5O)CCC4(C)C3CCC2(C)C1C1=CC(=O)OC1
TCMBANKIN003943		rabdosiin	O=C(OC(Cc1ccc(O)c(O)c1)C(=O)O)C1=Cc2cc(O)c(O)cc2C(c2ccc(O)c(O)c2)C1C(=O)OC(Cc1ccc(O)c(O)c1)C(=O)O
TCMBANKIN003947		sanggenone C	CC(C)=CCC12Oc3cc(O)c(C4C=C(C)CC(c5ccc(O)cc5O)C4C(=O)c4ccc(O)cc4O)c(O)c3C(=O)C1(O)Oc1cc(O)ccc12
TCMBANKIN003950	Andrographis paniculata	skullcapflavone I 2'-glucoside	COc1cc(O)c2c(=O)cc(-c3ccccc3OC3OC(CO)C(O)C(O)C3O)oc2c1OC
TCMBANKIN003958		3β-[(α-l-arabinopyranosyl)oxy]-urs-11,13(18)-dien-28-oicacid β-d-glucopyranosyl ester	CC1CCC2(C(=O)OC3OC(CO)C(O)C(O)C3O)CCC3(C)C(=C2C1C)C=CC1C2(C)CCC(OC4OCC(O)C(O)C4O)C(C)(C)C2CCC13C
TCMBANKIN003963		2-(3,4-dihydroxyphenyl)-5-hydroxy-7-methoxy-3-[(2S,3R,4R,5R,6S)-3,4,5-trihydroxy-6-methyloxan-2-yl]oxychromen-4-one	COc1cc(O)c2c(=O)c(OC3OC(C)C(O)C(O)C3O)c(-c3ccc(O)c(O)c3)oc2c1
TCMBANKIN003964		platycogenic acid a	CC1(C)CCC2(C(=O)O)C(O)CC3(C)C(=CCC4C5(C)CC(O)C(O)C(CO)(C(=O)O)C5CCC43C)C2C1
TCMBANKIN003966		Hakkenolide-Fb	C=C1COC(=O)C12CC1(C)C(C)CCC(OC(=O)CC(C)C)C1C2OC(=O)C(C)=CC
TCMBANKIN003968		8,10-hentriacontanediol	CCCCCCCCCCCCCCCCCCCCCC(O)CC(O)CCCCCCC
TCMBANKIN003969		coumingine	CC1C(=CC(=O)OCCN(C)C)CCC2C1C(=O)CC1C(C)(C)C(OC(=O)CC(C)(C)O)CCC21C
TCMBANKIN003971		3α-trans-feruloyloxy-2α-hydroxyurs-12-en-28-oicacid	COc1cc(C=CC(=O)OC2C(O)CC3(C)C(CCC4(C)C3CC=C3C5C(C)C(C)CCC5(C(=O)O)CCC34C)C2(C)C)ccc1O
TCMBANKIN003972		alumina	O=[Al]O[Al]=O
TCMBANKIN003976		S-Atenolol	CC(C)NCC(O)COc1ccc(CC(N)=O)cc1
TCMBANKIN003978		comptonine	C=C1C(OC(=O)C(O)C(c2ccccc2)N(C)C)CC(OC(C)=O)C2(C)C1CC1CC(=O)C(C)=C(C(OC(C)=O)C2OC(C)=O)C1(C)C
TCMBANKIN003979		laciniatoside vi	CC=C(C=O)C1CC(OC)OC(O)C1C(=O)OC1CC2C(C(=O)OC)=COC(OC3OC(CO)C(O)C(O)C3O)C2C1C
TCMBANKIN003980		7-o-methyl leucopelargonidin-3-mono-glucofuranoside	COc1cc(O)c2c(c1)OC(c1ccc(O)cc1)C(OC1OC(C(O)CO)C(O)C1O)C2O
TCMBANKIN003984	Zingiber officinale	1-dehydrogingerdione	CCCCCC(=O)CC(=O)C=Cc1ccc(O)c(OC)c1
TCMBANKIN003986		3-Allylbenzothiazoliumbromide	C=CC[n+]1csc2ccccc21.[Br-]
TCMBANKIN003987		octanoate	CCCCCCCC(=O)[O-]
TCMBANKIN003991		3,9-Dodecadiyne	CCC#CCCCCC#CCC
TCMBANKIN003994		calliterpenone	CC1(C)C(=O)CCC2(C)C3CCC4CC3(CCC12)CC4(O)CO
TCMBANKIN003996		22,23-dihydrocucurbitacin E-2-O-D-glucoside	CC(=O)OC(C)(C)C=CC(=O)C(C)(O)C1C(O)CC2(C)C3CC=C4C(C=C(OC5OC(CO)C(O)C(O)C5O)C(=O)C4(C)C)C3(C)C(=O)CC12C
TCMBANKIN003997		manogenin	CC1CCC2(OC1)OC1CC3C4CCC5CC(O)C(O)CC5(C)C4CC(=O)C3(C)C1C2C
TCMBANKIN003998	Lonicera confuse	methylated dicaffeoylquinic acid	COC(=O)C1(O)CC(O)C(O)C(OC(=O)C=Cc2ccc(O)c(O)c2)C1
TCMBANKIN004002		Yibeinoside B	CC1CCC2C(C)C3CCC4C(CC5C4CC(=O)C4CC(OC6OC(CO)C(O)C(O)C6O)CCC45C)C3CN2C1
TCMBANKIN004003		tricyclen	C#CC1(O)CCC2C3CCc4cc(O)ccc4C3CCC21C.C#CC1(OC(C)=O)CCC2C3CCC4=CC(=NO)CCC4C3CCC21CC
TCMBANKIN004004		aralia-saponin v	CC1(C)CCC2(C(=O)OC3OC(CO)C(O)C(O)C3O)CCC3(C)C(=CCC4C5(C)CCC(OC6OC(CO)C(O)C(OC7OC(CO)C(O)C(O)C7O)C6OC6OC(CO)C(O)C(O)C6O)C(C)(C)C5CCC43C)C2C1
TCMBANKIN004005		flemiphilippinin E	CC(C)=CCc1c(O)c(CC=C(C)C)c2c(c1O)C(=O)CC(c1ccc(O)cc1O)O2
TCMBANKIN004007		cadambine	COC(=O)C1=COC(OC2OC(CO)C(O)C(O)C2O)C2C3CN4CCc5c([nH]c6ccccc56)C4(CC12)O3
TCMBANKIN004008		β- alcohol resin	CC(CO)c1ccccc1
TCMBANKIN004009		rubescensin b	C=C1C(=O)C23C4OC5OC2(O)C(O)C2C(C)(C)CCC(O)C52C3CCC14
TCMBANKIN004014		lutein-3-linolenate	CCC=CCC=CCC=CCCCCCCCC(=O)OC1CC(C)=C(C=CC(C)=CC=CC(C)=CC=CC=C(C)C=CC=C(C)C=CC2C(C)=CC(O)CC2(C)C)C(C)(C)C1
TCMBANKIN004015	Siegesbeckia herb	4beta,6alpha,15-Trihydroxy-8beta-(isobutyryloxy)-14-oxoguaia-9,11(13)-dien-12-oic acid 12,6-lactone	C=C1C(=O)OC2C1C(OC(=O)C(C)C)C=C(C=O)C1CCC(O)(CO)C12
TCMBANKIN004016	MO YAO	myrrhanolides C	CC1=C2C3=C(C(=O)CC(C)C3)C(C)CC2(O)OC1=O
TCMBANKIN004018	XIANH FU	3,3,5-trimethyl cyclohexene	CC1CC=CC(C)(C)C1
TCMBANKIN004020		8-(15-hydroxypentadecyl)-7-methoxy-2 h -benzopyran-2-one	COc1ccc2ccc(=O)oc2c1CCCCCCCCCCCCCCCO
TCMBANKIN004023	Cassia Seed	9-methoxychrysophanol	*.COC1=C(O)C(C)=CC2C(=O)c3cc(O)c(OC)c(O)c3C(=O)C12
TCMBANKIN004024		11-O-galloyl bergenin	COc1c(O)cc2c(c1O)C1OC(COC(=O)c3cc(O)c(O)c(O)c3)C(O)C(O)C1OC2=O
TCMBANKIN004025		3,11-eudesmadien-15-al	C=C(C)C1CCC2(C)CCC=C(C=O)C2C1
TCMBANKIN004026		3-Phenyldecane	CCCCCCCC(CC)c1ccccc1
TCMBANKIN004028		physalin c	C=C1C(=O)OC2CC1(C)C1C(=O)C3(O)OC14C(O)(CCC1C3CC=C3CC=CC(=O)C31C)C(=O)OC24C
TCMBANKIN004029		leucomyosuppressin	CC(C)CC(NC(=O)C(Cc1ccccc1)NC(=O)C(NC(=O)C(Cc1cnc[nH]1)NC(=O)C(CC(=O)O)NC(=O)C(NC(=O)C(CC(=O)O)NC(=O)C1CCC(=O)N1)C(C)C)C(C)C)C(=O)NC(CCCN=C(N)N)C(=O)NC(Cc1ccccc1)C(N)=O
TCMBANKIN004031		1-acetyl-1-Cyclohexene	CC(=O)C1=CCCCC1
TCMBANKIN004032		Methoxyacetic acid,1-cyclopentylethyl ester	COCC(=O)OC(C)C1CCCC1
TCMBANKIN004036		23-o-acetyl-3β,12β,23s,24r-tetrahydroxy-20s,25-epoxydammarane 3-o-[β-d-xylopyranosyl(1→2)]-β-d-glucopyranoside	CC(=O)OC1CC(C)(C2CCC3(C)C2C(O)CC2C4(C)CCC(OC5OC(CO)C(O)C(O)C5OC5OCC(O)C(O)C5O)C(C)(C)C4CCC23C)OC(C)(C)C1O
TCMBANKIN004037		(?)-massoniresinol 4'-o-β-d-glucopyranoside	COc1cc(CC2(O)COC(c3ccc(OC4OC(CO)C(O)C(O)C4O)c(OC)c3)C2(O)CO)ccc1O
TCMBANKIN004040		myrtenic acid	CC1(C)C2CC=C(C(=O)[O-])C1C2
TCMBANKIN004044	Radix et Rhizoma Rhei	aloe-emodin	O=C1c2cccc(O)c2C(=O)C2C(O)=CC(CO)=CC12
TCMBANKIN004045		ophthalmicacid	CCC(NC(=O)CCC(N)C(=O)O)C(=O)NCC(=O)O
TCMBANKIN004046		(?)-pancracine	OC1C=C2C3CN(Cc4cc5c(cc43)OCO5)C2CC1O
TCMBANKIN004048		myricericacid c	CC1(C)CCC2(C(=O)O)CCC3(COC(=O)C=Cc4ccc(O)c(O)c4)C(=CCC4C5(C)CCC(OC(=O)C=Cc6ccc(O)c(O)c6)C(C)(C)C5CCC43C)C2C1
TCMBANKIN004049		(z)-octadec-12-ene-8,10-diynoicacid	CCCCCC=CC#CC#CCCCCCCC(=O)O
TCMBANKIN004050		4-isopropenyl cyclohexanone	C=C(C)C1CCC(=O)CC1
TCMBANKIN004051	Salvia spp	1-ketoisocyptotanshinone	CC1COC2=C1C(=O)C(=O)c1c2ccc2c1C(=O)CCC2(C)C
TCMBANKIN004054		(e)-3-(3,4-dimethoxypheny l)-2-propen-1-yl(z)-2-[(z)-2-methyl-2-butenoyloxymethyl]butenoate	CC=C(C)C(=O)OCC(=CC)C(=O)OCC=Cc1ccc(OC)c(OC)c1
TCMBANKIN004056	Angelica sinensis	Pentadecanal	CCCCCCCCCCCCCCC=O
TCMBANKIN004057		Octalupine	O=C1CCCC2C3CC(CN12)C1CC(O)CCN1C3
TCMBANKIN004058		4-methyldibenzofuran	Cc1cccc2c1oc1ccccc12
TCMBANKIN004059	Isatis indigotica	hexyl glucosinolate	CCCCCCC(=NOS(=O)(=O)O)SC1OC(CO)C(O)C(O)C1O
TCMBANKIN004060	Panax notoginseng	1beta,6alpha-dihydroxyeudesm-4(15)ene	C=C1CCC(O)C2(C)CCC(C(C)C)C(O)C12
TCMBANKIN004061		mucronatone	C=CC(C)(O)CCCC(C)CC(=O)C=C(C)C
TCMBANKIN004063		kupitengester 1	CC(=O)OC1C2C(OC(=O)c3ccccc3)C3(OC2(C)C)C(C)CCC(OC(C)=O)C3(COC(=O)c2cccnc2)C1OC(C)=O
TCMBANKIN004068		(3s)-3-o-(3',4'-diangeloyl-β-d-glucopyranosyl-oxy)-6-hydroperoxy-3,7-dimethylocta-1,7-di-ene	C=CC(C)(CCC(OO)C(=C)C)OC1OC(CO)C(OC(=O)C(C)=CC)C(OC(=O)C(C)=CC)C1O
TCMBANKIN004070		3-oxototarol	CC(C)c1c(O)ccc2c1CCC1C(C)(C)C(=O)CCC21C
TCMBANKIN004072		hasubanonine	COC1=C(OC)C23CCc4ccc(OC)c(OC)c4C2(CCN3C)CC1=O
TCMBANKIN004074		3-(2-thienyl)propargyl aldehyde	O=CC#Cc1cccs1
TCMBANKIN004079		1-Cyclohexyl-3-ethoxy-2-butanone	CCOC(C)C(=O)CC1CCCCC1
TCMBANKIN004081		cis-sabinyl acetate	C=C1C(OC(C)=O)CC2(C(C)C)CC12
TCMBANKIN004083		dehydrodiscretamine	COC1=CC2=C3C=c4ccc(O)c(OC)c4=C[NH+]3CCC2=CC1=O
TCMBANKIN004085		2H-pyran	C1=CCOC=C1
TCMBANKIN004087		glyoxal	O=CC=O
TCMBANKIN004088		Maruzen M	C=Cc1ccc(O)cc1
TCMBANKIN004089		8-(beta-D-Glucopyranosyloxy)-7-hydroxy-6-methoxy-2H-1-benzopyran-2-one	COc1cc2ccc(=O)oc2c(OC2OC(CO)C(O)C(O)C2O)c1O
TCMBANKIN004092		terrestric acid	CCC1CCC(=C2C(=O)OC(C)C2=O)O1
TCMBANKIN004095		2(1H)naphthal enone, 3, 5, 6, 7, 8, 8a-hexahydro-4, 8a-di m eth-yl-6-(1-m ethylethenyl)-	C=C(C)C1CCC2(C)CC(=O)CC(C)=C2C1
TCMBANKIN004098		quinalizarin	O=C1c2ccc(O)c(O)c2C(=O)c2c(O)ccc(O)c21
TCMBANKIN004101		deacylmetaplexigenin	CC(=O)C1(O)CCC2(O)C3(O)CC=C4CC(O)CCC4(C)C3CC(O)C12C
TCMBANKIN004102		cyclobakuchiol b	C=CC1(C)CCC(C(=C)C)C(c2ccc(O)cc2)C1
TCMBANKIN004103		barrigenol a1	CC1(C)CC(O)C2(CO)C(C1)C1=CCC3C4(C)CCC(O)C(C)(C)C4CCC3(C)C1(C)C(O)C2O
TCMBANKIN004105		E-2-Hexadecacen-1-ol	CCCCCCCCCCCCCC=CCO
TCMBANKIN004108		calciumrosmarinate	O=C(C=Cc1ccc(O)c(O)c1)OC(Cc1ccc(O)c(O)c1)C(=O)[O-]
TCMBANKIN004109		1,10-oxy-β-myrcenehydroxide	CC(C)(O)C=CCC1=CCOC1
TCMBANKIN004111		bisbynin	CC(C)=CCC12OC1C(O)C1=C(COC(C)C1O)C2O
TCMBANKIN004116		(+)-gynunone	CC(=O)c1cc2c(cc1O)OC1C(C)COC21
TCMBANKIN004117		5'-methoxyhydnocarpin	COc1cc(C2Oc3cc(-c4cc(=O)c5c(O)cc(O)cc5o4)cc(OC)c3OC2CO)ccc1O
TCMBANKIN004119		(?)-nymphaeol c	CC(C)=CCCC(C)=CCc1c(C2CC(=O)c3c(cc(O)c(CC=C(C)C)c3O)O2)ccc(O)c1O
TCMBANKIN004120		sodium chloride	[Cl-].[Na+]
TCMBANKIN004121	Sargentodoxa cuneata	2-(3',4'-dihydroxyphenyl)-1,3-benzodioxole-5-aldehyde	O=Cc1ccc2c(c1)OC(c1ccc(O)c(O)c1)O2
TCMBANKIN004122	Salvia spp	5,6-dehydrosugiol	CC(C)c1cc2c(cc1O)C1(C)CCCC(C)(C)C1=CC2=O
TCMBANKIN004123		davallioside A	O=C1CCC(c2c(O)cc(O)c3c2OC(c2ccc(O)c(O)c2)C(OC2OC(CO)C(O)C(O)C2O)C3)N1
TCMBANKIN004124		Dihomolinolenic acid	CCC=CCC=CCC=CCCCCCCCCCC(=O)O
TCMBANKIN004125		kenusanone c	COc1cc(O)c(C2Oc3c(CC=C(C)C)c(O)c(CC=C(C)CCC=C(C)C)c(O)c3C(=O)C2O)c(O)c1
TCMBANKIN004126		vulgaxanthin ii	O=C(O)CCC(N=CC=C1C=C(C(=O)O)NC(C(=O)O)C1)C(=O)O
TCMBANKIN004127	Pericarpium Citri Reticulatae	hesperetin-7-glucoside	COc1ccc(-c2cc(=O)c3c(O)cc(OC4OC(CO)C(O)C(O)C4O)cc3o2)cc1O
TCMBANKIN004128		(1S)-bornane-2,5-dione	CC12CC(=O)C(CC1=O)C2(C)C
TCMBANKIN004132		2'-Acetylangelicin	CC(=O)c1cc2c(ccc3ccc(=O)oc32)o1
TCMBANKIN004134		emodin-8-o-beta-d-glucoside	Cc1cc(O)c2c(c1)C(=O)c1cc(OC3OC(CO)C(O)C(O)C3O)cc(O)c1C2=O
TCMBANKIN004135		erianin	COc1ccc(CCc2cc(OC)c(OC)c(OC)c2)cc1O
TCMBANKIN004143		paeonidanin	COC1OC2(C)CC(=O)C3CC2(OC2OC(COC(=O)c4ccccc4)C(O)C(O)C2O)C13COC(=O)c1ccc(O)cc1
TCMBANKIN004148		7-angeloyl-9-(2-methylbutyryl)heliotridine	CC=C(C)C(=O)OC1CCN2CC=C(COC(=O)C(C)CC)C12
TCMBANKIN004150		adamantane	C1C2CC3CC1CC(C2)C3
TCMBANKIN004151	Thellung Pimpinella	2-(1-Ethoxy-2-hydroxy)propyl-4-methoxyphenol (I)	CCOC(c1cc(OC)ccc1O)C(C)O
TCMBANKIN004155	Cassia Seed	6-hydroxy-2-naphthoic acid	*.O=C(O)c1ccc2cc(O)ccc2c1
TCMBANKIN004156	Mosla chinensis	thymol acetate	CC(=O)Oc1cc(C)ccc1C(C)C
TCMBANKIN004157		1-ethoxyoctane	CCCCCCCCOCC
TCMBANKIN004159		Cistanoside H	CCCCCCCCCCCCC=CCC(=O)O
TCMBANKIN004160		6-o-methyldeacetylasperulosidicacid methylester	COC(=O)C1=COC(OC2OC(CO)C(O)C(O)C2O)C2C(CO)=CC(OC)C12
TCMBANKIN004169		cephalotaxinamide	COC1=CC23CCC(=O)N2CCc2cc4c(cc2C3C1O)OCO4
TCMBANKIN004172		(2S)-2-amino-3-[(2R)-2-amino-3-hydroxy-3-oxopropyl]disulfanylpropanoic acid	NC(CSSCC(N)C(=O)O)C(=O)O
TCMBANKIN004173		1,5,8-trihydroxy-3-methoxy xanthones	Cc1cc(O)c2c(=O)c3c(O)ccc(O)c3oc2c1
TCMBANKIN004175		Myristicin aldehyde	COc1cc(C=O)cc2c1OCO2
TCMBANKIN004176	YANG TI	2-Acetyl-1,8-dihydroxy-3-methyl-naphthalene	CC(=O)c1c(C)cc2cccc(O)c2c1O
TCMBANKIN004180		campesteryl palmitate	CCCCCCCCCCCCCCCC(=O)OC1CCC2(C)C(=CCC3C2CCC2(C)C(C(C)CCC(C)C(C)C)CCC32)C1
TCMBANKIN004181		rorifone	CS(=O)(=O)CCCCCCCCCC#N
TCMBANKIN004184		1,2,3,4,6-penta-gallate-β-D- glucopyranoside	CC(=O)OCC1OC(OC(C)=O)C(OC(C)=O)C(OC(C)=O)C1OC(C)=O
TCMBANKIN004188		donaxarine	CC1OC2(CCN1C)C(=O)Nc1ccccc12
TCMBANKIN004190		cyclohexene,3-butyl-	CCCCC1C=CCCC1
TCMBANKIN004191	Rhizoma Cimicifugae	caffeic acid methyl ester	COC(=O)C=Cc1ccc(O)c(O)c1
TCMBANKIN004192		berneuxia saponin c	CC1OC(OC2C(OC3C(O)C(CO)OC(OC4C(OC5CCC6(C)C(CCC7(C)C6CC=C6C8CC(C)(C)C(=O)CC8(CO)C(O)CC67C)C5(C)C)OC(CO)C(O)C4O)C3O)OC(CO)C(O)C2O)C(O)C(O)C1O
TCMBANKIN004194		xanthinin	C=C1C(=O)OC2CC(C)C(C(CC(C)=O)OC(C)=O)=CCC12
TCMBANKIN004196		broussin	COc1ccc(C2CCc3ccc(O)cc3O2)cc1
TCMBANKIN004198		ducheside a	COc1c(O)cc2c(=O)oc3c(O)c(OC4OCC(O)C(O)C4O)cc4c(=O)oc1c2c34
TCMBANKIN004200		rimuen	C=CC1(C)CCC2(C)C(CC=C3C2CCCC3(C)C)C1
TCMBANKIN004202		Pranferol	CC(C)C(O)COc1c2ccoc2cc2oc(=O)ccc12
TCMBANKIN004204		maesaquinone	CCCCC=CCCCCCCCCCCCCCC1=C(O)C(=O)C(C)=C(O)C1=O
TCMBANKIN004208		nortracheloside	COc1cc(CC2COC(=O)C2(O)Cc2ccc(OC3OC(CO)C(O)C(O)C3O)c(OC)c2)ccc1O
TCMBANKIN004210		1-methoxy-2-hydroxyanthraquinone	COc1c(O)ccc2c1C(=O)c1ccccc1C2=O
TCMBANKIN004213	Indigo Naturalis	indigo	O=C1C(=C2Nc3ccccc3C2=O)Nc2ccccc21
TCMBANKIN004214		asparagoside a	CC1CCC2(OC1)OC1CC3C4CCC5CC(OC6OC(CO)C(O)C(O)C6O)CCC5(C)C4CCC3(C)C1C2C
TCMBANKIN004215		(?)-isolariciresinol-3α-o-β-d-glucopyranoside	COC(=O)NC(C(=O)N1C(c2ncc(-c3ccc4c(c3)Oc3ccc(-c5cnc(C6CC7CCCC7N6C(=O)C(NC(=O)OC)C(C)OC)[nH]5)cc3O4)[nH]2)CC2CCCC21)C(C)OC
TCMBANKIN004216		Annosqualine	COc1c(O)cc2c(c1OC)CCN1C(=O)C3(C=CC(=O)C=C3)CC21
TCMBANKIN004219		ethylo-β-d-oleandropyranosyl-(1→4)-o-3-o-methyl-6-deoxy-β-d-allopyranoside	CCOC1OC(C)C(OC2CC(OC)C(O)C(C)O2)C(OC)C1O
TCMBANKIN004221		Soyasapogenol D	COC1CC(C)(C)CC2=C3CCC4C5(C)CCC(O)C(C)(CO)C5CCC4(C)C3(C)CCC21C
TCMBANKIN004222		holantosine d	COC1CC(OC2CCC3(C)C(CCC4C3CCC35COC6(C)OC43CCC65)C2)OC(C)C1N
TCMBANKIN004225		albanin c	CC(C)=CCc1c(-c2ccc(O)cc2O)oc2c3c(cc(O)c2c1=O)OC(C(C)(C)O)C3
TCMBANKIN004228	Curcuma	crotepoxide	CC(=O)OC1C2OC2C2OC2(COC(=O)c2ccccc2)C1OC(C)=O
TCMBANKIN004230		acantholide	C=C1C(=O)OC2C=C(C)CCC=C(C=O)C(OC(=O)C(C)C)C(O)C12
TCMBANKIN004232		rel-1S,2S-epoxy- 4R-furanogermacr-10(15)-en-6-one	C=C1Cc2occ(C)c2C(=O)CC(C)CC2OC12
TCMBANKIN004234		dehydrochebulic acid trimethyl ester	COC(=O)C=C(C(=O)OC)C1c2c(cc(O)c(O)c2O)C(=O)OC1C(=O)OC
TCMBANKIN004235	Angelica dahurica	angelol H	COc1cc2oc(=O)ccc2cc1C(OC(=O)CC(C)C)C(O)C(C)(C)O
TCMBANKIN004236		taxuspine y	C=C1C(O)CCC2(C)C(OC(C)=O)C(OC(=O)c3ccccc3)C3=C(C)C(=O)CC3(C(C)(C)O)C(OC(C)=O)C12
TCMBANKIN004238		9'-(3,4-methylenedioxy-phenyl)-nonanoicacid	O=C(O)CCCCCCCCc1ccc2c(c1)OCO2
TCMBANKIN004239		chrysoeriol-7-apio-glucoside	COc1cc(-c2cc(=O)c3c(O)cc(OC4OC(CO)C(O)C(O)C4OC4OCC(O)(CO)C4O)cc3o2)ccc1O
TCMBANKIN004240		(2R,6R,10R)-6,10,14-trimethylpentadecan-2-ol	CC(C)CCCC(C)CCCC(C)CCCC(C)O
TCMBANKIN004241	Asarum sagittarioides	3,4-dihydroxyphenyl ethyl alcohol	OCCc1ccc(O)c(O)c1
TCMBANKIN004252		(7R, 8S, 7′R, 8′S)-4, 9, 4′, 9′-tetrahydroxy-3, 3′-dimethoxy-7, 7′-epoxylignan 9-O-β-D-glucopyranoside	COc1cc(C2OC(c3ccc(O)c(OC)c3)C(COC3OC(CO)C(O)C(O)C3O)C2CO)ccc1O
TCMBANKIN004259	BAI MAO GEN	methyltartronic acid	CC(O)(C(=O)O)C(=O)O
TCMBANKIN004260		4'-o-acetylloganicacid	CC(=O)OC1C(CO)OC(OC2OC=C(C(=O)O)C3CC(O)C(C)C23)C(O)C1O
TCMBANKIN004261		Magnesium oxide	[Mg+2].[O-2]
TCMBANKIN004262		13,16α,17-trihydroxy-ent-9(11)-kauren-19-oicacid	CC12CCC3C4(CCC5(O)CC(O)CCC35CO4)C1CCC2C(=O)O
TCMBANKIN004263	Radix Bupleuri	1-O-beta-D-glucopyranosyloxy-3-methylbut-2-en-1-ol	CC(C)=CCOC1OC(CO)C(O)C(O)C1O
TCMBANKIN004264		tetradymol	Cc1coc2c1CC1(C)C(C)CCCC1(O)C2
TCMBANKIN004268		trihydroxyMenthane	CC(C)C1(O)CCC(C)(O)C(O)C1
TCMBANKIN004270	XIE BAI	ethyl methyl trisulfide	CCSSSC
TCMBANKIN004272		Daidzein-4,7-diglucoside	O=c1c(-c2ccc(OC3OC(CO)C(O)C(O)C3O)cc2)coc2cc(OC3OC(CO)C(O)C(O)C3O)ccc12
TCMBANKIN004275		phyllaemblicacid b	O=C(O)C1CC(O)C2C(C1)OC1(CC(O)C(CO)CO1)C2(O)CO
TCMBANKIN004278		2-Nitroethanol	O=[N+]([O-])CCO
TCMBANKIN004281		2-Isopropenyl-1,3,5-trimethylbenzene	C=C(C)c1c(C)cc(C)cc1C
TCMBANKIN004282		undecyl sulfonyl aceticacid	CCCCCCCCCCCS(=O)(=O)CC(=O)O
TCMBANKIN004290	Juncus effusus	(2S)-2, 3-isopylidene-1-0-p-coumaroyl glyceride	COCC(COC(=O)C=Cc1ccc(O)cc1)OC
TCMBANKIN004292		lanaroflavone	O=c1cc(-c2ccc(Oc3c(O)cc(O)c4c(=O)cc(-c5ccc(O)cc5)oc34)cc2)oc2cc(O)cc(O)c12
TCMBANKIN004294		imperialinen-oxide	CC1CCC2C(C)(O)C3CCC4C(CC5C4CC(=O)C4CC(O)CCC45C)C3C[N+]2([O-])C1
TCMBANKIN004296		2-(2-furylmethyl)-5-methylfuran	Cc1ccc(Cc2ccco2)o1
TCMBANKIN004297		11-Cyclohexylheneicosane	CCCCCCCCCCC(CCCCCCCCCC)C1CCCCC1
TCMBANKIN004298	Ox Brain	gammg-L-Glutamyl-L-glutamic acid	NC(CCC(=O)NC(CCC(=O)O)C(=O)O)C(=O)O
TCMBANKIN004300		nopalinic acid	NCCCC(NC(CCC(=O)O)C(=O)O)C(=O)O
TCMBANKIN004301		6α-acetoxy-9β-benzoyloxy-1β-cinnamoyloxy-8β-(2-methylbutanoyloxy)-β-dihydroagaro-furan	CCC(C)C(=O)OC1C2C(OC(C)=O)C3(OC2(C)C)C(C)CCC(OC(=O)C=Cc2ccccc2)C3(C)C1OC(=O)c1ccccc1
TCMBANKIN004307		ent-18-acetoxy-8(14)-pimarene-15s,16-diol	CC(=O)OCC1(C)CCCC2(C)C3CCC(C)(C(O)CO)C=C3CCC12
TCMBANKIN004308	Daghestan SweetcIover	o-Coumaric acid-beta-D-glucoside	O=C(O)C=Cc1ccccc1OC1OC(CO)C(O)C(O)C1O
TCMBANKIN004309		Anemarsaponin E	COC1(CCC(C)COC2OC(CO)C(O)C(O)C2O)OC2CC3C4CCC5CC(OC6OC(CO)C(O)C(O)C6OC6OC(CO)C(O)C(O)C6O)CCC5(C)C4CCC3(C)C2C1C
TCMBANKIN004311		taxuyunnanine b	C=C1C(OC(C)=O)CCC2(C)C(OC(C)=O)C(OC(C)=O)C3=C(C)CC(OC(=O)C(C)CC)C(C(OC(C)=O)C12)C3(C)C
TCMBANKIN004312		esculentagenin	COC(=O)C1(C)CCC2(C(=O)O)CCC3(C)C(=CC(=O)C4C5(C)CC(O)C(O)C(C)(CO)C5CCC43C)C2C1
TCMBANKIN004315		trans-p-Mentha-1(7), 8-dien-2-ol	C=C1CCC(C(=C)C)CC1O
TCMBANKIN004319	Capsella bursapastoris	3-octanol	CCCCCC(O)CC
TCMBANKIN004321		vitexlactam A	CC(=O)OC1CC(C)C(O)(CCC2=CCNC2=O)C2(C)CCCC(C)(C)C12
TCMBANKIN004322		daturametelin b	CC1=C(COC2OC(CO)C(O)C(O)C2O)C(=O)OC(C(CO)C2CCC3C4CC=C5CC=CC(=O)C5(C)C4CCC23C)C1
TCMBANKIN004324		syringicacid methyl ester-4-o-β-d-apiofura-nosyl-(1→2)-β-d-glucopyranoside	COC(=O)c1cc(OC)c(OC2OC(CO)C(O)C(O)C2OC2OCC(O)(CO)C2O)c(OC)c1
TCMBANKIN004325		2,5-Dimethylpyrazole	Cc1ccn(C)n1
TCMBANKIN004326		Viscumneoside IV	COc1cc(O)c2c(=O)c(OC3OC(COC(=O)CC(C)(O)CC(=O)O)C(O)C(O)C3O)c(-c3ccc(O)c(OC)c3)oc2c1
TCMBANKIN004327		leptosin	COc1c(OC2OC(CO)C(O)C(O)C2O)ccc2c1OC(=Cc1ccc(O)c(O)c1)C2=O
TCMBANKIN004328	CHEN XIANG	dehydrofukinone	CC(C)=C1CC2(C)C(=CC1=O)CCCC2C
TCMBANKIN004329		2-(beta-D-Glucopyranosyloxy)benzeneacetic acid	O=C(O)Cc1ccccc1OC1OC(CO)C(O)C(O)C1O
TCMBANKIN004333		mauritianin	CC1OC(OCC2OC(Oc3c(-c4ccc(O)cc4)oc4cc(O)cc(O)c4c3=O)C(OC3OC(C)C(O)C(O)C3O)C(O)C2O)C(O)C(O)C1O
TCMBANKIN004336		m-Acetylphenol	CC(=O)c1cccc(O)c1
TCMBANKIN004339		poricoic acid CE	C=C(CCC(C(=O)O)C1CCC2(C)C3=CCC(C(=C)C)C(C)(CCC(=O)OCC)C3=CCC12C)C(C)C
TCMBANKIN004342		Z-1,9-Hexadecadiene	C=CCCCCCCC=CCCCCCC
TCMBANKIN004346		2-Oxepanone,7-butyl	CCCCC1CCCCC(=O)O1
TCMBANKIN004347		6-bromo-indole-3-carbaldehyde	O=Cc1c[nH]c2cc(Br)ccc12
TCMBANKIN004348	Common AuckIandia (Costustoot)	Isozaluzanine	C=C1C(=O)OC2C1CCC(=C)C1CC(O)C(=C)C12
TCMBANKIN004355	Roasted Ginger	methoxy-[8]-gingerol	CCCCCCCC(CC(=O)CCc1ccc(O)c(OC)c1)OC
TCMBANKIN004357		isodonoicacid	C=C1C(=O)C23CC1CC(O)C2C1(COC3=O)C(OC(C)=O)CCC(C)(C)C1C(=O)O
TCMBANKIN004358		ningpeisinoside	CC1CCC(C(C)C2CCC3C(CC4C3CC(=O)C3CC(OC5OC(CO)C(O)C(O)C5O)CCC34C)C2C)N(C)C1
TCMBANKIN004359		pelargonidin-3,5-di-O-glucoside	OCC1OC(Oc2cc3c(OC4OC(CO)C(O)C(O)C4O)cc(O)cc3[o+]c2-c2ccc(O)cc2)C(O)C(O)C1O
TCMBANKIN004360		Hexyl octylate	CCCCCCCC(=O)OCCCCCC
TCMBANKIN004361		belladonnine	CN1C2CCC1CC(OC(=O)C1CCC(C(=O)OC3CC4CCC(C3)N4C)(c3ccccc3)c3ccccc31)C2
TCMBANKIN004363		22-Stigmasten-3-one	CCC(C=CC(C)C1CCC2C3CCC4CC(=O)CCC4(C)C3CCC12C)C(C)C
TCMBANKIN004366		Chloroicosane	CCCCCCCCCCCCCCCCCCCCCl
TCMBANKIN004367		sigmoidin k	CC(C)=CCc1cc2c(cc1O)oc(=O)c1c3ccc(O)c(CC=C(C)C)c3oc21
TCMBANKIN004369		mamanine	O=c1cccc(C2CC(CO)C3CCCCN3C2)[nH]1
TCMBANKIN004373		sarmentose	COC(CC=O)C(O)C(C)O
TCMBANKIN004379		purpuxoxanthin	O=C1c2ccccc2C(=O)c2c(O)cc(O)cc21
TCMBANKIN004382		2,10-bisaboladiene-1,4-diol	CC(C)=CCCC(C)C1CC(O)C(C)=CC1O
TCMBANKIN004383		filmarone	O=N[O-].[Na+]
TCMBANKIN004385		javoricin	CCCCCCCCCCCCC(O)C1CCC(C(O)CCC(O)CCCCCCCC(O)CC2=CC(C)OC2=O)O1
TCMBANKIN004387		pomiferin	CC(C)=CCc1c2c(c3occ(-c4ccc(O)c(O)c4)c(=O)c3c1O)C=CC(C)(C)O2
TCMBANKIN004389		1-methyl-decylamine	CCCCCCCCCC(C)N
TCMBANKIN004391	Asarum sagittarioides	3-hydroxybenzoic acid	O=C(O)c1cccc(O)c1
TCMBANKIN004392		oleanolic acid 3-o-glucuronide	CC1(C)CCC2(C(=O)[O-])CCC3(C)C(=CCC4C5(C)CCC(OC6OC(C(=O)[O-])C(O)C(O)C6O)C(C)(C)C5CCC43C)C2C1
TCMBANKIN004398		ophiopogon a	CC1CCC2(OC1)OC1CC3(O)C4CC=C5CC(OC6OC(CO)C(O)C(OC7OCC(O)C(O)C7O)C6OC6OC(C)C(O)C(O)C6O)CCC5(C)C4CCC3(C)C1(O)C2C
TCMBANKIN004399		ancistrobrevine b	COc1cc(O)c(-c2ccc(OC)c3c(OC)cc(C)cc23)c2c1C(C)NC(C)C2
TCMBANKIN004404	Pricklyash peel	3,7-Dimethyl-2,6-octadien-1-ol	CC(C)=CCCC(C)=CCO
TCMBANKIN004405	Zea mays	unknown sesquiterpene(Zea mays)	CC1(C)CCC=C(c2ccc(C(=O)O)cc2)C1O
TCMBANKIN004406	CHUAN XIONG	1H-Indol-5-ol	Oc1ccc2[nH]ccc2c1
TCMBANKIN004410		(?)-isochaminicacid	CC1(C)C2C=C(C(=O)O)CCC21
TCMBANKIN004414		3- o -acetylohchinolal	CC=C(C)C(=O)OC1CC(OC(C)=O)C(C)(C=O)C2C(OC(C)=O)C3OC4CC(c5ccoc5)C(C)=C4C3(C)C(CC(=O)OC)C12C
TCMBANKIN004417	Curcuma	(3S)-3-Acetoxy-1-(3,4-dihydroxyphenyl)-7-(4-hydroxyphenyl)heptanes	CC(=O)OC(CCCCc1ccc(O)cc1)CCc1ccc(O)c(O)c1
TCMBANKIN004419	Opium	Gnoscopine	C=C1OC(C2c3c(c(C)c4c(c3OC)OCO4)CCN2C)c2ccc(OC)c(OC)c21
TCMBANKIN004420		2-ethyl-5-methyl-phenol	CCc1ccc(C)cc1O
TCMBANKIN004421	Pogostemon cablin	7,3',4'-tri-O-methyleriodictyol	COc1cc(O)c2c(c1)OC(c1ccc(OC)c(OC)c1)CC2=O
TCMBANKIN004428	Flos Magnoliae	6-allyl-7-(3,4-dimethoxyphenyl)-2,3-dimethoxy-8-methyl-tricyclo[4.2.0.0]oct-3-en-5-one	C=CCC12C(=O)C=C(OC)C3(OC)C1C3(C)C2c1ccc(OC)c(OC)c1
TCMBANKIN004431		senkirkine	CC=C1CC(C)C(C)(O)C(=O)OCC2=CCN(C)CCC(OC1=O)C2=O
TCMBANKIN004441		veratrine	CC=C(C)C(=O)OC1CCC2(C)C3CCC4C5(O)CC(O)C6(O)C(CN7CC(C)CCC7C6(C)O)C5(O)CC42OC13O
TCMBANKIN004442		2-northalmine	COc1ccc2cc1Oc1ccc(cc1)CC1c3cc(OC)c(O)c(c3CCN1C)Oc1cc3c(cc1OC)CCNC3C2
TCMBANKIN004446		cis,trans-4,5-Diethyl-3,5-octadiene	CCC=C(CC)C(=CCC)CC
TCMBANKIN004447		zarzissine	Nc1nc2cnncc2[nH]1
TCMBANKIN004452		cyclocarposide	CC1OC(OC2CC3C4(C)CC(O)C(C5(C)CCC(C(C)(C)O)O5)C4(C)CCC34CC43CCC(OC4OCC(O)C(O)C4O)C(C)(C)C23)C(O)C(O)C1O
TCMBANKIN004453		3,6,6-trimethylnorpinan-2-one	CC1CC2CC(C1=O)C2(C)C
TCMBANKIN004456		dihydromelilotoside	O=C(O)CCc1ccccc1OC1OC(CO)C(O)C(O)C1O
TCMBANKIN004457	Atractylodes macrocephala Koidz.	decahydro-alpha,alpha,4a-trimethyl-8-methylene-,[2R-(2alpha,4aalpha,8alphabeta)]-2-naphthalenemethanol	C=C1CCCC2(C)CCC(C(C)(C)O)CC12
TCMBANKIN004460		sieversin	CC(=O)OC1C=C(C)C2=CCC(C)(O)C2C2OC(=O)C(C)C12
TCMBANKIN004462	Roasted Ginger	2-(4'hydroxy-3'-methoxyphenyl)ethyl acetate	COc1cc(CCOC(C)=O)ccc1O
TCMBANKIN004463		3,5,7,2',6'-pentahydroxy flavonol	O=C1c2c(O)cc(O)cc2OC(c2c(O)cccc2O)C1(O)O
TCMBANKIN004464		2-(9Z, 12Z-Octadecadienyloxy)ethanol	CCCCCC=CCC=CCCCCCCCCOCCO
TCMBANKIN004465	Myristica fragrans	propoxur	CNC(=O)Oc1ccccc1OC(C)C
TCMBANKIN004468		ginsenoyne g	CCCCCCCC1OC1CC#CC#CC(CC)OC(C)=O
TCMBANKIN004472		hallactone b	CC(O)(CS(C)(=O)=O)C1OC(=O)C=C2C3(C)CC4OC4C4(C)C(=O)OC(C34)C3OC231
TCMBANKIN004473		alpha-naphthoflavone	O=c1cc(-c2ccccc2)oc2c1ccc1ccccc12
TCMBANKIN004475		isonarthogenin	CCC1C(OC2(C)CCC(CO)CO2)CC2C3CC=C4CC(O)CCC4(C)C3CCC12C
TCMBANKIN004478		(?)-amarbellisine	COC1=CC2CCN3Cc4cc5c(cc4C(C1O)C23)OCO5
[truncated: 27,908 more rows]
